# Supplementary material for: Synthesis, crystal structure and Hirshfeld surface analysis of (E)-benzo[d][1,3]dioxole-5-carbaldehyde oxime
Source: Acta Crystallogr E Crystallogr Commun. 2023 May 16;79(Pt 6):545–8. doi: 10.1107/S2056989023004139 (PMC10242747; doi:10.1107/S2056989023004139)
Supplement: Supplementary file 1 [file e-79-00545-sup1.cif]

##############################################################################
#                                                                            #
# This CIF contains the data in a paper accepted for publication in          #
# Acta Crystallographica Section E. It conforms to the requirements of       #
# Notes for Authors for Acta Crystallographica Section E, and has been       #
# peer reviewed under the auspices of the IUCr Commission on Journals.       #
#                                                                            #
# Full details of the Crystallographic Information File format               #
# are given in the paper "The Crystallographic Information File (CIF):       #
# a New Standard Archive File for Crystallography" by S. R. Hall, F. H.      #
# Allen and I. D. Brown [Acta Cryst. (1991), A47, 655-685].                  #
#                                                                            #
# The current version of the core CIF dictionary is obtainable from          #
# ftp://ftp.iucr.org/pub/cif_core.dic.                                       #
#                                                                            #
# Software is freely available for graphical display of the structure(s)     #
# in this CIF. For information consult the CIF software page                 #
# http://www.iucr.org/resources/cif/software.                                #
#                                                                            #
# This file may be used for bona fide research purposes within the           #
# scientific community so long as proper attribution is given to the journal # 
# article from which it was obtained.                                        #
#                                                                            #
##############################################################################
data_I
_audit_creation_method     'SHELXL-2018/3'
_journal_date_recd_electronic     2023-04-17
_journal_date_accepted     2023-05-10
_journal_name_full     'Acta Crystallographica, Section E'
_journal_year     2023
_journal_volume     79
_journal_issue      6
_journal_page_first     0
_journal_page_last     0
_journal_paper_category     GO
_journal_paper_doi     10.1107/S2056989023004139
_journal_coeditor_code     HB8064
_publ_contact_author_name     'Aravazhi Amalan Thiruvalluvar'
_publ_contact_author_address
;
Principal (Retired)
Kunthavai Naacchiyaar Government Arts College for Women (Autonomous)
Thanjavur 613 007
Tamilnadu
India
;
_publ_contact_author_email     'thiruvalluvar.a@gmail.com'
_publ_contact_author_fax     'None'
_publ_contact_author_phone     '+919894889103'
_publ_section_title
;
Synthesis, crystal structure and Hirshfeld surface analysis of
(<i>E</i>)-benzo[<i>d</i>][1,3]dioxole-5-carbaldehyde oxime
;
loop_
    _publ_author_name
    _publ_author_footnote
    _publ_author_address
    'Radhakrishnan, Rengaraj' .
;
P. G. & Research Department of Physics
Jamal Mohamed College (Autonomous)
(affiliated to Bharathidasan University)
Tiruchirappalli 620 020
Tamilnadu
India
;
    'Mustaphi, Nour El Hoda' .
;
Laboratoire Chimie Organique Catalyse et Environnement
Facult\'e des Sciences
Kenitra
Morocco
;
    'Sebbar, Nada Kheira' .
;
Laboratory of Chemistry and Environment
Applied Bioorganic Chemistry Team
Faculty of Sciences
Ibn Zohr University
Agadir
Morocco
;
    'Mague, Joel T.' .
;
Department of Chemistry
Tulane University
New Orleans
LA 70118
USA
;
    'Thiruvalluvar, Aravazhi Amalan' .
;
Principal (Retired)
Kunthavai Naacchiyaar Government Arts College for Women (Autonomous)
Thanjavur 613 007
Tamilnadu
India
;
_publ_section_synopsis
;
The asymmetric unit of the title compound consists of two independent molecules
differing slightly in conformation and in their intermolecular interactions in
the solid.
;
_chemical_name_systematic
;
(<i>E</i>)-Benzo[<i>d</i>][1,3]dioxole-5-carbaldehyde oxime
;
_chemical_name_common     ?
_chemical_formula_moiety     'C8 H7 N O3'
_chemical_formula_sum     'C8 H7 N O3'
_chemical_formula_iupac     'C8 H7 N O3'
_chemical_formula_weight     165.15
_chemical_melting_point     ?
_space_group_crystal_system     monoclinic
_space_group_name_H-M_alt     'P 21/n'
_space_group_name_Hall     '-P 2yn'
loop_
    _space_group_symop_operation_xyz
    'x, y, z'
    '-x+1/2, y+1/2, -z+1/2'
    '-x, -y, -z'
    'x-1/2, -y-1/2, z-1/2'
_cell_length_a     6.8724(14)
_cell_length_b     33.502(7)
_cell_length_c     7.3449(15)
_cell_angle_alpha     90
_cell_angle_beta     117.238(3)
_cell_angle_gamma     90
_cell_volume     1503.6(5)
_cell_formula_units_Z     8
_cell_measurement_reflns_used     6661
_cell_measurement_theta_min     2.432
_cell_measurement_theta_max     28.126
_cell_measurement_temperature     150(2)
_exptl_crystal_description     plate
_exptl_crystal_colour     colourless
_exptl_crystal_size_max     0.355
_exptl_crystal_size_mid     0.166
_exptl_crystal_size_min     0.097
_exptl_crystal_density_diffrn     1.459
_exptl_crystal_density_meas     ?
_exptl_crystal_density_method     'not measured'
_exptl_crystal_F_000     688
_exptl_absorpt_coefficient_mu     0.114
_exptl_absorpt_correction_type     multi-scan
_exptl_absorpt_process_details
;
(<i>SADABS</i>; Krause <i>et al.</i>, 2015)
;
_exptl_absorpt_correction_T_min     0.82
_exptl_absorpt_correction_T_max     0.99
_exptl_special_details
;
The diffraction data were obtained from 3 sets of 400 frames,
each of width 0.5\% in \w, collected at \f = 0.00,
90.00 and 180.00\% and 2 sets of 800 frames, each of
width 0.45\% in \f, collected at \w = --30.00 and 210.00\%.
The scan time was 20 sec/frame.
;
_diffrn_ambient_temperature     150(2)
_diffrn_source     'fine-focus sealed tube'
_diffrn_radiation_type     MoK\a
_diffrn_radiation_wavelength     0.71073
_diffrn_radiation_monochromator     graphite
_diffrn_measurement_device_type     'Bruker SMART APEX CCD'
_diffrn_measurement_method     '\f and \w scans'
_diffrn_detector_area_resol_mean     8.3333
_diffrn_reflns_number     28032
_diffrn_reflns_av_R_equivalents     0.0479
_diffrn_reflns_av_unetI/netI     0.0473
_diffrn_reflns_theta_min     2.432
_diffrn_reflns_theta_max     28.677
_diffrn_reflns_theta_full     28.650
_diffrn_measured_fraction_theta_max     0.997
_diffrn_measured_fraction_theta_full     0.999
_diffrn_reflns_limit_h_min     -9
_diffrn_reflns_limit_h_max     9
_diffrn_reflns_limit_k_min     -45
_diffrn_reflns_limit_k_max     43
_diffrn_reflns_limit_l_min     -9
_diffrn_reflns_limit_l_max     9
_refine_special_details
;
Refinement of F^2^ against ALL reflections.  The weighted R-factor wR and
goodness of fit S are based on F^2^, conventional R-factors R are based
on F, with F set to zero for negative F^2^. The threshold expression of
F^2^ > 2sigma(F^2^) is used only for calculating R-factors(gt) etc. and is
not relevant to the choice of reflections for refinement.  R-factors based
on F^2^ are statistically about twice as large as those based on F, and R-
factors based on ALL data will be even larger. H-atoms attached to carbon
were placed in calculated positions (C---H = 0.95 - 0.99 \%A) while those
attached to oxygen were placed in locations derived from a difference
map and their coordinates adjusted to give O---H = 0.87 \%A. All were included
as riding contributions with isotropic displacement parameters 1.2 - 1.5
times those of the attached atoms.
;
_reflns_number_total     3858
_reflns_number_gt     2836
_reflns_threshold_expression     'I > 2\s(I)'
_refine_ls_structure_factor_coef     Fsqd
_refine_ls_matrix_type     full
_refine_ls_R_factor_all     0.0659
_refine_ls_R_factor_gt     0.0458
_refine_ls_wR_factor_gt     0.1178
_refine_ls_wR_factor_ref     0.1265
_refine_ls_goodness_of_fit_ref     1.047
_refine_ls_restrained_S_all     1.047
_refine_ls_number_reflns     3858
_refine_ls_number_parameters     217
_refine_ls_number_restraints     0
_refine_ls_hydrogen_treatment     constr
_refine_ls_weighting_scheme     calc
_refine_ls_weighting_details
              'w=1/[\s^2^(Fo^2^)+(0.0621P)^2^+0.2227P] where P=(Fo^2^+2Fc^2^)/3'
_atom_sites_solution_hydrogens     mixed
_atom_sites_solution_primary     dual
_atom_sites_solution_secondary     difmap
_refine_ls_shift/su_max     0.000
_refine_ls_shift/su_mean     0.000
_refine_diff_density_max     0.310
_refine_diff_density_min     -0.193
_refine_ls_extinction_method     none
_refine_ls_extinction_coef     .
loop_
    _atom_type_symbol
    _atom_type_description
    _atom_type_scat_dispersion_real
    _atom_type_scat_dispersion_imag
    _atom_type_scat_source
    'C' 'C' 0.0033 0.0016
                         'International Tables Vol C Tables 4.2.6.8 and 6.1.1.4'
    'H' 'H' 0.0000 0.0000
                         'International Tables Vol C Tables 4.2.6.8 and 6.1.1.4'
    'N' 'N' 0.0061 0.0033
                         'International Tables Vol C Tables 4.2.6.8 and 6.1.1.4'
    'O' 'O' 0.0106 0.0060
                         'International Tables Vol C Tables 4.2.6.8 and 6.1.1.4'
_computing_data_collection
;
<i>APEX3</i> (Bruker, 2016)
;
_computing_cell_refinement
;
<i>SAINT</i> (Bruker, 2016)
;
_computing_data_reduction
;
<i>SAINT</i> (Bruker, 2016)
;
_computing_structure_solution
;
<i>SHELXT</i> (Sheldrick, 2015<i>a</i>)
;
_computing_structure_refinement
;
<i>SHELXL2018/3</i> (Sheldrick, 2015<i>b</i>)
;
_computing_molecular_graphics
;
<i>DIAMOND</i> (Brandenburg & Putz, 2012), PLATON (Spek, 2020)
;
_computing_publication_material
;
<i>SHELXL2018/3</i> (Sheldrick, 2015b), PLATON (Spek, 2020) and
publCIF (Westrip, 2010)
;
loop_
    _atom_site_type_symbol
    _atom_site_label
    _atom_site_fract_x
    _atom_site_fract_y
    _atom_site_fract_z
    _atom_site_U_iso_or_equiv
    _atom_site_adp_type
    _atom_site_calc_flag
    _atom_site_occupancy
    _atom_site_disorder_assembly
    _atom_site_disorder_group
    O O1 0.21075(18) 0.58110(3) 0.12890(17) 0.0385(3) Uani d 1 . .
    O O2 0.50131(18) 0.54433(3) 0.13879(17) 0.0377(3) Uani d 1 . .
    O O3 0.40957(17) 0.36128(3) 0.45505(17) 0.0377(3) Uani d 1 . .
    H H3A 0.516808 0.349351 0.445154 0.057 Uiso d 1 . .
    N N1 0.43129(18) 0.40031(3) 0.39281(18) 0.0287(3) Uani d 1 . .
    C C1 0.2551(2) 0.46413(4) 0.30915(19) 0.0254(3) Uani d 1 . .
    C C2 0.0814(2) 0.48668(4) 0.3030(2) 0.0290(3) Uani d 1 . .
    H H2 -0.020388 0.474321 0.339202 0.035 Uiso calc 1 . .
    C C3 0.0524(2) 0.52685(4) 0.2452(2) 0.0316(3) Uani d 1 . .
    H H3 -0.065828 0.542093 0.241589 0.038 Uiso calc 1 . .
    C C4 0.2043(2) 0.54306(4) 0.1939(2) 0.0280(3) Uani d 1 . .
    C C5 0.3775(2) 0.52084(4) 0.1994(2) 0.0262(3) Uani d 1 . .
    C C6 0.4081(2) 0.48172(4) 0.25517(19) 0.0252(3) Uani d 1 . .
    H H6 0.527136 0.466906 0.257669 0.030 Uiso calc 1 . .
    C C7 0.4031(3) 0.58311(4) 0.0990(3) 0.0379(4) Uani d 1 . .
    H H7A 0.363159 0.591287 -0.043339 0.045 Uiso calc 1 . .
    H H7B 0.507199 0.602939 0.193416 0.045 Uiso calc 1 . .
    C C8 0.2711(2) 0.42252(4) 0.3722(2) 0.0285(3) Uani d 1 . .
    H H8 0.159251 0.411565 0.398925 0.034 Uiso calc 1 . .
    O O4 0.79029(19) 0.15551(3) 0.4126(2) 0.0489(3) Uani d 1 . .
    O O5 0.54405(19) 0.19665(3) 0.4559(2) 0.0488(3) Uani d 1 . .
    O O6 0.84324(18) 0.38394(3) 0.42029(17) 0.0392(3) Uani d 1 . .
    H H6A 0.725059 0.395443 0.409864 0.059 Uiso d 1 . .
    N N2 0.78297(19) 0.34360(4) 0.42083(18) 0.0299(3) Uani d 1 . .
    C C9 0.8894(2) 0.27623(4) 0.4103(2) 0.0266(3) Uani d 1 . .
    C C10 1.0360(2) 0.25112(4) 0.3838(2) 0.0319(3) Uani d 1 . .
    H H10 1.152810 0.262583 0.366388 0.038 Uiso calc 1 . .
    C C11 1.0166(2) 0.20967(5) 0.3820(2) 0.0354(3) Uani d 1 . .
    H H11 1.116764 0.192674 0.363450 0.043 Uiso calc 1 . .
    C C12 0.8452(2) 0.19468(4) 0.4082(2) 0.0320(3) Uani d 1 . .
    C C13 0.6986(2) 0.21941(4) 0.4347(2) 0.0302(3) Uani d 1 . .
    C C14 0.7148(2) 0.25990(4) 0.4373(2) 0.0292(3) Uani d 1 . .
    H H14 0.613289 0.276437 0.456418 0.035 Uiso calc 1 . .
    C C15 0.5989(3) 0.15609(4) 0.4420(2) 0.0369(3) Uani d 1 . .
    H H15A 0.476274 0.142790 0.325521 0.044 Uiso calc 1 . .
    H H15B 0.626735 0.141616 0.569104 0.044 Uiso calc 1 . .
    C C16 0.9197(2) 0.31931(4) 0.4083(2) 0.0299(3) Uani d 1 . .
    H H16 1.043047 0.329466 0.397484 0.036 Uiso calc 1 . .
loop_
    _atom_site_aniso_label
    _atom_site_aniso_U_11
    _atom_site_aniso_U_22
    _atom_site_aniso_U_33
    _atom_site_aniso_U_12
    _atom_site_aniso_U_13
    _atom_site_aniso_U_23
    O1 0.0392(6) 0.0285(6) 0.0509(7) 0.0074(4) 0.0234(5) 0.0055(5)
    O2 0.0400(6) 0.0297(6) 0.0560(7) 0.0021(4) 0.0328(5) 0.0076(5)
    O3 0.0355(6) 0.0243(5) 0.0599(7) -0.0013(4) 0.0277(5) 0.0051(5)
    N1 0.0266(6) 0.0231(6) 0.0357(6) -0.0034(4) 0.0137(5) -0.0002(5)
    C1 0.0204(6) 0.0296(7) 0.0245(6) -0.0017(5) 0.0088(5) -0.0042(5)
    C2 0.0205(7) 0.0358(8) 0.0324(7) -0.0030(5) 0.0137(6) -0.0045(6)
    C3 0.0223(7) 0.0361(8) 0.0373(8) 0.0048(6) 0.0144(6) -0.0047(6)
    C4 0.0270(7) 0.0264(7) 0.0282(7) 0.0034(5) 0.0105(6) -0.0011(5)
    C5 0.0240(7) 0.0308(7) 0.0257(6) -0.0017(5) 0.0131(5) -0.0023(5)
    C6 0.0212(6) 0.0281(7) 0.0275(7) 0.0020(5) 0.0121(5) -0.0020(5)
    C7 0.0463(9) 0.0327(8) 0.0414(9) 0.0046(7) 0.0259(7) 0.0068(6)
    C8 0.0229(7) 0.0298(7) 0.0343(7) -0.0043(5) 0.0143(6) -0.0035(6)
    O4 0.0423(7) 0.0275(6) 0.0825(9) 0.0000(5) 0.0335(7) -0.0056(5)
    O5 0.0397(6) 0.0279(6) 0.0940(10) -0.0066(5) 0.0439(7) -0.0038(6)
    O6 0.0347(6) 0.0276(6) 0.0612(7) -0.0021(4) 0.0269(5) 0.0071(5)
    N2 0.0272(6) 0.0265(6) 0.0360(6) -0.0026(5) 0.0145(5) 0.0037(5)
    C9 0.0208(6) 0.0313(7) 0.0277(7) -0.0005(5) 0.0110(5) 0.0000(5)
    C10 0.0214(7) 0.0408(9) 0.0354(8) 0.0005(6) 0.0147(6) -0.0002(6)
    C11 0.0240(7) 0.0399(9) 0.0435(8) 0.0058(6) 0.0165(6) -0.0040(6)
    C12 0.0265(7) 0.0287(8) 0.0377(8) 0.0025(5) 0.0119(6) -0.0026(6)
    C13 0.0211(7) 0.0319(8) 0.0380(8) -0.0029(5) 0.0139(6) -0.0017(6)
    C14 0.0227(7) 0.0296(7) 0.0371(8) 0.0011(5) 0.0154(6) -0.0017(6)
    C15 0.0358(8) 0.0286(8) 0.0441(9) -0.0017(6) 0.0164(7) 0.0016(6)
    C16 0.0237(7) 0.0357(8) 0.0331(7) -0.0029(6) 0.0153(6) 0.0023(6)
_geom_special_details
;
 All esds (except the esd in the dihedral angle between two l.s. planes)
 are estimated using the full covariance matrix.  The cell esds are taken
 into account individually in the estimation of esds in distances, angles
 and torsion angles; correlations between esds in cell parameters are only
 used when they are defined by crystal symmetry.  An approximate (isotropic)
 treatment of cell esds is used for estimating esds involving l.s. planes.
;
loop_
    _geom_bond_atom_site_label_1
    _geom_bond_atom_site_label_2
    _geom_bond_site_symmetry_2
    _geom_bond_distance
    _geom_bond_publ_flag
    O1 C4 . 1.3685(17) ?
    O1 C7 . 1.4377(19) ?
    O2 C5 . 1.3742(16) ?
    O2 C7 . 1.4311(17) ?
    O3 N1 . 1.4154(15) ?
    O3 H3A . 0.8702 ?
    N1 C8 . 1.2790(18) ?
    C1 C2 . 1.3957(18) ?
    C1 C6 . 1.4110(18) ?
    C1 C8 . 1.4570(19) ?
    C2 C3 . 1.398(2) ?
    C2 H2 . 0.9500 ?
    C3 C4 . 1.373(2) ?
    C3 H3 . 0.9500 ?
    C4 C5 . 1.3890(19) ?
    C5 C6 . 1.3603(19) ?
    C6 H6 . 0.9500 ?
    C7 H7A . 0.9900 ?
    C7 H7B . 0.9900 ?
    C8 H8 . 0.9500 ?
    O4 C12 . 1.3699(18) ?
    O4 C15 . 1.427(2) ?
    O5 C13 . 1.3730(17) ?
    O5 C15 . 1.4264(18) ?
    O6 N2 . 1.4140(15) ?
    O6 H6A . 0.8701 ?
    N2 C16 . 1.2776(18) ?
    C9 C10 . 1.3931(19) ?
    C9 C14 . 1.4129(18) ?
    C9 C16 . 1.4595(19) ?
    C10 C11 . 1.394(2) ?
    C10 H10 . 0.9500 ?
    C11 C12 . 1.373(2) ?
    C11 H11 . 0.9500 ?
    C12 C13 . 1.3849(19) ?
    C13 C14 . 1.3606(19) ?
    C14 H14 . 0.9500 ?
    C15 H15A . 0.9900 ?
    C15 H15B . 0.9900 ?
    C16 H16 . 0.9500 ?
loop_
    _geom_angle_atom_site_label_1
    _geom_angle_atom_site_label_2
    _geom_angle_atom_site_label_3
    _geom_angle_site_symmetry_1
    _geom_angle_site_symmetry_3
    _geom_angle
    _geom_angle_publ_flag
    C4 O1 C7 . . 106.02(11) ?
    C5 O2 C7 . . 106.39(11) ?
    N1 O3 H3A . . 100.3 ?
    C8 N1 O3 . . 111.31(11) ?
    C2 C1 C6 . . 120.04(13) ?
    C2 C1 C8 . . 117.85(12) ?
    C6 C1 C8 . . 122.10(12) ?
    C1 C2 C3 . . 122.15(13) ?
    C1 C2 H2 . . 118.9 ?
    C3 C2 H2 . . 118.9 ?
    C4 C3 C2 . . 116.33(12) ?
    C4 C3 H3 . . 121.8 ?
    C2 C3 H3 . . 121.8 ?
    O1 C4 C3 . . 127.89(13) ?
    O1 C4 C5 . . 110.19(12) ?
    C3 C4 C5 . . 121.91(13) ?
    C6 C5 O2 . . 128.03(12) ?
    C6 C5 C4 . . 122.51(12) ?
    O2 C5 C4 . . 109.45(12) ?
    C5 C6 C1 . . 117.05(12) ?
    C5 C6 H6 . . 121.5 ?
    C1 C6 H6 . . 121.5 ?
    O2 C7 O1 . . 107.86(11) ?
    O2 C7 H7A . . 110.1 ?
    O1 C7 H7A . . 110.1 ?
    O2 C7 H7B . . 110.1 ?
    O1 C7 H7B . . 110.1 ?
    H7A C7 H7B . . 108.4 ?
    N1 C8 C1 . . 122.00(12) ?
    N1 C8 H8 . . 119.0 ?
    C1 C8 H8 . . 119.0 ?
    C12 O4 C15 . . 105.87(11) ?
    C13 O5 C15 . . 106.11(11) ?
    N2 O6 H6A . . 99.2 ?
    C16 N2 O6 . . 112.48(11) ?
    C10 C9 C14 . . 120.06(13) ?
    C10 C9 C16 . . 118.69(12) ?
    C14 C9 C16 . . 121.24(12) ?
    C9 C10 C11 . . 122.04(13) ?
    C9 C10 H10 . . 119.0 ?
    C11 C10 H10 . . 119.0 ?
    C12 C11 C10 . . 116.57(13) ?
    C12 C11 H11 . . 121.7 ?
    C10 C11 H11 . . 121.7 ?
    O4 C12 C11 . . 128.09(13) ?
    O4 C12 C13 . . 110.11(13) ?
    C11 C12 C13 . . 121.80(14) ?
    C14 C13 O5 . . 127.91(12) ?
    C14 C13 C12 . . 122.58(13) ?
    O5 C13 C12 . . 109.51(13) ?
    C13 C14 C9 . . 116.94(12) ?
    C13 C14 H14 . . 121.5 ?
    C9 C14 H14 . . 121.5 ?
    O5 C15 O4 . . 108.40(12) ?
    O5 C15 H15A . . 110.0 ?
    O4 C15 H15A . . 110.0 ?
    O5 C15 H15B . . 110.0 ?
    O4 C15 H15B . . 110.0 ?
    H15A C15 H15B . . 108.4 ?
    N2 C16 C9 . . 121.07(12) ?
    N2 C16 H16 . . 119.5 ?
    C9 C16 H16 . . 119.5 ?
loop_
    _geom_torsion_atom_site_label_1
    _geom_torsion_atom_site_label_2
    _geom_torsion_atom_site_label_3
    _geom_torsion_atom_site_label_4
    _geom_torsion_site_symmetry_1
    _geom_torsion_site_symmetry_2
    _geom_torsion_site_symmetry_3
    _geom_torsion_site_symmetry_4
    _geom_torsion
    _geom_torsion_publ_flag
    C6 C1 C2 C3 . . . . -0.3(2) ?
    C8 C1 C2 C3 . . . . 179.76(13) ?
    C1 C2 C3 C4 . . . . 0.2(2) ?
    C7 O1 C4 C3 . . . . 179.08(14) ?
    C7 O1 C4 C5 . . . . -2.05(15) ?
    C2 C3 C4 O1 . . . . 178.64(13) ?
    C2 C3 C4 C5 . . . . -0.1(2) ?
    C7 O2 C5 C6 . . . . -179.40(14) ?
    C7 O2 C5 C4 . . . . 1.47(15) ?
    O1 C4 C5 C6 . . . . -178.80(12) ?
    C3 C4 C5 C6 . . . . 0.1(2) ?
    O1 C4 C5 O2 . . . . 0.38(16) ?
    C3 C4 C5 O2 . . . . 179.33(12) ?
    O2 C5 C6 C1 . . . . -179.25(13) ?
    C4 C5 C6 C1 . . . . -0.2(2) ?
    C2 C1 C6 C5 . . . . 0.29(19) ?
    C8 C1 C6 C5 . . . . -179.76(12) ?
    C5 O2 C7 O1 . . . . -2.71(15) ?
    C4 O1 C7 O2 . . . . 2.92(15) ?
    O3 N1 C8 C1 . . . . -179.96(11) ?
    C2 C1 C8 N1 . . . . -176.17(13) ?
    C6 C1 C8 N1 . . . . 3.9(2) ?
    C14 C9 C10 C11 . . . . 0.2(2) ?
    C16 C9 C10 C11 . . . . -179.38(13) ?
    C9 C10 C11 C12 . . . . -0.2(2) ?
    C15 O4 C12 C11 . . . . -179.48(15) ?
    C15 O4 C12 C13 . . . . 0.38(16) ?
    C10 C11 C12 O4 . . . . -179.98(14) ?
    C10 C11 C12 C13 . . . . 0.2(2) ?
    C15 O5 C13 C14 . . . . 179.94(14) ?
    C15 O5 C13 C12 . . . . 0.07(17) ?
    O4 C12 C13 C14 . . . . 179.83(13) ?
    C11 C12 C13 C14 . . . . -0.3(2) ?
    O4 C12 C13 O5 . . . . -0.29(17) ?
    C11 C12 C13 O5 . . . . 179.58(14) ?
    O5 C13 C14 C9 . . . . -179.49(14) ?
    C12 C13 C14 C9 . . . . 0.4(2) ?
    C10 C9 C14 C13 . . . . -0.3(2) ?
    C16 C9 C14 C13 . . . . 179.28(13) ?
    C13 O5 C15 O4 . . . . 0.16(17) ?
    C12 O4 C15 O5 . . . . -0.33(16) ?
    O6 N2 C16 C9 . . . . 178.85(11) ?
    C10 C9 C16 N2 . . . . 176.16(13) ?
    C14 C9 C16 N2 . . . . -3.5(2) ?
loop_
    _geom_hbond_atom_site_label_D
    _geom_hbond_atom_site_label_H
    _geom_hbond_atom_site_label_A
    _geom_hbond_site_symmetry_A
    _geom_hbond_distance_DH
    _geom_hbond_distance_HA
    _geom_hbond_distance_DA
    _geom_hbond_angle_DHA
    _geom_hbond_publ_flag
    O3 H3A N2 . 0.87 1.93 2.7549(16) 158 yes
    C7 H7B O4 2_655 0.99 2.58 3.239(2) 124 yes
    C8 H8 O6 1_455 0.95 2.43 3.3754(18) 173 yes
    O6 H6A N1 . 0.87 1.97 2.7989(17) 158 yes
    C15 H15A O1 2_545 0.99 2.54 3.1775(19) 122 yes
    C16 H16 O3 1_655 0.95 2.59 3.5173(18) 167 yes
_shelx_space_group_comment
;
The symmetry employed for this shelxl refinement is uniquely defined
by the following loop, which should always be used as a source of
symmetry information in preference to the above space-group names.
They are only intended as comments.
;
_shelx_estimated_absorpt_T_min     0.961
_shelx_estimated_absorpt_T_max     0.989
_shelx_hkl_file
;
   1   0   0    0.00    0.20
   1   0   0    0.10    0.20
   1   0   0    0.30    0.20
  -1   0   0   -0.40    0.20
  -1   0   0    0.00    0.20
   1   0   0    0.10    0.20
  -1   0   0   -0.10    0.20
   2   0   0   20.90    2.30
  -2   0   0   21.80    2.30
   2   0   0   23.20    2.30
  -2   0   0   19.90    2.30
   2   0   0   21.20    2.30
  -2   0   0   18.60    2.30
   2   0   0   20.00    2.30
   3   0   0    0.40    0.60
   3   0   0    0.70    0.50
   3   0   0    0.10    0.50
   3   0   0    0.60    0.50
  -3   0   0   -0.40    0.50
  -3   0   0   -0.10    0.50
  -3   0   0    0.30    0.60
   4   0   0   23.60    3.00
   4   0   0   26.10    3.00
  -4   0   0   24.70    3.10
  -4   0   0   24.10    3.00
   4   0   0   33.10    3.10
   4   0   0   26.80    3.10
  -4   0   0   28.00    3.00
   5   0   0   -1.20    1.00
  -5   0   0   -0.80    1.10
  -5   0   0    0.30    0.90
   5   0   0   -0.60    0.90
   5   0   0   -0.30    0.90
   6   0   0  101.79   11.30
   6   0   0  102.99   11.20
   7   0   0    1.70    1.60
   7   0   0   -0.90    1.70
   8   0   0    1.70    2.90
   8   0   0    2.70    2.20
  -1  -1   0  175.78   18.70
   1  -1   0  170.38   18.70
   1  -1   0  175.68   18.70
   1  -1   0  170.38   18.70
  -1  -1   0  176.68   18.70
   1   1   0  172.68   18.70
  -1   1   0  173.58   18.70
   1   1   0  178.28   18.70
  -1   1   0  174.88   18.70
  -1   1   0  180.98   18.70
   1   1   0  161.58   18.70
   2  -1   0  282.97   30.60
  -2  -1   0  293.27   30.60
   2  -1   0  286.97   30.60
  -2  -1   0  285.57   30.60
  -2  -1   0  297.07   30.60
   2  -1   0  291.67   30.60
   2  -1   0  271.87   30.60
  -2   1   0  291.67   30.60
  -2   1   0  289.47   30.60
   2   1   0  280.27   30.60
   2   1   0  266.37   30.60
  -2   1   0  289.07   30.60
   2   1   0  276.47   30.60
   2   1   0  275.77   30.60
  -3  -1   0   89.69    9.70
  -3  -1   0   90.19    9.80
   3  -1   0   89.09    9.70
   3  -1   0   92.99    9.80
   3  -1   0   86.99    9.70
   3  -1   0   91.39    9.80
  -3  -1   0   94.49    9.70
   3   1   0   90.49    9.70
  -3   1   0   87.19    9.80
   3   1   0   91.19    9.80
  -3   1   0   91.29    9.70
   3   1   0   89.89    9.80
   3   1   0   86.19    9.70
  -3   1   0   88.99    9.70
  -4  -1   0   71.59    7.50
   4  -1   0   65.69    7.50
  -4  -1   0   69.39    7.50
   4  -1   0   75.29    7.60
  -4  -1   0   69.39    7.60
   4  -1   0   71.99    7.60
   4  -1   0   64.19    7.50
   4   1   0   63.39    7.60
   4   1   0   66.09    7.50
   4   1   0   63.09    7.50
   4   1   0   70.09    7.60
  -4   1   0   77.29    7.50
  -4   1   0   67.39    7.60
  -4   1   0   71.89    7.50
  -5  -1   0   19.60    2.70
   5  -1   0   19.00    2.50
  -5  -1   0   24.80    2.60
   5  -1   0   20.00    2.50
   5  -1   0   21.60    2.70
   5   1   0   20.60    2.50
   5   1   0   22.30    2.70
  -5   1   0   19.50    2.70
  -5   1   0   22.70    2.60
   5   1   0   17.60    2.50
   6  -1   0   14.20    2.40
   6  -1   0   19.60    2.60
   6   1   0   15.50    2.40
   6   1   0   20.20    2.70
   6   1   0   19.80    2.70
   7  -1   0   11.90    2.60
   7  -1   0   14.90    2.20
   7   1   0    7.50    2.10
   7   1   0   14.40    2.40
   8  -1   0    9.30    3.10
   8  -1   0   11.40    2.70
   8   1   0   10.10    2.50
   8   1   0   13.10    3.30
   1  -2   0    1.30    0.30
   1  -2   0    0.80    0.20
  -1  -2   0    0.80    0.20
   1  -2   0    0.70    0.20
   1  -2   0    1.40    0.20
  -1  -2   0    1.10    0.20
   1   2   0    1.10    0.20
   1   2   0    1.20    0.30
  -1   2   0    0.60    0.20
  -1   2   0    0.20    0.20
  -1   2   0    0.70    0.30
   1   2   0    0.50    0.20
  -2  -2   0    0.10    0.40
   2  -2   0   -0.20    0.30
   2  -2   0   -0.10    0.30
  -2  -2   0   -0.40    0.30
   2  -2   0    0.00    0.40
  -2  -2   0    0.20    0.30
   2  -2   0    0.10    0.40
   2   2   0    0.20    0.30
   2   2   0    1.50    0.40
  -2   2   0    0.00    0.30
   2   2   0   -0.10    0.30
  -2   2   0   -0.20    0.30
   2   2   0    0.30    0.30
  -2   2   0    0.50    0.40
   3  -2   0   91.89    9.30
   3  -2   0   84.59    9.30
   3  -2   0   84.19    9.30
   3  -2   0   82.69    9.20
  -3  -2   0   85.79    9.30
  -3  -2   0   87.99    9.30
  -3  -2   0   88.89    9.30
  -3   2   0   91.39    9.30
   3   2   0   83.49    9.30
   3   2   0   80.59    9.20
   3   2   0   84.99    9.30
  -3   2   0   82.79    9.30
  -3   2   0   86.79    9.30
   3   2   0   81.79    9.30
  -4  -2   0    0.30    0.70
   4  -2   0    0.40    0.80
   4  -2   0   -0.10    0.80
  -4  -2   0   -0.20    0.70
   4  -2   0   -0.20    0.70
   4  -2   0   -0.30    0.60
  -4  -2   0   -0.80    0.80
  -4   2   0    0.30    0.70
  -4   2   0    0.90    0.70
   4   2   0   -0.80    0.80
  -4   2   0    0.60    0.80
   4   2   0    0.90    0.70
   4   2   0    0.30    0.90
   4   2   0    0.00    0.60
  -5  -2   0   40.80    4.20
   5  -2   0   36.20    3.90
   5  -2   0   31.40    3.80
  -5  -2   0   37.30    3.80
   5  -2   0   32.30    3.70
  -5   2   0   30.50    3.80
  -5   2   0   30.30    3.90
   5   2   0   34.30    3.80
   5   2   0   27.70    3.80
   5   2   0   30.60    3.70
   6  -2   0   33.50    4.40
   6  -2   0   33.50    4.40
   6   2   0   38.00    4.40
   6   2   0   44.30    4.50
   6   2   0   37.90    4.60
   7  -2   0    0.50    2.10
   7  -2   0    3.80    1.70
   7   2   0    2.40    1.60
   7   2   0    2.00    2.00
   8  -2   0    0.60    2.50
   8   2   0    4.40    2.90
   8   2   0   -1.20    2.00
   0  -3   0   -0.10    0.10
   0  -3   0    0.10    0.10
   0   3   0    0.10    0.10
   1  -3   0  198.08   20.50
   1  -3   0  192.58   20.50
  -1  -3   0  185.48   20.50
  -1  -3   0  191.88   20.50
   1   3   0  182.18   20.50
  -1   3   0  194.58   20.50
   1   3   0  189.08   20.50
  -1   3   0  193.98   20.50
   2  -3   0  622.84   66.89
   2  -3   0  611.44   66.89
   2  -3   0  638.74   66.89
  -2  -3   0  614.14   66.89
  -2  -3   0  663.63   66.89
   2  -3   0  625.64   66.89
   2   3   0  559.74   66.89
  -2   3   0  644.24   66.89
  -2   3   0  636.04   66.89
   2   3   0  605.84   66.89
   2   3   0  620.94   66.89
  -2   3   0  630.94   66.89
   2   3   0  608.74   66.89
   3  -3   0    1.00    0.60
  -3  -3   0    0.60    0.40
  -3  -3   0    0.60    0.70
   3  -3   0   -0.60    0.50
   3  -3   0    0.50    0.60
  -3  -3   0    0.40    0.50
   3  -3   0    0.30    0.40
   3   3   0    0.30    0.50
  -3   3   0    0.70    0.50
   3   3   0    0.90    0.60
  -3   3   0    0.20    0.50
   3   3   0    0.50    0.50
  -3   3   0    0.50    0.60
   3   3   0   -0.20    0.60
  -4  -3   0   43.60    5.20
  -4  -3   0   50.69    5.10
   4  -3   0   46.30    5.10
  -4  -3   0   45.90    5.10
   4  -3   0   49.30    5.20
   4  -3   0   49.10    5.10
   4  -3   0   51.79    5.10
   4   3   0   44.40    5.10
  -4   3   0   40.00    5.10
   4   3   0   43.30    5.10
  -4   3   0   50.79    5.10
   4   3   0   44.30    5.20
  -4   3   0   41.50    5.10
   4   3   0   42.30    5.10
   5  -3   0    9.60    1.50
  -5  -3   0   10.80    1.60
   5  -3   0   11.90    1.80
   5  -3   0    9.10    1.50
   5   3   0    8.10    1.50
  -5   3   0    7.00    1.60
  -5   3   0    9.90    1.70
   5   3   0   12.90    1.70
   5   3   0   11.50    1.50
   6  -3   0  304.97   30.80
   6  -3   0  283.37   30.80
   6   3   0  261.57   30.80
   6   3   0  286.27   30.80
  -6   3   0  295.77   30.80
   6   3   0  277.97   30.70
   7  -3   0    1.30    2.70
   7  -3   0   -1.00    1.80
   7   3   0   -1.40    2.00
   7   3   0    0.30    1.50
   8  -3   0   -0.60    2.90
   8   3   0   -1.40    2.00
   0  -4   0  194.88   21.60
   0   4   0  199.98   21.60
   0   4   0  210.28   21.70
   0   4   0  201.08   21.60
  -1  -4   0  412.16   44.70
   1  -4   0  430.96   44.70
  -1  -4   0  412.36   44.70
   1  -4   0  435.36   44.70
  -1   4   0  426.56   44.70
   1   4   0  404.76   44.70
  -1   4   0  398.96   44.70
   1   4   0  400.36   44.70
   1   4   0  415.76   44.70
  -2  -4   0  387.36   42.80
  -2  -4   0  414.26   42.80
   2  -4   0  414.46   42.80
   2  -4   0  389.66   42.80
   2  -4   0  409.86   42.80
   2  -4   0  405.06   42.80
   2   4   0  360.56   42.80
  -2   4   0  402.26   42.80
  -2   4   0  401.26   42.80
  -2   4   0  398.16   42.80
   2   4   0  401.86   42.80
   2   4   0  389.16   42.80
   3  -4   0    7.00    1.00
  -3  -4   0    4.90    1.00
   3  -4   0    5.40    0.90
   3  -4   0    6.50    1.00
  -3  -4   0    8.80    1.00
   3  -4   0    5.70    1.00
  -3  -4   0    5.80    0.90
  -3   4   0    5.60    1.00
   3   4   0    7.50    0.90
  -3   4   0    8.80    1.00
   3   4   0    5.60    0.90
   3   4   0    9.80    1.00
  -3   4   0    5.60    1.00
   3   4   0    6.80    1.00
   4  -4   0   36.20    3.60
   4  -4   0   28.80    3.50
   4  -4   0   35.80    3.60
   4  -4   0   26.20    3.60
  -4  -4   0   27.50    3.60
  -4  -4   0   27.10    3.50
  -4  -4   0   34.20    3.60
  -4   4   0   33.10    3.60
   4   4   0   31.70    3.50
   4   4   0   29.90    3.50
  -4   4   0   37.50    3.60
  -4   4   0   29.40    3.60
   4   4   0   31.20    3.50
   5  -4   0   33.40    3.60
   5  -4   0   30.30    3.50
  -5  -4   0   29.40    3.50
  -5   4   0   28.90    3.50
   5   4   0   28.00    3.50
  -5   4   0   30.00    3.50
   5   4   0   29.70    3.50
   5   4   0   27.70    3.50
   6  -4   0    0.90    1.30
   6  -4   0    1.40    1.60
  -6   4   0    1.70    1.60
   6   4   0    0.00    1.30
   6   4   0    1.70    1.20
   6   4   0    2.20    1.60
   7  -4   0   31.20    4.20
   7   4   0   31.80    3.90
   7   4   0   29.70    4.10
   8  -4   0    3.50    2.60
   8   4   0   -0.50    2.00
   0  -5   0    0.50    0.20
   0  -5   0    0.00    0.20
   0  -5   0    0.10    0.10
   0   5   0    0.30    0.20
   0   5   0    0.10    0.10
   0   5   0    0.00    0.10
   0   5   0   -0.30    0.20
   0   5   0   -0.20    0.10
   1  -5   0  554.04   61.99
  -1  -5   0  591.44   61.99
  -1  -5   0  597.64   61.99
   1  -5   0  592.44   61.99
   1   5   0  577.94   61.99
  -1   5   0  588.04   61.99
   1   5   0  541.45   61.99
  -1   5   0  581.64   61.99
   1   5   0  564.54   61.99
  -2  -5   0  340.57   36.30
  -2  -5   0  338.37   36.40
   2  -5   0  357.46   36.40
   2  -5   0  350.26   36.40
   2  -5   0  350.86   36.40
  -2  -5   0  333.17   36.30
   2  -5   0  346.77   36.30
   2   5   0  326.47   36.30
   2   5   0  334.47   36.30
  -2   5   0  346.47   36.40
  -2   5   0  337.07   36.30
  -2   5   0  335.47   36.40
   2   5   0  293.47   36.40
  -3  -5   0  212.68   22.30
   3  -5   0  206.08   22.30
   3  -5   0  219.18   22.30
   3  -5   0  216.08   22.30
  -3  -5   0  198.58   22.30
   3  -5   0  212.08   22.30
  -3  -5   0  215.98   22.30
  -3   5   0  208.48   22.30
   3   5   0  196.18   22.30
   3   5   0  186.98   22.30
  -3   5   0  212.58   22.30
   3   5   0  203.98   22.30
   3   5   0  194.78   22.30
  -3   5   0  215.48   22.30
   4  -5   0    8.80    1.40
   4  -5   0    6.90    1.30
  -4  -5   0   11.40    1.30
  -4  -5   0    9.60    1.30
   4  -5   0   10.20    1.30
  -4  -5   0    8.90    1.50
   4  -5   0   12.20    1.50
   4   5   0    9.80    1.40
   4   5   0    9.10    1.30
   4   5   0    6.00    1.20
  -4   5   0   11.60    1.40
  -4   5   0   10.20    1.30
  -4   5   0    7.70    1.40
  -5  -5   0   54.19    6.80
   5  -5   0   75.29    6.90
   5  -5   0   61.99    6.80
  -5   5   0   58.29    6.80
   5   5   0   62.79    6.80
   5   5   0   64.29    6.80
   5   5   0   58.39    6.80
  -5   5   0   56.19    6.80
   6  -5   0   11.90    1.90
   6  -5   0    8.30    2.00
   6   5   0   10.30    1.80
  -6   5   0    6.40    1.90
   6   5   0   10.40    1.60
   6   5   0   12.10    2.00
   7  -5   0   83.69    9.80
   7   5   0   86.39    9.70
   7   5   0   90.99    9.80
   8  -5   0   -0.10    2.90
   8   5   0   -1.70    1.90
   0  -6   0   77.69    8.30
   0  -6   0   72.99    8.30
   0  -6   0   77.29    8.30
   0  -6   0   77.49    8.30
   0   6   0   82.19    8.40
   0   6   0   79.59    8.30
   0   6   0   78.49    8.30
   0   6   0   75.29    8.30
   1  -6   0   10.20    1.20
  -1  -6   0   11.40    1.20
  -1  -6   0   10.80    1.20
   1  -6   0   11.30    1.20
   1   6   0   11.70    1.20
   1   6   0   10.00    1.20
  -1   6   0   10.50    1.30
  -1   6   0   10.40    1.20
   1   6   0   10.60    1.20
  -2  -6   0  174.68   19.20
   2  -6   0  181.18   19.20
   2  -6   0  171.68   19.30
   2  -6   0  186.18   19.20
  -2  -6   0  181.88   19.20
   2  -6   0  187.58   19.20
  -2   6   0  174.98   19.20
   2   6   0  174.78   19.20
   2   6   0  180.78   19.30
   2   6   0  165.58   19.20
  -2   6   0  183.68   19.30
  -3  -6   0  245.98   25.60
   3  -6   0  240.08   25.60
   3  -6   0  241.88   25.60
  -3  -6   0  247.18   25.60
   3  -6   0  249.48   25.60
  -3  -6   0  251.17   25.60
   3  -6   0  242.78   25.60
   3   6   0  235.08   25.60
  -3   6   0  236.08   25.60
   3   6   0  207.48   25.60
  -3   6   0  245.48   25.60
   3   6   0  230.78   25.60
  -3   6   0  232.18   25.60
   3   6   0  217.18   25.60
  -4  -6   0   76.69    8.50
   4  -6   0   81.19    8.40
  -4  -6   0   72.49    8.50
   4  -6   0   72.79    8.50
   4  -6   0   84.89    8.50
   4  -6   0   77.09    8.50
  -4  -6   0   79.19    8.50
  -4   6   0   72.39    8.50
   4   6   0   74.79    8.40
  -4   6   0   86.29    8.50
  -4   6   0   75.19    8.50
   4   6   0   83.59    8.50
   4   6   0   74.09    8.50
   5  -6   0    5.60    1.30
   5  -6   0    8.60    1.80
   5  -6   0    5.40    1.40
  -5  -6   0    7.00    1.30
  -5   6   0    5.50    1.30
   5   6   0    7.20    1.20
  -5   6   0    4.20    1.30
   5   6   0    7.20    1.30
   5   6   0    7.60    1.30
   6  -6   0   22.20    3.00
  -6  -6   0   17.70    2.70
   6   6   0   25.70    2.90
   6   6   0   19.50    2.70
  -6   6   0   21.90    2.80
   6   6   0   17.60    2.60
   7  -6   0   -1.50    2.10
   7   6   0    4.10    1.50
   7   6   0    4.00    1.80
   8  -6   0    1.30    3.00
   8   6   0   -1.30    2.00
   0  -7   0   -0.10    0.10
   0  -7   0   -0.40    0.30
   0  -7   0   -0.10    0.10
   0  -7   0    0.70    0.20
   0   7   0    0.20    0.10
   0   7   0    0.00    0.20
   0   7   0    0.00    0.10
   0   7   0    0.10    0.30
  -1  -7   0   20.40    2.20
   1  -7   0   19.00    2.20
  -1  -7   0   19.10    2.20
   1  -7   0   21.30    2.20
   1   7   0   22.40    2.20
   1   7   0   19.50    2.20
  -1   7   0   18.10    2.30
   1   7   0   20.70    2.20
   1   7   0   20.00    2.20
  -1   7   0   21.10    2.20
   2  -7   0   -0.30    0.40
  -2  -7   0   -0.40    0.30
   2  -7   0    0.30    0.40
   2  -7   0    0.30    0.40
   2  -7   0    0.00    0.20
  -2  -7   0    0.10    0.40
  -2   7   0    0.00    0.40
   2   7   0    0.10    0.30
  -2   7   0    0.60    0.50
  -2   7   0   -0.10    0.40
   2   7   0    0.10    0.40
   2   7   0    0.50    0.40
   3  -7   0   96.89   10.00
   3  -7   0   98.79   10.00
   3  -7   0   96.39   10.00
  -3  -7   0   97.49   10.00
   3  -7   0   96.09    9.90
  -3  -7   0   90.89   10.00
  -3  -7   0   91.99   10.00
   3   7   0   84.69    9.90
  -3   7   0   91.89   10.00
  -3   7   0   95.39   10.00
   3   7   0   87.69   10.00
   3   7   0   82.99   10.00
  -3   7   0   87.49   10.00
   4  -7   0   40.40    4.90
   4  -7   0   48.20    4.90
   4  -7   0   47.60    4.80
  -4  -7   0   45.40    4.80
  -4  -7   0   42.60    4.80
   4  -7   0   41.30    4.90
  -4   7   0   49.40    4.90
   4   7   0   40.30    4.80
   4   7   0   44.50    4.90
  -4   7   0   39.90    4.90
   4   7   0   43.70    4.80
  -4   7   0   40.10    4.90
  -5  -7   0    1.90    1.00
   5  -7   0    1.30    1.20
   5  -7   0    3.70    1.30
   5  -7   0    1.60    1.10
   5   7   0    3.40    0.90
   5   7   0    1.80    1.00
  -5   7   0    2.70    1.10
   5   7   0    1.10    1.10
  -5   7   0    1.30    1.10
   6  -7   0   69.19    6.90
  -6  -7   0   62.69    6.90
   6   7   0   55.49    6.70
   6   7   0   54.99    6.80
   6   7   0   61.39    6.90
  -6   7   0   62.79    6.90
   7  -7   0    4.50    2.00
   7   7   0    3.90    1.90
   7   7   0    2.60    1.50
  -7   7   0    1.50    2.10
   8  -7   0    4.00    3.10
   8   7   0    0.90    2.00
   0  -8   0    0.50    0.20
   0  -8   0    0.50    0.30
   0  -8   0    0.60    0.30
   0  -8   0    0.60    0.20
   0   8   0    0.70    0.10
   0   8   0    0.70    0.30
   0   8   0    0.50    0.10
   0   8   0    0.60    0.20
   1  -8   0  238.28   25.50
   1  -8   0  224.88   25.50
  -1  -8   0  234.78   25.50
  -1  -8   0  229.98   25.50
   1   8   0  243.68   25.50
  -1   8   0  238.28   25.50
   1   8   0  247.38   25.50
   1   8   0  238.18   25.50
   1   8   0  231.48   25.50
  -1   8   0  237.18   25.50
   2  -8   0    6.10    1.10
  -2  -8   0    9.00    1.00
   2  -8   0    8.30    1.10
  -2  -8   0    8.60    1.10
   2  -8   0   10.40    1.10
  -2   8   0    9.90    1.10
   2   8   0    8.10    1.00
   2   8   0    9.80    1.00
  -2   8   0    7.30    1.10
   2   8   0    7.30    1.10
  -3  -8   0   25.70    2.70
   3  -8   0   25.30    2.70
  -3  -8   0   21.00    2.70
   3  -8   0   24.50    2.60
  -3  -8   0   24.70    2.80
   3  -8   0   23.70    2.70
   3  -8   0   28.40    2.80
   3   8   0   20.70    2.70
  -3   8   0   23.50    2.70
  -3   8   0   25.00    2.70
   3   8   0   21.50    2.70
   3   8   0   24.00    2.70
  -3   8   0   22.00    2.70
   4  -8   0  126.49   12.90
   4  -8   0  126.69   13.00
   4  -8   0  125.49   12.90
   4  -8   0  126.19   12.90
  -4  -8   0  118.09   12.90
  -4  -8   0  131.39   12.90
  -4   8   0  108.39   12.90
  -4   8   0  119.79   12.90
   4   8   0  117.39   12.90
   4   8   0  106.19   12.90
   4   8   0  108.39   12.90
   5  -8   0    1.90    1.30
   5  -8   0    0.30    1.40
  -5  -8   0    1.90    1.00
   5   8   0    0.10    1.10
   5   8   0    1.40    1.00
   5   8   0    0.10    0.80
  -5   8   0    0.70    1.00
  -5   8   0    1.40    1.20
  -6  -8   0    7.50    1.60
   6  -8   0    8.30    1.90
   6   8   0   10.90    1.80
   6   8   0    6.50    1.70
  -6   8   0    9.80    1.80
   6   8   0    5.90    1.40
   7  -8   0   50.09    5.30
   7   8   0   40.20    5.20
   7   8   0   41.20    5.10
  -7   8   0   42.30    5.30
   8  -8   0   -3.10    2.70
   8   8   0    0.00    1.90
   0  -9   0   -0.10    0.30
   0  -9   0    0.20    0.30
   0  -9   0    0.30    0.20
   0  -9   0    0.10    0.20
   0   9   0    0.80    0.30
   0   9   0    0.30    0.10
   0   9   0    0.40    0.30
  -1  -9   0    2.80    0.50
   1  -9   0    1.20    0.40
  -1  -9   0    2.50    0.40
   1  -9   0    1.50    0.40
  -1  -9   0    2.60    0.40
  -1   9   0    2.00    0.40
  -1   9   0    3.50    0.40
  -1   9   0    1.30    0.50
   1   9   0    1.90    0.30
   1   9   0    2.50    0.30
   1   9   0    2.40    0.40
   2  -9   0    7.60    1.00
   2  -9   0    8.00    1.00
   2  -9   0    6.70    1.00
  -2  -9   0    8.00    0.90
  -2  -9   0    7.10    1.00
   2   9   0    8.10    1.00
   2   9   0    7.30    0.90
   2   9   0    7.60    0.90
  -2   9   0    5.80    1.00
   2   9   0    8.60    0.90
  -2   9   0    6.20    0.90
   3  -9   0   22.00    2.20
  -3  -9   0   18.80    2.30
   3  -9   0   21.10    2.40
   3  -9   0   20.10    2.40
  -3  -9   0   22.20    2.30
  -3  -9   0   20.40    2.40
   3  -9   0   23.00    2.40
   3   9   0   16.70    2.20
  -3   9   0   18.60    2.30
  -3   9   0   18.90    2.40
   3   9   0   16.80    2.30
  -3   9   0   20.30    2.30
   3   9   0   19.90    2.30
  -4  -9   0   38.70    4.40
   4  -9   0   46.20    4.50
  -4  -9   0   44.80    4.40
   4  -9   0   44.60    4.50
   4  -9   0   39.10    4.50
   4   9   0   40.40    4.40
   4   9   0   36.70    4.50
  -4   9   0   38.00    4.50
   4   9   0   36.30    4.40
  -4   9   0   36.10    4.50
   5  -9   0   18.60    2.50
   5  -9   0   20.50    2.50
  -5  -9   0   20.30    2.30
   5   9   0   16.40    2.20
  -5   9   0   21.80    2.40
   5   9   0   17.70    2.30
  -5   9   0   15.70    2.40
   5   9   0   15.90    2.40
  -6  -9   0    2.90    1.40
   6  -9   0    0.30    1.50
  -6   9   0    1.40    1.50
   6   9   0    0.30    1.10
   6   9   0    2.80    1.50
   6   9   0    0.30    1.40
   7  -9   0   11.60    2.60
  -7   9   0   13.60    2.50
   7   9   0   12.90    2.40
   7   9   0   12.70    2.10
   8  -9   0   -4.20    2.60
   8   9   0   -0.40    1.90
   0 -10   0   43.60    4.70
   0 -10   0   43.90    4.60
   0 -10   0   41.90    4.60
   0 -10   0   39.70    4.60
   0  10   0   46.80    4.70
   0  10   0   42.50    4.70
   1 -10   0    0.20    0.30
  -1 -10   0   -0.30    0.40
   1 -10   0    0.10    0.30
  -1 -10   0    0.20    0.20
  -1 -10   0    0.50    0.30
  -1  10   0    0.10    0.20
   1  10   0    0.60    0.20
   1  10   0    0.20    0.30
  -1  10   0    0.30    0.40
   1  10   0    0.10    0.20
  -1  10   0   -0.10    0.20
  -2 -10   0  266.47   28.10
   2 -10   0  269.27   28.10
   2 -10   0  256.67   28.00
  -2 -10   0  261.07   28.00
   2 -10   0  269.07   28.00
  -2  10   0  247.38   28.00
   2  10   0  251.07   28.10
   2  10   0  252.47   28.00
   2  10   0  271.97   28.00
  -2  10   0  258.17   28.10
   2  10   0  260.17   28.00
   3 -10   0    0.40    0.70
  -3 -10   0    0.10    0.50
  -3 -10   0    0.00    0.50
   3 -10   0    0.30    0.40
   3 -10   0   -0.20    0.60
   3 -10   0    0.90    0.70
  -3 -10   0    0.40    0.80
  -3  10   0    0.00    0.70
  -3  10   0    0.40    0.60
  -3  10   0   -0.50    0.60
   3  10   0   -0.70    0.50
   3  10   0    0.00    0.40
   3  10   0    0.80    0.70
   4 -10   0  174.38   17.70
  -4 -10   0  170.18   17.70
   4 -10   0  171.38   17.70
  -4 -10   0  167.68   17.70
   4 -10   0  167.58   17.70
  -4  10   0  161.78   17.70
   4  10   0  157.88   17.70
   4  10   0  151.58   17.70
   4  10   0  157.48   17.70
  -4  10   0  159.68   17.70
  -5 -10   0   19.90    2.70
   5 -10   0   20.60    2.90
   5 -10   0   21.90    2.90
  -5  10   0   29.50    2.90
   5  10   0   23.00    2.90
  -5  10   0   20.90    2.80
   5  10   0   25.50    2.70
   5  10   0   21.60    2.80
  -6 -10   0   -0.10    1.30
   6 -10   0    1.80    1.70
   6  10   0    0.80    1.30
  -6  10   0    0.40    1.40
   6  10   0    0.80    1.10
   7 -10   0    7.20    2.20
   7  10   0    4.70    1.60
  -7  10   0    6.50    2.10
   7  10   0    7.00    2.10
   8 -10   0    2.60    2.80
  -8  10   0   -1.30    3.20
   8  10   0    0.20    1.90
   0 -11   0    0.20    0.20
   0 -11   0    0.30    0.20
   0 -11   0    0.10    0.30
   0 -11   0    0.70    0.40
   0  11   0    0.20    0.30
   0  11   0    0.00    0.40
   1 -11   0   41.30    4.60
   1 -11   0   41.70    4.60
  -1 -11   0   42.00    4.60
  -1 -11   0   42.00    4.60
  -1 -11   0   38.40    4.60
  -1  11   0   47.70    4.60
  -1  11   0   40.80    4.60
   1  11   0   45.00    4.60
  -1  11   0   40.50    4.50
   1  11   0   45.30    4.60
   1  11   0   41.60    4.50
  -1  11   0   38.40    4.60
   2 -11   0   56.49    6.50
  -2 -11   0   61.89    6.50
   2 -11   0   63.99    6.50
  -2 -11   0   57.29    6.50
   2  11   0   58.59    6.40
   2  11   0   61.79    6.50
   2  11   0   65.99    6.40
  -2  11   0   56.99    6.50
  -2  11   0   51.49    6.50
   2  11   0   57.99    6.40
  -3 -11   0  208.68   22.30
   3 -11   0  232.28   22.40
   3 -11   0  204.58   22.40
  -3 -11   0  204.88   22.30
   3 -11   0  200.88   22.30
  -3 -11   0  198.08   22.50
   3  11   0  204.48   22.30
  -3  11   0  202.98   22.30
  -3  11   0  204.78   22.40
   3  11   0  196.48   22.30
   3  11   0  203.78   22.40
   3  11   0  221.58   22.30
   4 -11   0   70.89    6.40
   4 -11   0   56.99    6.40
  -4 -11   0   64.89    6.30
  -4 -11   0   58.59    6.40
   4  11   0   49.90    6.40
   4  11   0   51.29    6.30
  -4  11   0   55.39    6.40
   4  11   0   60.69    6.30
  -4  11   0   56.29    6.40
   5 -11   0    1.60    1.30
  -5 -11   0    3.60    1.10
   5 -11   0    5.80    1.40
   5  11   0    3.40    1.20
  -5  11   0    6.00    1.30
  -5  11   0    4.40    1.20
   5  11   0    4.20    1.20
   5  11   0    3.40    0.90
   6 -11   0   18.50    2.80
  -6 -11   0   22.30    2.60
   6  11   0   15.80    2.60
  -6  11   0   21.70    2.70
   6  11   0   17.80    2.40
   7 -11   0    1.40    2.00
  -7  11   0    0.60    2.00
   7  11   0    1.00    1.80
   7  11   0    0.00    1.40
   0 -12   0   -0.30    0.20
   0 -12   0   -0.20    0.30
   0 -12   0    0.40    0.20
   0 -12   0    0.00    0.40
   0  12   0    0.30    0.30
   0  12   0   -0.10    0.40
  -1 -12   0    9.30    1.00
   1 -12   0    7.00    1.00
  -1 -12   0    6.90    1.10
   1 -12   0    9.30    1.00
  -1 -12   0    7.70    0.90
   1  12   0    7.70    0.90
   1  12   0    9.10    1.00
  -1  12   0    7.90    0.90
  -1  12   0    7.60    0.90
   1  12   0    7.80    0.90
   1  12   0    7.80    0.90
  -1  12   0    7.90    0.90
  -1  12   0    8.40    1.10
   2 -12   0  283.87   31.10
  -2 -12   0  297.87   31.10
   2 -12   0  300.47   31.10
  -2 -12   0  275.27   31.10
   2  12   0  295.57   31.10
   2  12   0  288.97   31.10
   2  12   0  291.57   31.10
  -2  12   0  284.27   31.10
  -2  12   0  285.37   31.10
   2  12   0  280.67   31.10
   3 -12   0   -0.20    0.80
   3 -12   0    0.30    0.70
  -3 -12   0    0.30    0.60
  -3 -12   0    0.40    0.50
   3 -12   0    0.50    0.70
   3  12   0    0.50    0.60
   3  12   0   -0.10    0.40
  -3  12   0   -0.20    0.60
  -3  12   0    0.30    0.80
   3  12   0    0.50    0.50
   3  12   0    0.50    0.70
  -4 -12   0    1.70    0.80
   4 -12   0    1.50    1.10
   4 -12   0    1.30    0.90
  -4 -12   0    1.10    0.70
  -4  12   0    0.80    0.90
  -4  12   0   -0.10    1.00
   4  12   0    0.90    0.80
   4  12   0    1.90    0.70
   4  12   0    1.30    0.80
  -5 -12   0   11.60    1.70
   5 -12   0   11.10    1.90
   5 -12   0   13.30    2.00
   5  12   0   11.10    1.70
   5  12   0    8.80    1.70
  -5  12   0   10.60    1.90
  -5  12   0   12.00    1.80
   5  12   0   13.20    1.60
  -6 -12   0   57.79    7.00
   6 -12   0   70.29    7.10
  -6  12   0   62.09    7.10
   6  12   0   57.09    7.00
   6  12   0   62.99    6.90
   7 -12   0    2.10    2.10
  -7  12   0   -0.90    1.90
   7  12   0   -0.20    1.90
   7  12   0    1.20    1.40
   0 -13   0    0.00    0.30
   0 -13   0   -0.10    0.40
   0 -13   0    0.30    0.30
   0 -13   0    0.10    0.40
   0  13   0   -0.10    0.50
   0  13   0   -0.20    0.30
  -1 -13   0   -0.10    0.40
  -1 -13   0    0.00    0.30
   1 -13   0   -0.20    0.30
   1 -13   0    0.10    0.40
   1 -13   0   -0.10    0.30
   1 -13   0    0.20    0.50
  -1 -13   0   -0.10    0.30
  -1  13   0    0.20    0.20
   1  13   0    0.10    0.30
  -1  13   0    0.20    0.30
  -1  13   0    0.20    0.30
   1  13   0    0.00    0.40
  -1  13   0    0.60    0.50
   2 -13   0   22.90    2.80
   2 -13   0   25.90    2.80
  -2 -13   0   23.60    2.80
  -2 -13   0   25.10    2.80
   2  13   0   28.30    2.80
  -2  13   0   24.10    2.80
   2  13   0   24.10    2.70
  -2  13   0   22.60    2.80
   2  13   0   26.00    2.70
   2  13   0   27.80    2.70
  -2  13   0   21.10    2.90
  -3 -13   0    3.70    0.70
  -3 -13   0    3.20    0.80
   3 -13   0    4.70    0.90
   3 -13   0    2.80    0.90
   3 -13   0    3.20    0.90
  -3  13   0    2.90    0.70
   3  13   0    4.10    0.70
   3  13   0    4.90    0.60
   3  13   0    3.10    0.70
  -3  13   0    3.20    0.90
   3  13   0    3.90    0.80
   4 -13   0    2.60    1.00
   4 -13   0    2.50    1.10
  -4 -13   0    1.30    0.80
  -4 -13   0    1.50    0.90
  -4  13   0    1.00    0.80
  -4  13   0    1.70    1.00
   4  13   0    1.80    0.90
   4  13   0    2.60    0.70
   4  13   0    1.70    0.80
   5 -13   0    0.30    1.30
  -5 -13   0    0.60    1.00
   5 -13   0    0.10    1.30
  -5  13   0    0.00    1.30
  -5  13   0    0.40    1.10
   5  13   0    0.50    1.10
   5  13   0    0.10    0.80
  -6 -13   0   33.10    3.80
   6 -13   0   29.30    4.00
  -6  13   0   32.10    3.90
   6  13   0   32.10    3.70
   6  13   0   29.30    3.90
   7 -13   0    8.90    2.70
   7  13   0   10.70    2.30
   7  13   0    7.60    1.70
  -7  13   0    9.20    2.20
   0 -14   0   19.80    2.10
   0 -14   0   15.30    2.20
   0 -14   0   20.60    2.10
   0 -14   0   18.40    2.20
   0  14   0   18.50    2.20
   0  14   0   21.80    2.20
   1 -14   0   10.40    1.30
   1 -14   0   10.60    1.20
  -1 -14   0    8.10    1.30
   1 -14   0   10.20    1.40
   1 -14   0    9.50    1.20
  -1 -14   0   12.00    1.20
  -1 -14   0    8.90    1.20
   1  14   0   11.30    1.20
  -1  14   0    9.10    1.40
  -1  14   0   11.40    1.20
   1  14   0   13.10    1.30
  -1  14   0    9.90    1.20
  -1  14   0    9.90    1.20
   2 -14   0  100.49   10.90
   2 -14   0  102.09   10.80
  -2 -14   0  101.09   10.80
  -2 -14   0  104.09   10.90
  -2 -14   0   94.99   10.80
   2  14   0  102.19   10.80
  -2  14   0   97.49   10.80
   2  14   0  102.19   10.90
   2  14   0  100.99   10.80
   2  14   0  104.59   10.80
  -2  14   0   94.49   10.80
  -2  14   0   91.89   10.90
   3 -14   0    1.60    0.80
   3 -14   0    1.60    0.80
  -3 -14   0    0.40    0.70
  -3 -14   0    1.40    0.50
  -3  14   0    0.80    0.60
  -3  14   0    0.80    0.90
   3  14   0    1.80    0.60
   3  14   0    1.50    0.80
   3  14   0    1.30    0.60
   3  14   0    0.70    0.40
  -4 -14   0   12.80    1.50
   4 -14   0   11.70    1.70
  -4 -14   0   10.30    1.60
   4 -14   0   10.70    1.60
   4  14   0   10.40    1.50
   4  14   0   10.30    1.40
  -4  14   0   11.90    1.50
  -4  14   0    6.80    1.70
   4  14   0   10.00    1.60
   5 -14   0   -0.30    1.30
  -5 -14   0    0.30    1.00
   5 -14   0    0.10    1.30
  -5  14   0    0.60    1.20
   5  14   0    0.40    0.80
  -5  14   0    0.80    1.10
   5  14   0   -0.70    1.10
  -6 -14   0    1.70    1.40
   6 -14   0    2.20    1.90
  -6  14   0    0.10    1.40
   6  14   0    2.90    1.50
   6  14   0    1.40    1.10
   7 -14   0   -0.20    2.20
   7  14   0    0.10    1.30
  -7  14   0    0.60    1.90
   7  14   0   -1.60    1.80
   0 -15   0    0.40    0.30
   0 -15   0    0.70    0.60
   0 -15   0    0.30    0.40
   0 -15   0    0.80    0.30
   0  15   0    0.60    0.40
   0  15   0    0.30    0.60
  -1 -15   0    0.60    0.50
   1 -15   0    0.30    0.40
  -1 -15   0    0.10    0.40
  -1 -15   0    0.50    0.40
   1 -15   0    0.00    0.40
  -1 -15   0    0.30    0.30
   1 -15   0    0.60    0.60
   1 -15   0    0.10    0.50
  -1  15   0    0.90    0.30
   1  15   0    0.60    0.50
  -1  15   0    0.40    0.30
   1  15   0    0.10    0.40
  -1  15   0    0.60    0.60
  -1  15   0    0.70    0.30
  -2 -15   0   37.40    4.20
  -2 -15   0   36.90    4.30
   2 -15   0   36.00    4.30
  -2 -15   0   37.40    4.30
   2 -15   0   37.60    4.20
   2  15   0   40.80    4.20
   2  15   0   37.80    4.20
  -2  15   0   39.50    4.20
   2  15   0   44.20    4.30
   2  15   0   39.40    4.20
  -2  15   0   30.70    4.30
  -2  15   0   39.20    4.20
   3 -15   0   47.40    6.00
   3 -15   0   55.69    6.00
  -3 -15   0   49.90    5.90
  -3 -15   0   53.99    5.90
   3  15   0   60.29    5.90
  -3  15   0   53.99    6.00
   3  15   0   52.59    5.90
   3  15   0   57.29    5.90
  -3  15   0   49.10    5.90
   3  15   0   57.69    6.00
   4 -15   0   -0.40    1.00
  -4 -15   0    0.30    0.70
   4 -15   0    0.70    1.10
  -4 -15   0    0.50    1.10
  -4  15   0   -0.40    1.10
   4  15   0    0.50    0.90
   4  15   0    0.00    0.60
  -4  15   0    0.00    0.80
   5 -15   0    7.50    1.60
  -5 -15   0    8.00    1.30
   5 -15   0    4.70    1.80
   5  15   0    8.40    1.50
  -5  15   0    6.20    1.70
   5  15   0    6.50    1.10
  -5  15   0    3.70    1.30
   6 -15   0   44.20    5.20
  -6 -15   0   48.80    5.30
   6  15   0   44.70    5.20
   6  15   0   39.80    5.00
  -6  15   0   46.30    5.20
   7 -15   0   -0.30    2.20
  -7 -15   0    1.00    2.20
   7  15   0    1.10    1.30
  -7  15   0    0.70    1.90
   7  15   0   -0.70    1.90
   0 -16   0 1102.09  120.09
   0 -16   0 1055.79  120.09
   0 -16   0 1165.68  120.09
   0 -16   0 1097.39  120.09
   0  16   0 1165.38  120.09
   0  16   0 1113.59  120.09
  -1 -16   0  244.88   27.50
  -1 -16   0  260.27   27.50
   1 -16   0  239.78   27.50
   1 -16   0  262.37   27.50
  -1 -16   0  251.07   27.50
  -1 -16   0  253.17   27.50
   1 -16   0  234.58   27.50
  -1  16   0  233.38   27.50
  -1  16   0  266.37   27.50
   1  16   0  266.87   27.50
  -1  16   0  264.37   27.50
  -1  16   0  264.87   27.50
   1  16   0  260.67   27.50
   2 -16   0   89.69   10.30
  -2 -16   0   99.19   10.30
  -2 -16   0   94.39   10.30
  -2 -16   0   89.19   10.20
   2 -16   0   89.09   10.30
  -2  16   0   99.09   10.20
  -2  16   0   85.89   10.30
   2  16   0   95.09   10.30
   2  16   0   96.39   10.20
   2  16   0   97.99   10.20
  -2  16   0  100.99   10.20
   2  16   0   93.99   10.20
  -3 -16   0   32.30    3.70
   3 -16   0   29.50    3.70
   3 -16   0   31.30    3.70
  -3 -16   0   32.80    3.60
   3  16   0   33.80    3.60
  -3  16   0   34.50    3.60
   3  16   0   33.80    3.60
   3  16   0   29.70    3.50
  -3  16   0   30.40    3.80
   3  16   0   31.50    3.70
  -4 -16   0   22.90    2.60
   4 -16   0   21.10    2.70
   4 -16   0   21.80    2.70
  -4  16   0   23.70    2.60
   4  16   0   23.30    2.70
  -4  16   0   20.40    2.80
   4  16   0   19.80    2.50
   5 -16   0    1.50    1.40
   5 -16   0   -0.80    1.40
  -5 -16   0    0.30    1.00
  -5  16   0   -0.60    1.10
  -5  16   0    0.30    1.40
   5  16   0    0.20    1.20
   5  16   0   -0.20    0.80
   6 -16   0   24.10    3.50
  -6 -16   0   23.50    3.20
  -6  16   0   28.90    3.20
   6  16   0   25.50    3.20
   6  16   0   21.30    2.90
   7 -16   0    4.00    2.60
  -7 -16   0    3.80    2.00
   7  16   0    0.30    2.00
   7  16   0    2.20    1.40
  -7  16   0    2.40    1.90
   1 -17   0  197.68   21.70
  -1 -17   0  191.08   21.70
  -1 -17   0  207.38   21.70
   1 -17   0  200.48   21.70
  -1 -17   0  201.78   21.70
   1 -17   0  192.88   21.70
  -1 -17   0  189.88   21.80
   1 -17   0  204.78   21.80
   1  17   0  206.48   21.80
  -1  17   0  208.18   21.70
  -1  17   0  211.08   21.70
  -1  17   0  194.38   21.80
   1  17   0  199.78   21.70
  -1  17   0  207.78   21.70
  -2 -17   0   18.50    2.40
   2 -17   0   20.80    2.50
  -2 -17   0   20.90    2.50
   2 -17   0   21.20    2.50
  -2 -17   0   20.00    2.50
  -2  17   0   20.50    2.40
   2  17   0   20.80    2.30
   2  17   0   26.20    2.50
   2  17   0   21.20    2.40
  -2  17   0   22.30    2.60
  -2  17   0   22.30    2.40
   2  17   0   21.60    2.30
   3 -17   0   18.80    2.70
   3 -17   0   26.80    2.60
  -3 -17   0   20.60    2.60
  -3 -17   0   22.00    2.50
  -3  17   0   20.30    2.50
  -3  17   0   21.00    2.70
   3  17   0   22.50    2.60
   3  17   0   22.50    2.50
   3  17   0   22.10    2.40
  -4 -17   0    6.90    1.10
   4 -17   0    7.30    1.40
   4 -17   0    5.40    1.40
   4  17   0    6.30    1.30
  -4  17   0    4.60    1.40
   4  17   0    7.20    0.90
  -4  17   0    4.70    1.10
   5 -17   0   40.40    4.60
  -5 -17   0   38.00    4.40
   5 -17   0   45.70    4.70
   5  17   0   34.70    4.20
   5  17   0   34.50    4.50
  -5  17   0   41.40    4.60
  -5  17   0   36.20    4.40
  -6 -17   0    8.90    1.80
   6 -17   0    9.10    2.10
   6  17   0   13.80    2.00
   6  17   0    6.40    1.40
  -6  17   0   10.20    1.80
  -7 -17   0    1.90    2.10
   7 -17   0    1.40    2.40
  -7  17   0    3.60    2.00
   7  17   0    4.70    1.40
   7  17   0    4.90    2.10
   0 -18   0  654.53   67.59
   0 -18   0  610.34   67.59
   0 -18   0  588.64   67.69
   0 -18   0  644.94   67.59
   0  18   0  638.04   67.59
   0  18   0  630.84   67.69
  -1 -18   0  116.49   13.00
  -1 -18   0  124.19   13.00
  -1 -18   0  116.19   13.00
   1 -18   0  115.29   13.00
   1 -18   0  114.29   13.00
   1 -18   0  108.09   13.00
  -1 -18   0  116.99   13.00
   1 -18   0  113.39   13.00
   1  18   0  122.09   13.00
  -1  18   0  115.69   12.90
  -1  18   0  130.09   12.90
  -1  18   0  129.19   13.00
  -1  18   0  120.59   13.00
   1  18   0  127.59   13.00
  -2 -18   0   29.30    3.80
   2 -18   0   30.10    3.90
   2 -18   0   36.30    3.90
  -2 -18   0   34.00    3.90
  -2  18   0   37.20    3.80
   2  18   0   36.60    3.80
  -2  18   0   30.80    3.90
  -2  18   0   37.90    3.80
   2  18   0   34.30    3.70
   2  18   0   36.60    3.90
  -3 -18   0   10.70    1.50
  -3 -18   0   10.00    1.30
   3 -18   0    8.20    1.50
   3 -18   0   10.60    1.50
  -3  18   0   10.20    1.30
   3  18   0   10.50    1.40
  -3  18   0    8.50    1.60
   3  18   0   10.80    1.20
   3  18   0    9.30    1.20
   4 -18   0    2.80    1.20
  -4 -18   0    3.70    1.00
   4 -18   0    5.40    1.40
  -4  18   0    5.20    1.00
   4  18   0    3.60    1.20
  -4  18   0    2.70    1.30
   4  18   0    5.50    0.80
   5 -18   0   -0.30    1.40
   5 -18   0   -0.40    1.40
  -5 -18   0   -0.10    1.00
  -5  18   0    0.20    1.60
  -5  18   0    0.50    1.10
   5  18   0    0.70    0.80
   5  18   0    0.80    1.30
   6 -18   0   25.30    3.30
  -6 -18   0   22.60    2.80
   6  18   0   22.70    2.60
   6  18   0   16.10    2.80
  -6  18   0   17.50    2.80
  -7 -18   0    1.00    2.00
   7 -18   0   -0.70    2.40
   7  18   0    1.60    2.00
   7  18   0    0.90    1.30
  -7  18   0    4.00    2.00
   0  19   0    6.80    1.20
   1 -19   0   16.40    1.70
  -1 -19   0   11.60    1.70
  -1 -19   0   14.10    1.70
   1 -19   0   12.10    1.90
  -1 -19   0   16.20    1.90
  -1 -19   0   13.40    1.70
   1 -19   0   15.70    1.80
   1  19   0   13.80    1.70
  -1  19   0   13.90    1.90
  -1  19   0   16.20    1.70
   1  19   0   17.40    1.80
  -1  19   0   15.70    1.60
  -1  19   0   13.40    1.60
   2 -19   0    0.70    0.60
  -2 -19   0   -0.20    0.80
   2 -19   0    0.70    0.90
   2 -19   0    0.50    0.80
  -2 -19   0    0.60    0.50
   2  19   0    0.50    0.60
  -2  19   0    0.80    0.40
  -2  19   0   -0.60    0.80
  -2  19   0    0.30    0.40
   2  19   0   -0.20    0.70
  -3 -19   0  164.48   18.20
   3 -19   0  167.18   18.30
   3 -19   0  173.98   18.30
  -3 -19   0  163.78   18.30
   3  19   0  166.98   18.20
   3  19   0  169.18   18.20
  -3  19   0  170.98   18.30
   3  19   0  175.18   18.30
  -3  19   0  170.08   18.20
   4 -19   0   34.60    3.90
  -4 -19   0   32.70    3.80
   4 -19   0   33.70    4.00
  -4  19   0   29.90    3.70
   4  19   0   35.10    3.90
   4  19   0   32.20    3.60
  -4  19   0   33.40    4.00
   5 -19   0   15.10    2.30
   5 -19   0   12.80    2.30
  -5 -19   0   13.20    2.00
   5  19   0   16.30    1.80
   5  19   0   19.00    2.30
  -5  19   0   12.20    2.40
  -5  19   0   11.10    2.00
   6 -19   0    1.60    2.10
  -6 -19   0    5.60    1.50
   6  19   0    2.70    1.10
  -6  19   0    1.60    1.50
   6  19   0    1.40    1.60
   7 -19   0    0.50    2.70
  -7 -19   0    3.20    2.10
   7  19   0   -0.30    2.20
  -7  19   0    1.00    1.90
   7  19   0    1.00    1.30
   0 -20   0   39.70    4.10
   0 -20   0   33.70    4.30
   0 -20   0   35.20    4.20
   0 -20   0   38.50    4.20
   0  20   0   39.10    4.20
   0  20   0   41.50    4.30
  -1 -20   0    5.10    0.70
  -1 -20   0    3.00    0.90
   1 -20   0    3.00    0.80
   1 -20   0    4.50    0.90
  -1 -20   0    4.50    0.80
  -1 -20   0    5.10    0.70
   1 -20   0    5.60    1.10
   1 -20   0    3.60    0.70
  -1  20   0    5.70    0.70
  -1  20   0    4.20    1.10
   1  20   0    3.10    0.80
   2 -20   0   67.59    7.80
  -2 -20   0   62.89    7.60
   2 -20   0   64.89    7.70
  -2 -20   0   66.79    7.70
   2 -20   0   74.39    7.70
  -2  20   0   77.19    7.60
   2  20   0   71.59    7.70
  -2  20   0   68.69    7.80
  -2  20   0   73.29    7.60
   3 -20   0    1.40    1.10
  -3 -20   0    1.30    0.70
  -3 -20   0    1.50    1.00
   3 -20   0    1.70    0.90
  -3  20   0    0.70    1.10
  -3  20   0    1.60    0.70
   3  20   0    1.60    0.50
   3  20   0    2.50    0.90
   3  20   0    0.90    0.40
  -4 -20   0   69.79    7.90
   4 -20   0   75.19    8.00
   4 -20   0   73.89    8.00
   4  20   0   69.39    8.00
  -4  20   0   63.29    7.90
   4  20   0   77.19    7.80
  -4  20   0   72.89    8.00
   5 -20   0    7.50    1.90
  -5 -20   0   10.90    1.60
   5 -20   0   10.80    1.90
   5  20   0    8.40    1.30
  -5  20   0    9.60    1.50
   5  20   0    8.90    1.80
  -5  20   0    6.20    2.10
  -6 -20   0   14.70    2.00
   6 -20   0   12.60    2.40
   6  20   0   10.80    2.20
  -6  20   0    5.80    1.90
   6  20   0   12.70    1.70
  -6  20   0   13.80    4.20
  -7 -20   0    2.50    2.10
   7 -20   0   -0.80    2.90
   7  20   0   -0.70    1.30
   7  20   0    1.00    2.20
  -7  20   0    1.70    1.90
   0 -21   0    0.40    0.80
   0 -21   0    0.20    0.40
   0 -21   0    1.20    0.50
   0 -21   0    0.40    0.60
   0  21   0    0.00    0.60
   0  21   0    0.80    0.80
  -1 -21   0   87.79   10.20
  -1 -21   0   90.59   10.30
   1 -21   0   92.19   10.20
   1 -21   0   86.69   10.20
  -1 -21   0   91.99   10.20
  -1 -21   0   92.39   10.20
   1 -21   0   99.39   10.30
  -1  21   0   96.19   10.30
   1  21   0  103.39   10.20
  -1  21   0  103.19   10.20
   2 -21   0   32.00    4.00
   2 -21   0   36.80    4.00
  -2 -21   0   31.40    4.10
   2 -21   0   37.40    4.10
  -2 -21   0   34.80    3.90
  -2  21   0   36.60    3.90
  -2  21   0   34.60    4.10
   2  21   0   34.50    4.00
  -2  21   0   36.10    3.90
  -3 -21   0   16.10    2.00
   3 -21   0   19.10    2.40
   3 -21   0   17.80    2.20
  -3 -21   0   16.90    2.20
   3  21   0   16.60    1.90
  -3  21   0   16.70    2.00
  -3  21   0   16.80    2.30
   3  21   0   18.40    2.20
   3  21   0   17.00    1.90
   4 -21   0   67.79    7.80
   4 -21   0   71.59    7.90
  -4 -21   0   65.59    7.70
  -4  21   0   72.49    7.70
   4  21   0   71.69    7.60
  -4  21   0   73.99    8.00
   4  21   0   69.39    7.80
   5 -21   0    5.70    1.70
   5 -21   0    2.00    1.70
  -5 -21   0    2.70    1.20
  -5  21   0    3.50    1.60
   5  21   0    1.40    0.80
   5  21   0    4.20    1.40
  -5  21   0    2.60    1.10
  -6 -21   0    2.40    1.50
   6 -21   0   -1.90    2.10
   6 -21   0    2.80    2.00
   6  21   0    1.30    1.60
  -6  21   0   -0.40    2.20
  -6  21   0    3.10    1.50
   6  21   0    1.70    1.00
   7 -21   0    1.80    2.60
  -7 -21   0   -2.40    2.20
   7  21   0    0.80    1.20
   7  21   0   -0.40    2.20
  -7  21   0    0.30    1.90
   0 -22   0   56.39    6.70
   0 -22   0   59.39    6.50
   0 -22   0   60.29    6.60
   0 -22   0   55.39    6.50
   0  22   0   69.69    6.60
   1 -22   0   67.29    7.00
   1 -22   0   63.29    7.00
   1 -22   0   53.39    7.10
  -1 -22   0   59.79    6.90
  -1 -22   0   58.79    7.10
  -1  22   0   70.29    7.10
  -1  22   0   68.79    6.90
   1  22   0   67.69    7.00
   2 -22   0    9.90    1.50
  -2 -22   0    9.90    1.70
  -2 -22   0   10.50    1.40
   2 -22   0   12.70    1.70
   2 -22   0   11.70    1.80
  -2  22   0   13.50    1.40
  -2  22   0   11.30    1.40
  -2  22   0    9.60    1.70
   2  22   0   16.00    1.70
   3 -22   0  366.66   40.80
   3 -22   0  409.96   40.90
   3 -22   0  373.56   40.90
  -3 -22   0  382.36   40.90
  -3 -22   0  355.76   40.80
  -3  22   0  373.56   40.80
   3  22   0  385.86   40.90
  -3  22   0  398.06   40.90
   4 -22   0    2.70    1.30
   4 -22   0    1.30    1.20
  -4 -22   0    2.10    0.90
   4  22   0    1.00    0.50
  -4  22   0    0.50    1.40
  -4  22   0    0.30    0.80
   4  22   0    1.60    1.20
   5 -22   0    1.40    1.60
  -5 -22   0    0.30    1.10
   5 -22   0   -0.40    1.60
   5  22   0   -0.20    1.30
  -5  22   0    0.70    1.80
   5  22   0    0.10    0.70
  -5  22   0    0.60    1.00
  -6 -22   0    3.30    1.60
   6 -22   0    5.90    2.20
   6 -22   0    4.40    2.10
   6  22   0    2.60    1.00
  -6  22   0    0.50    1.40
   6  22   0    4.60    1.80
  -6  22   0    0.40    2.00
  -7 -22   0    3.00    2.30
   7 -22   0    3.90    2.70
  -7  22   0    4.70    2.00
   7  22   0    2.10    1.30
   7  22   0    3.70    2.50
   0 -23   0    0.60    0.90
   0 -23   0    1.00    0.50
   0 -23   0    0.90    0.70
   0  23   0    1.00    0.70
   1 -23   0   34.10    4.20
   1 -23   0   35.40    4.40
  -1 -23   0   35.80    4.20
   1 -23   0   38.10    4.30
  -1 -23   0   36.30    4.40
  -1  23   0   42.50    4.40
   1  23   0   40.80    4.30
  -1  23   0   42.10    4.20
   2 -23   0   11.50    1.40
  -2 -23   0    9.10    1.60
   2 -23   0   10.70    1.60
   2 -23   0   10.60    1.70
  -2 -23   0    9.00    1.30
  -2  23   0    7.80    1.60
  -2  23   0   11.50    1.20
   2  23   0   11.20    1.50
  -2  23   0    9.70    1.20
  -3 -23   0  201.38   21.80
   3 -23   0  193.98   21.80
   3 -23   0  218.58   21.80
  -3 -23   0  202.58   21.70
   3 -23   0  199.08   21.90
  -3  23   0  199.98   21.70
   3  23   0  199.28   21.80
  -3  23   0  197.68   21.90
   4 -23   0  186.28   18.50
   4 -23   0  164.58   18.40
  -4 -23   0  173.38   18.30
   4 -23   0  175.58   18.40
   4  23   0  170.18   18.20
  -4  23   0  176.48   18.50
  -4  23   0  149.69   18.30
   4  23   0  171.68   18.40
  -5 -23   0    4.00    1.20
   5 -23   0    1.90    1.70
   5 -23   0    1.50    1.70
   5  23   0    2.10    0.70
  -5  23   0   -0.10    1.10
   5  23   0    0.60    1.40
  -5  23   0    0.20    1.90
   6 -23   0    9.30    2.30
   6 -23   0    6.40    2.60
  -6 -23   0    4.50    1.80
   6 -23   0    4.50    2.30
   6  23   0    6.80    2.00
  -6  23   0    7.80    1.60
  -6  23   0    9.50    2.40
   6  23   0    6.50    1.30
   7 -23   0    5.50    2.90
  -7 -23   0    7.30    2.40
   7  23   0    5.30    1.50
   7  23   0    4.80    2.60
  -7  23   0    5.20    2.00
   0 -24   0    8.70    1.20
   0 -24   0    8.20    1.30
   0 -24   0    8.10    1.50
   0  24   0   10.70    1.30
   1 -24   0    9.90    1.20
   1 -24   0    7.50    1.30
  -1 -24   0    6.10    1.00
   1 -24   0    8.70    1.40
  -1 -24   0    9.20    1.50
   1  24   0    9.10    1.30
  -1  24   0    4.60    1.40
   2 -24   0   28.50    4.00
   2 -24   0   32.10    3.90
   2 -24   0   39.40    3.90
  -2 -24   0   30.10    4.00
  -2 -24   0   34.00    3.80
   2  24   0   32.90    3.90
  -2  24   0   33.60    3.70
  -2  24   0   36.70    3.70
  -2  24   0   33.30    4.00
  -3 -24   0    2.00    0.80
   3 -24   0    0.00    1.00
  -3 -24   0    1.00    1.20
   3 -24   0    3.10    1.30
   3 -24   0    0.50    1.20
  -3  24   0    2.30    0.60
  -3  24   0    1.50    1.40
   3  24   0    2.30    1.10
   4 -24   0  156.88   17.00
   4 -24   0  163.08   16.90
  -4 -24   0  150.48   16.80
   4 -24   0  160.38   16.90
  -4  24   0  171.98   17.00
   4  24   0  144.69   16.80
  -4  24   0  147.89   16.70
   5 -24   0    1.60    2.10
  -5 -24   0    1.00    1.20
   5 -24   0   -0.30    1.90
   5 -24   0    0.90    1.60
   5  24   0    1.00    1.50
   5  24   0    0.40    0.70
  -5  24   0   -0.10    1.90
  -5  24   0    0.30    1.00
  -6 -24   0   24.40    2.90
   6 -24   0   21.00    3.70
   6 -24   0   21.80    3.30
   6 -24   0   16.50    3.30
  -6  24   0   19.60    2.90
   6  24   0   13.20    3.10
   6  24   0   25.20    2.60
  -6  24   0   19.40    3.40
   0 -25   0    0.50    0.90
   0 -25   0    0.20    1.10
   0 -25   0    0.50    0.60
   0  25   0    0.80    0.70
   1 -25   0   26.80    3.50
   1 -25   0   27.70    3.60
  -1 -25   0   32.30    3.40
   1 -25   0   31.70    3.40
  -1 -25   0   29.30    3.60
   1  25   0   29.60    3.40
  -1  25   0   28.70    3.60
   2 -25   0   36.20    4.80
  -2 -25   0   40.70    4.90
   2 -25   0   48.00    5.10
  -2 -25   0   44.60    4.70
   2 -25   0   45.00    4.80
  -2  25   0   41.20    4.60
   2  25   0   47.20    4.90
  -2  25   0   46.20    5.00
  -3 -25   0    3.30    1.40
  -3 -25   0    3.50    0.90
   3 -25   0    1.10    1.50
   3 -25   0    2.70    1.10
   3 -25   0    4.30    1.60
  -3  25   0    2.60    0.70
  -3  25   0    0.90    1.50
   3  25   0    2.10    1.10
   4 -25   0    0.80    1.50
   4 -25   0    0.90    1.60
  -4 -25   0   -0.30    0.90
   4 -25   0    0.70    1.30
  -4  25   0   -0.60    0.90
   4  25   0    1.40    1.30
  -4  25   0   -0.30    1.40
   5 -25   0   16.90    3.00
  -5 -25   0   13.00    2.30
   5 -25   0   15.50    2.60
   5 -25   0   21.80    3.00
   5  25   0   22.80    2.70
  -5  25   0   16.50    2.90
   5  25   0   19.10    2.00
  -5  25   0   12.70    2.20
   6 -25   0    3.70    2.60
   6 -25   0    8.30    2.70
   6 -25   0    9.90    2.50
  -6 -25   0    3.90    1.80
  -6  25   0    5.70    1.70
  -6  25   0    6.80    2.60
   6  25   0    6.80    2.20
   6  25   0    8.20    1.20
   0 -26   0  188.08   20.70
   0 -26   0  204.68   20.80
   0  26   0  188.08   20.70
  -1 -26   0   29.50    3.30
   1 -26   0   25.10    3.40
   1 -26   0   32.40    3.30
  -1 -26   0   32.90    3.60
   1 -26   0   23.90    3.50
  -1  26   0   30.20    3.50
   1  26   0   28.90    3.40
   2 -26   0  302.67   31.90
  -2 -26   0  290.27   32.00
   2 -26   0  309.07   32.00
  -2 -26   0  275.87   31.90
   2 -26   0  297.57   31.90
  -2  26   0  306.97   32.00
   2  26   0  298.17   31.90
   3 -26   0   98.59   11.50
   3 -26   0  122.89   11.50
  -3 -26   0   93.59   11.30
  -3 -26   0  105.29   11.50
   3 -26   0  105.09   11.40
  -3  26   0  103.39   11.30
  -3  26   0  106.89   11.50
   3  26   0  108.69   11.50
   4 -26   0   29.30    3.60
   4 -26   0   30.30    3.70
  -4 -26   0   29.60    3.40
   4 -26   0   25.60    3.60
  -4  26   0   26.10    3.70
  -4  26   0   27.10    3.30
   4  26   0   34.00    3.70
   5 -26   0    0.10    1.80
   5 -26   0    0.20    1.80
  -5 -26   0   -0.20    1.20
   5 -26   0    0.40    1.80
  -5  26   0   -0.70    1.10
   5  26   0   -0.90    1.50
  -5  26   0   -0.80    1.70
   6 -26   0    2.10    2.30
   6 -26   0    5.40    2.70
  -6 -26   0    3.70    1.70
   6 -26   0    4.40    2.70
  -6  26   0    2.90    2.60
   6  26   0    4.80    2.10
   6  26   0    6.20    1.00
  -6  26   0    4.10    1.50
   0 -27   0    3.70    1.30
   0 -27   0    5.70    0.90
   0  27   0    3.80    1.00
   1 -27   0   41.50    4.90
   1 -27   0   41.80    4.60
   1 -27   0   35.70    4.60
  -1 -27   0   43.10    4.50
  -1 -27   0   48.80    4.90
  -1  27   0   34.40    4.80
   1  27   0   41.30    4.60
  -2 -27   0    4.40    1.30
   2 -27   0    4.50    1.40
   2 -27   0    6.30    1.10
   2 -27   0    4.00    1.60
  -2 -27   0    5.50    1.00
  -2  27   0    3.50    1.60
   2  27   0    3.90    1.20
   3 -27   0   65.09    7.00
  -3 -27   0   61.89    6.90
   3 -27   0   68.29    7.00
   3 -27   0   67.69    7.20
  -3 -27   0   70.09    7.10
  -3  27   0   56.49    7.10
   3  27   0   62.99    7.00
  -3  27   0   57.99    6.80
   4 -27   0  280.17   29.60
   4 -27   0  307.77   29.70
   4  27   0  270.17   29.60
  -4  27   0  255.67   29.50
  -4  27   0  269.77   29.70
   5 -27   0    3.20    2.20
  -5 -27   0    6.10    1.40
   5 -27   0    0.90    1.90
   5 -27   0    0.40    1.70
  -5  27   0    1.70    1.20
  -5  27   0    1.00    1.80
   5  27   0    3.80    1.70
  -6 -27   0   14.80    2.20
   6 -27   0   12.70    2.60
   6 -27   0    7.80    2.80
   6 -27   0   12.90    3.20
   6  27   0    7.80    2.50
  -6  27   0   13.60    3.00
  -6  27   0    8.40    1.80
   0 -28   0   29.10    3.10
   0 -28   0   22.00    2.60
   0  28   0   20.30    2.70
   1 -28   0   11.40    1.80
  -1 -28   0   10.20    1.90
   1 -28   0   11.90    1.60
  -1 -28   0   12.80    1.60
   1 -28   0   13.50    2.00
   1  28   0   15.40    1.80
  -1  28   0    9.70    2.00
   2 -28   0    1.50    1.30
   2 -28   0    0.30    1.50
  -2 -28   0    0.30    1.20
  -2 -28   0    0.70    0.80
   2 -28   0    1.50    1.00
  -2  28   0   -0.60    1.50
   2  28   0    1.90    1.10
  -3 -28   0   14.50    2.00
  -3 -28   0   16.00    2.40
   3 -28   0   14.70    2.30
   3 -28   0   15.50    2.50
   3 -28   0   19.30    2.30
  -3  28   0   14.70    1.80
  -3  28   0   13.40    2.40
   3  28   0   20.10    2.30
  -4 -28   0   23.90    3.40
   4 -28   0   37.20    4.00
   4 -28   0   29.80    4.00
   4 -28   0   39.70    3.80
  -4  28   0   36.90    4.00
  -4  28   0   27.60    3.40
   4  28   0   26.30    3.70
   5 -28   0    6.60    2.10
   5 -28   0    2.40    2.10
   5 -28   0    1.70    1.80
  -5 -28   0    2.10    1.40
  -5  28   0    4.00    1.20
  -5  28   0    2.40    2.00
   5  28   0    2.10    1.70
   6 -28   0    1.70    3.00
   6 -28   0    1.00    2.70
   6 -28   0   -0.90    2.50
  -6 -28   0    1.60    1.80
  -6  28   0    0.80    2.80
  -6  28   0    1.00    1.50
   6  28   0   -1.00    2.10
   0 -29   0    0.20    0.80
   0 -29   0    1.80    1.50
   0  29   0    0.80    1.00
  -1 -29   0   37.90    4.50
   1 -29   0   37.30    4.20
  -1 -29   0   35.00    4.20
   1 -29   0   38.90    4.50
  -1  29   0   39.00    4.50
   1  29   0   39.30    4.30
   2 -29   0    1.10    1.40
  -2 -29   0    1.90    1.50
   2 -29   0    0.90    1.60
   2 -29   0    1.50    1.10
  -2 -29   0    2.60    0.90
  -2  29   0    3.20    1.60
   2  29   0    2.20    1.20
   3 -29   0    5.60    1.40
   3 -29   0    4.80    1.70
  -3 -29   0    2.20    1.70
  -3 -29   0    1.60    1.00
   3 -29   0    0.80    1.60
  -3  29   0    2.00    0.60
   3  29   0    2.50    1.30
  -3  29   0    1.00    1.60
  -4 -29   0   14.20    2.20
   4 -29   0   20.50    3.00
   4 -29   0   20.00    2.80
   4 -29   0   21.80    2.60
  -4  29   0   21.80    3.00
  -4  29   0   16.00    2.10
   4  29   0   15.60    2.50
   5 -29   0    1.00    2.40
   5 -29   0    0.10    2.40
  -5 -29   0    3.00    1.40
   5 -29   0    3.10    2.00
  -5  29   0    1.80    2.10
   5  29   0    0.50    1.70
  -5  29   0    0.50    1.10
   6 -29   0   -0.70    3.10
   6 -29   0    0.70    3.00
  -6 -29   0    1.80    1.80
   6 -29   0    1.70    2.80
   6  29   0   -1.90    2.20
  -6  29   0   -1.50    1.50
  -6  29   0   -0.30    2.90
   0 -30   0  141.09   16.20
   0 -30   0  166.98   16.40
   1 -30   0    9.10    1.90
  -1 -30   0   11.20    2.00
   1 -30   0    7.70    1.30
  -1 -30   0    6.80    1.20
  -1  30   0    6.70    1.80
   1  30   0    8.00    1.50
   2 -30   0   12.40    2.00
   2 -30   0   10.20    2.00
  -2 -30   0   14.90    2.20
  -2 -30   0    8.70    1.50
   2 -30   0   10.40    1.60
   2  30   0   12.50    1.80
  -2  30   0    9.50    2.00
   3 -30   0    6.60    1.70
   3 -30   0    4.80    1.90
  -3 -30   0   13.10    2.10
  -3 -30   0    6.00    1.30
   3 -30   0    9.70    2.00
   3  30   0    9.50    1.70
  -3  30   0   12.20    2.10
   4 -30   0    7.20    2.30
  -4 -30   0    4.80    1.20
   4 -30   0    4.60    2.10
   4 -30   0    4.90    1.80
  -4  30   0    2.80    2.10
   4  30   0    1.00    1.50
  -4  30   0    4.00    0.90
  -5 -30   0    3.10    1.50
   5 -30   0    8.30    2.40
   5 -30   0    3.70    2.20
   5 -30   0    1.50    2.60
  -5  30   0    3.80    2.20
   5  30   0    3.30    1.90
  -5  30   0    2.90    1.10
   6 -30   0    1.00    2.90
   6 -30   0    2.90    2.80
  -6 -30   0    0.50    1.90
   6 -30   0    1.40    3.20
   6  30   0   -1.10    2.30
  -6  30   0   -0.20    3.00
  -6  30   0    0.50    1.40
   0 -31   0    3.90    1.80
   0 -31   0    4.10    1.00
   1 -31   0   19.60    3.10
  -1 -31   0   22.90    2.70
  -1 -31   0   23.10    3.20
   1 -31   0   24.00    2.70
  -1  31   0   20.10    3.10
   1  31   0   25.00    2.90
  -2 -31   0    7.50    1.30
  -2 -31   0    8.10    1.90
   2 -31   0    7.30    1.80
   2 -31   0    7.20    1.40
   2 -31   0    6.70    2.20
  -2  31   0    7.00    1.90
   2  31   0    5.70    1.50
   3 -31   0   16.20    2.70
   3 -31   0   17.10    2.40
   3 -31   0   17.80    2.80
  -3 -31   0   21.30    2.90
   3  31   0   17.30    2.50
  -3  31   0   17.00    2.80
   4 -31   0    0.30    1.60
  -4 -31   0    0.80    1.10
   4 -31   0   -0.30    2.20
   4 -31   0   -0.30    2.10
   4  31   0    0.80    1.50
  -4  31   0    1.70    2.20
  -4  31   0    1.20    0.70
   5 -31   0    1.30    2.60
  -5 -31   0   -0.90    1.40
   5 -31   0   -1.00    2.60
   5 -31   0   -1.20    2.20
   5  31   0   -0.30    1.90
  -5  31   0    0.50    2.30
  -5  31   0   -0.50    1.00
  -6  31   0   -0.40    2.90
   0 -32   0   14.10    2.40
   0 -32   0   10.90    1.60
   1 -32   0   92.99   10.30
  -1 -32   0   98.89   10.40
   1 -32   0   91.39   10.10
  -1 -32   0   86.39   10.00
   1  32   0   97.49   10.10
   2 -32   0    9.70    1.60
  -2 -32   0   12.60    2.30
   2 -32   0   10.40    2.10
  -2 -32   0    7.30    1.50
   2  32   0   12.80    1.80
  -2  32   0    9.00    2.10
   3 -32   0   18.40    3.10
  -3 -32   0   29.00    3.40
   3 -32   0   21.10    3.30
   3 -32   0   24.40    3.00
   3  32   0   26.00    3.10
  -3  32   0   18.90    3.20
   4 -32   0    1.60    1.70
   4 -32   0   -0.10    2.30
   4 -32   0    1.50    2.30
  -4 -32   0   -0.50    1.20
  -4  32   0   -0.50    2.20
   4  32   0    1.00    1.60
  -4  32   0    1.30    0.60
  -5 -32   0    6.50    2.00
   5 -32   0   21.80    2.80
   5 -32   0   13.40    3.00
   5 -32   0   13.40    3.10
  -5  32   0   10.30    1.70
   5  32   0   14.50    2.60
  -5  32   0   12.70    2.90
   0 -33   0    1.40    0.90
   0 -33   0    0.50    1.60
  -1 -33   0   20.50    3.20
  -1 -33   0   21.30    2.60
   1 -33   0   22.90    3.20
   1 -33   0   21.20    2.60
   1  33   0   21.50    2.80
  -2 -33   0   -0.30    1.00
  -2 -33   0    1.60    1.90
   2 -33   0    1.30    1.20
   2 -33   0    1.40    1.70
   2  33   0    0.60    1.40
  -2  33   0   -1.60    1.60
   3 -33   0   -0.40    1.80
  -3 -33   0    1.30    1.00
   3 -33   0    0.20    1.80
   3 -33   0    0.30    1.40
   3  33   0    0.00    1.50
  -3  33   0   -0.50    1.80
   4 -33   0    5.00    2.50
   4 -33   0    0.60    2.40
  -4 -33   0    3.60    1.30
   4 -33   0    1.00    1.80
   4  33   0    1.20    1.70
  -4  33   0    1.00    2.40
   5 -33   0   12.00    2.90
   5 -33   0   18.20    3.30
  -5 -33   0   17.10    2.40
   5 -33   0    9.40    3.00
   5  33   0   13.30    2.80
  -5  33   0   13.70    1.90
  -5  33   0   11.80    3.10
   0 -34   0   88.39    9.30
   0 -34   0   79.19    9.00
   1 -34   0    7.20    1.40
   1 -34   0    5.70    2.00
  -1 -34   0    7.50    1.30
  -1 -34   0    9.70    2.20
   1  34   0    8.40    1.80
  -2 -34   0    1.90    1.90
  -2 -34   0   -0.40    1.00
   2 -34   0   -1.10    1.90
   2 -34   0    0.60    1.20
  -2  34   0   -0.60    1.70
   2  34   0    0.20    1.40
   3 -34   0   -0.40    1.40
  -3 -34   0    0.30    1.10
   3 -34   0    0.00    1.90
  -3  34   0    0.70    1.90
   3  34   0    2.20    1.50
  -4 -34   0    0.60    1.30
   4 -34   0    2.40    2.50
   4 -34   0   -1.80    1.80
   4 -34   0   -1.50    2.60
   4  34   0   -1.10    1.80
  -4  34   0   -1.70    2.40
  -5 -34   0    1.70    1.70
   5 -34   0    3.80    3.00
   5 -34   0    1.90    2.80
   5 -34   0    0.30    2.40
  -5  34   0    1.10    0.90
   5  34   0    0.40    2.20
  -5  34   0    2.70    2.70
   0 -35   0    1.40    2.00
   0 -35   0    3.00    1.10
   1 -35   0    8.40    1.60
  -1 -35   0   11.70    2.50
  -1 -35   0   10.40    1.50
   1 -35   0   12.00    2.30
  -2 -35   0   -1.40    2.00
  -2 -35   0    0.90    1.10
   2 -35   0    0.60    2.00
   2 -35   0    1.30    1.30
  -2  35   0    1.40    2.00
   2  35   0    0.60    1.50
  -3 -35   0    4.70    1.40
   3 -35   0    4.20    2.50
   3 -35   0    8.30    1.80
   3  35   0   10.70    2.00
  -3  35   0    5.90    2.50
   4 -35   0   -0.30    2.30
  -4 -35   0    1.70    1.40
   4 -35   0    0.60    2.00
   4 -35   0   -2.50    2.60
   4  35   0   -0.70    1.90
  -4  35   0    0.00    2.30
   5 -35   0    6.30    2.70
  -5 -35   0    7.70    1.90
   5 -35   0    6.30    3.30
   5 -35   0    3.20    3.00
  -5  35   0    8.60    3.00
   5  35   0    4.90    2.40
   0 -36   0   -0.30    1.70
   0 -36   0    0.50    1.10
   1 -36   0    0.30    2.10
  -1 -36   0   -1.50    2.10
   1 -36   0   -0.10    1.10
  -1 -36   0    1.20    1.00
  -2 -36   0    0.10    1.10
   2 -36   0    0.90    1.30
  -2 -36   0    1.00    2.20
   2 -36   0    0.90    1.90
  -2  36   0    0.10    1.80
   2  36   0    2.20    1.60
   3 -36   0   15.80    3.00
  -3 -36   0    4.50    1.50
   3 -36   0   11.50    2.00
  -3  36   0    7.00    2.70
   3  36   0   13.90    2.20
   4 -36   0   13.50    2.40
   4 -36   0   14.20    3.00
  -4 -36   0    8.80    1.90
   4  36   0    8.80    2.40
  -4  36   0    8.30    2.80
   0 -37   0    0.70    2.10
   0 -37   0   -0.20    1.10
  -1 -37   0    1.00    1.10
  -1 -37   0   -0.10    2.20
   1 -37   0   -1.50    1.90
   1 -37   0    0.30    1.20
  -2 -37   0    0.70    2.00
   2 -37   0    1.00    2.10
  -2 -37   0    0.90    1.20
   2 -37   0   -0.20    1.40
   2  37   0    1.50    1.70
   3 -37   0    7.70    1.90
   3 -37   0    6.50    2.80
  -3 -37   0    3.50    1.40
   3  37   0    7.10    2.10
  -3  37   0    9.80    2.70
   4 -37   0    1.60    2.70
   4 -37   0    0.40    2.10
  -4 -37   0    3.70    1.60
  -4  37   0    3.40    2.70
   4  37   0    0.70    2.20
   0 -38   0    2.00    1.20
   0 -38   0    1.90    2.00
  -1 -38   0   -1.40    1.10
   1 -38   0   -2.80    2.30
   1 -38   0   -0.40    1.30
  -1 -38   0    0.00    2.20
  -2 -38   0   11.90    2.90
   2 -38   0   13.60    2.80
  -2 -38   0    9.10    1.90
   2 -38   0   13.00    2.10
   2  38   0   19.50    2.50
   3 -38   0    2.00    1.80
  -3 -38   0    0.00    1.30
   3 -38   0   -0.20    2.50
  -3  38   0    2.40    2.40
   3  38   0    1.80    2.00
  -4 -38   0    8.00    2.00
   4 -38   0    8.00    3.20
   4 -38   0   13.20    2.60
   4  38   0    9.00    2.70
  -4  38   0   11.70    3.20
   0 -39   0   -1.40    2.10
   0 -39   0    0.70    1.20
   1 -39   0    0.50    2.20
   1 -39   0    0.90    1.30
  -1 -39   0   -1.20    2.40
  -1 -39   0    1.10    1.20
  -2 -39   0    5.20    2.60
   2 -39   0    2.50    1.50
  -2 -39   0    1.10    1.30
   2 -39   0    2.30    2.70
   3 -39   0    1.60    2.60
  -3 -39   0    1.60    1.40
   3 -39   0   -0.40    1.80
  -3  39   0   -1.40    2.50
   3  39   0    0.60    2.10
  -4 -39   0   -0.90    1.60
   4 -39   0   -1.30    3.20
   4 -39   0    1.20    2.30
  -4  39   0    0.40    3.20
   4  39   0   -1.20    2.40
   0 -40   0   -0.50    1.30
   0 -40   0    0.80    2.60
  -1 -40   0    2.20    2.50
  -1 -40   0    0.60    1.30
   1 -40   0    0.90    2.30
   1 -40   0   -0.70    1.40
  -2 -40   0    3.20    1.60
  -2 -40   0   16.10    3.00
   2 -40   0    6.60    1.70
   2 -40   0   12.60    2.90
  -3 -40   0    4.40    1.80
   3 -40   0    5.70    3.00
   3 -40   0   17.60    2.40
   3  40   0   16.40    2.70
   0 -41   0    0.00    1.30
   0 -41   0   -0.40    2.40
  -1 -41   0    0.60    1.40
  -1 -41   0    0.90    2.40
   1 -41   0    2.40    2.80
   1 -41   0    0.00    1.40
  -2 -41   0   -1.80    2.80
   2 -41   0    0.70    1.60
   2 -41   0    1.80    2.70
  -2 -41   0    2.70    1.50
   3 -41   0    1.90    3.30
  -3 -41   0    1.30    1.60
   3 -41   0    2.50    2.10
   3  41   0    4.10    2.40
   0 -42   0   12.00    3.20
   0 -42   0    7.80    1.80
  -1 -42   0    8.30    2.90
   1 -42   0   11.60    1.90
  -1 -42   0    8.40    1.90
   1 -42   0   11.20    3.00
  -2 -42   0    1.30    1.60
   2 -42   0    5.00    3.30
   2 -42   0    4.20    1.80
  -2 -42   0    1.60    3.00
   3 -42   0   -0.90    3.80
   3 -42   0    2.80    2.20
  -3 -42   0    0.10    1.80
   3  42   0    4.30    3.10
   0 -43   0    1.00    1.60
   0 -43   0   -0.50    2.70
  -1 -43   0   15.50    2.60
   1 -43   0   22.80    4.00
   1 -43   0   19.80    2.70
  -1 -43   0   18.10    3.80
   2 -43   0    1.10    3.50
  -2 -43   0   -0.80    2.90
   2 -43   0    1.30    1.90
  -2 -43   0    0.40    1.70
   0 -44   0    1.20    3.30
   0 -44   0    1.50    1.80
   1 -44   0    0.10    2.90
  -1 -44   0    0.50    1.70
   1 -44   0    2.60    1.80
  -1 -44   0   -1.80    3.20
   0 -45   0    1.40    1.80
   0 -45   0    0.50    3.60
   8   0  -1   -1.20    2.50
   8   0  -1    2.80    1.80
   7   0  -1  145.89   15.60
   7   0  -1  139.99   15.70
   6   0  -1    0.60    1.40
  -6   0   1    0.90    1.40
   6   0  -1   -0.10    1.10
   6   0  -1    0.50    1.10
  -5   0   1  124.19   13.00
   5   0  -1  124.19   13.00
   5   0  -1  108.49   13.00
   5   0  -1  121.89   13.00
  -5   0   1  120.79   13.00
  -4   0   1    0.10    0.60
   4   0  -1    0.10    0.60
   4   0  -1    1.30    0.70
  -4   0   1   -0.30    0.80
   4   0  -1   -0.30    0.60
  -4   0   1    0.30    0.60
   4   0  -1    0.00    0.80
  -3   0   1  278.37   30.50
   3   0  -1  276.77   30.50
   3   0  -1  274.67   30.50
  -3   0   1  294.27   30.50
  -3   0   1  292.37   30.50
   3   0  -1  286.07   30.50
   3   0  -1  278.87   30.50
   2   0  -1   -0.10    0.30
   2   0  -1   -0.20    0.20
  -2   0   1   -0.20    0.40
  -2   0   1    0.60    0.30
   2   0  -1    0.00    0.30
  -2   0   1   -0.30    0.20
   2   0  -1    0.40    0.40
   1   0  -1   89.39   10.20
  -1   0   1   92.29   10.20
   1   0  -1  101.59   10.20
   1   0  -1   94.59   10.20
   0   0  -1   -0.10    0.20
   0   0   1    0.30    0.10
   0   0  -1   -0.10    0.20
   0   0   1    0.10    0.20
   0   0  -1   -0.10    0.10
  -1   0  -1 1126.29  128.29
   1   0   1 1211.38  128.29
  -1   0  -1 1168.58  128.29
   1   0   1 1210.88  128.29
  -1   0  -1 1139.49  128.29
   1   0   1 1217.38  128.29
   1   0   1 1273.77  128.29
   2   0   1    0.20    0.50
   2   0   1    0.00    0.40
   2   0   1    0.40    0.40
  -2   0  -1    0.00    0.40
  -2   0  -1    0.50    0.50
  -2   0  -1    0.80    0.50
   2   0   1    0.30    0.40
   3   0   1   58.69    6.30
   3   0   1   56.89    6.30
   3   0   1   59.49    6.30
  -3   0  -1   53.89    6.30
  -3   0  -1   55.09    6.30
  -3   0  -1   63.39    6.30
   3   0   1   56.09    6.30
  -4   0  -1   -0.20    0.90
   4   0   1    0.10    0.90
  -4   0  -1    0.00    1.00
  -4   0  -1    0.40    0.80
   4   0   1   -0.40    0.80
   4   0   1    0.20    0.90
  -5   0  -1   78.39    9.10
  -5   0  -1   85.29    9.10
   5   0   1   81.09    9.10
   5   0   1   86.49    9.10
   5   0   1   81.19    9.10
   6   0   1   -1.00    1.50
   6   0   1    1.20    1.60
   7   0   1   25.10    3.90
   8  -1  -1    4.50    1.90
   8  -1  -1    8.30    2.70
   8   1  -1    6.10    2.00
   8   1  -1   10.00    2.70
   7  -1  -1   12.10    2.20
   7  -1  -1   13.10    2.40
   7   1  -1   16.10    2.50
   7   1  -1   18.30    2.30
   6  -1  -1  159.78   16.20
   6  -1  -1  139.19   16.20
  -6  -1   1  143.39   16.20
   6  -1  -1  156.98   16.20
   6   1  -1  149.59   16.20
   6   1  -1  145.79   16.20
   6   1  -1  148.99   16.20
   5  -1  -1   14.20    1.90
   5  -1  -1    8.60    1.70
   5  -1  -1   12.10    1.70
  -5  -1   1   13.90    1.70
  -5  -1   1   12.60    1.90
  -5   1   1   16.40    1.90
   5   1  -1   13.90    1.80
  -5   1   1   12.70    1.70
   5   1  -1   14.60    1.70
   5   1  -1   11.70    1.80
   4  -1  -1    1.60    0.80
   4  -1  -1    1.50    0.60
   4  -1  -1    0.50    0.70
  -4  -1   1    0.50    0.80
  -4  -1   1    0.90    0.60
  -4  -1   1   -0.50    0.60
   4  -1  -1    0.80    0.80
   4   1  -1    1.60    0.80
   4   1  -1    0.90    0.60
  -4   1   1    0.50    0.60
   4   1  -1    1.10    0.70
  -4   1   1    0.30    0.80
   4   1  -1    1.40    0.80
  -4   1   1    0.90    0.60
   3  -1  -1   50.69    5.30
   3  -1  -1   48.70    5.30
   3  -1  -1   46.50    5.30
  -3  -1   1   51.49    5.30
  -3  -1   1   49.00    5.30
   3  -1  -1   43.70    5.30
  -3  -1   1   49.99    5.30
  -3   1   1   47.80    5.30
  -3   1   1   49.00    5.30
   3   1  -1   47.90    5.30
   3   1  -1   47.70    5.30
  -3   1   1   46.30    5.30
   3   1  -1   50.29    5.30
   3   1  -1   50.69    5.30
   2  -1  -1   50.49    5.60
   2  -1  -1   56.49    5.60
  -2  -1   1   50.39    5.60
   2  -1  -1   46.80    5.60
  -2  -1   1   51.59    5.60
   2  -1  -1   49.30    5.60
  -2   1   1   50.69    5.60
  -2   1   1   49.70    5.60
   2   1  -1   55.79    5.60
   2   1  -1   50.29    5.60
   2   1  -1   51.79    5.60
  -2   1   1   54.39    5.60
   1  -1  -1  533.95   57.09
   1  -1  -1  518.55   57.09
   1  -1  -1  517.65   57.09
   1  -1  -1  549.54   57.09
  -1  -1   1  529.85   57.09
  -1  -1   1  500.15   57.09
  -1   1   1  531.05   57.09
   1   1  -1  525.05   57.09
  -1   1   1  530.05   57.09
   1   1  -1  540.15   57.09
   1   1  -1  561.24   57.09
   0  -1   1    3.10    0.40
   0  -1   1    4.10    0.40
   0  -1  -1    3.80    0.50
   0  -1  -1    3.10    0.40
   0  -1  -1    4.20    0.50
   0   1   1    3.30    0.40
   0   1  -1    3.60    0.50
   0   1  -1    2.80    0.40
   0   1   1    4.30    0.50
   0   1  -1    3.50    0.50
  -1  -1  -1 2264.17  241.98
   1  -1   1 2303.17  241.98
   1  -1   1 2301.77  241.98
   1  -1   1 2257.87  241.98
  -1  -1  -1 2156.58  241.98
   1  -1   1 2259.57  241.98
  -1  -1  -1 2257.57  241.98
   1   1   1 2310.47  241.98
  -1   1  -1 2162.48  241.98
  -1   1  -1 2220.98  241.98
   1   1   1 2242.38  241.98
  -1   1  -1 2211.58  241.98
   1   1   1 2250.47  241.98
   1   1   1 2303.87  241.98
   2  -1   1  147.59   15.20
  -2  -1  -1  145.49   15.10
  -2  -1  -1  141.89   15.10
   2  -1   1  139.99   15.10
   2  -1   1  135.69   15.10
   2  -1   1  141.79   15.10
  -2  -1  -1  137.49   15.20
  -2   1  -1  137.99   15.20
  -2   1  -1  143.69   15.20
   2   1   1  135.59   15.10
   2   1   1  134.99   15.10
   2   1   1  140.99   15.10
   2   1   1  136.29   15.10
  -2   1  -1  145.59   15.10
   3  -1   1   15.00    1.90
  -3  -1  -1   14.90    1.90
   3  -1   1   16.00    1.90
   3  -1   1   17.60    1.90
  -3  -1  -1   12.80    1.80
   3  -1   1   15.50    1.80
  -3  -1  -1   12.40    1.90
   3   1   1   15.50    1.90
   3   1   1   16.40    1.90
  -3   1  -1   14.30    1.90
  -3   1  -1   12.00    1.90
   3   1   1   21.20    1.90
  -3   1  -1   16.50    1.90
   3   1   1   16.80    1.80
   4  -1   1   39.50    4.20
  -4  -1  -1   40.90    4.20
   4  -1   1   31.50    4.10
  -4  -1  -1   34.60    4.20
  -4  -1  -1   33.20    4.20
   4  -1   1   39.10    4.10
  -4   1  -1   44.70    4.20
  -4   1  -1   35.50    4.20
   4   1   1   37.30    4.20
   4   1   1   32.00    4.10
  -4   1  -1   37.20    4.20
   4   1   1   37.30    4.20
   5  -1   1   11.40    1.70
   5  -1   1    9.80    1.80
   5  -1   1    9.10    1.70
  -5  -1  -1    9.40    1.80
  -5  -1  -1   11.10    2.00
   5   1   1   14.80    1.80
   5   1   1    9.50    1.70
  -5   1  -1   11.20    1.80
   5   1   1   15.80    2.00
  -5   1  -1   10.80    1.90
   6  -1   1    2.10    1.60
   6  -1   1   -0.20    1.50
   6   1   1    0.00    1.50
   6   1   1    1.60    1.50
   7  -1   1    7.00    2.60
   7   1   1    4.20    2.50
   7   1   1    6.80    2.00
   8  -2  -1    9.50    2.50
   8  -2  -1   10.70    2.10
   8   2  -1    6.60    1.90
   8   2  -1    5.40    2.70
   7  -2  -1   26.80    3.30
   7  -2  -1   20.60    3.40
   7   2  -1   25.20    3.60
   7   2  -1   29.40    3.30
   6  -2  -1   22.40    3.00
  -6  -2   1   28.90    3.00
   6  -2  -1   22.80    3.10
   6   2  -1   26.80    3.00
   6   2  -1   20.50    3.10
   6   2  -1   21.30    2.90
   5  -2  -1   30.20    3.30
   5  -2  -1   25.30    3.10
   5  -2  -1   22.70    3.10
  -5  -2   1   26.60    3.10
   5   2  -1   24.80    3.10
  -5   2   1   28.20    3.20
   5   2  -1   23.90    3.10
  -5   2   1   36.60    3.30
   5   2  -1   26.80    3.10
  -4  -2   1  480.35   54.19
   4  -2  -1  522.85   54.19
  -4  -2   1  524.95   54.09
  -4  -2   1  504.55   54.19
   4  -2  -1  514.65   54.19
   4  -2  -1  502.35   54.19
   4  -2  -1  507.35   54.19
  -4   2   1  503.45   54.19
   4   2  -1  487.05   54.19
   4   2  -1  483.05   54.19
  -4   2   1  511.65   54.19
   4   2  -1  502.15   54.19
  -4   2   1  508.35   54.19
   4   2  -1  489.05   54.19
  -3  -2   1    0.80    0.40
   3  -2  -1    1.70    0.60
   3  -2  -1    0.40    0.60
   3  -2  -1    0.80    0.40
  -3  -2   1    0.90    0.60
  -3  -2   1    0.50    0.40
   3  -2  -1    0.70    0.40
  -3   2   1    0.50    0.50
   3   2  -1    0.20    0.50
  -3   2   1    0.70    0.40
  -3   2   1    0.70    0.40
   3   2  -1    0.20    0.40
   3   2  -1   -0.20    0.50
   3   2  -1    0.40    0.50
   2  -2  -1 1890.41  209.48
   2  -2  -1 1940.41  209.48
  -2  -2   1 1893.41  209.48
   2  -2  -1 1926.91  209.48
   2  -2  -1 2017.30  209.48
   2  -2  -1 1954.60  209.48
   2   2  -1 1875.11  209.48
   2   2  -1 1953.30  209.48
  -2   2   1 2071.09  209.48
  -2   2   1 2001.10  209.48
   2   2  -1 1942.61  209.48
  -2   2   1 1913.11  209.48
   1  -2  -1 3136.79  346.77
   1  -2  -1 3293.87  346.77
   1  -2  -1 3209.68  346.77
  -1  -2   1 3146.39  346.77
   1  -2  -1 3301.47  346.77
   1   2  -1 3088.49  346.77
   1   2  -1 3267.67  346.77
   1   2  -1 3280.07  346.77
  -1   2   1 3185.08  346.77
  -1   2   1 3220.68  346.77
  -1   2   1 3348.26  346.77
   0  -2  -1   29.00    3.00
   0  -2  -1   26.60    3.00
   0  -2  -1   28.80    3.00
   0  -2  -1   27.20    3.00
   0  -2   1   27.80    3.00
   0  -2   1   25.20    3.00
   0   2   1   28.40    3.00
   0   2   1   24.30    3.00
   0   2  -1   28.30    3.00
   0   2  -1   26.10    3.00
   0   2  -1   28.10    3.00
   0   2   1   27.70    3.00
  -1  -2  -1 2448.35  270.27
   1  -2   1 2515.65  270.27
   1  -2   1 2564.34  270.27
  -1  -2  -1 2620.04  270.27
   1  -2   1 2667.23  270.27
  -1  -2  -1 2501.95  270.27
   1  -2   1 2302.57  270.27
   1   2   1 2472.05  270.27
   1   2   1 2577.54  270.27
  -1   2  -1 2445.56  270.27
  -1   2  -1 2454.45  270.27
   1   2   1 2629.44  270.27
   1   2   1 2477.75  270.27
   2  -2   1  666.23   68.89
   2  -2   1  644.64   68.89
  -2  -2  -1  597.04   68.89
   2  -2   1  640.74   68.89
   2  -2   1  628.44   68.89
  -2  -2  -1  665.63   68.89
  -2  -2  -1  650.63   68.89
  -2   2  -1  638.04   68.89
   2   2   1  629.24   68.89
  -2   2  -1  665.03   68.89
  -2   2  -1  637.24   68.89
   2   2   1  638.14   68.89
   2   2   1  620.14   68.89
   2   2   1  645.04   68.89
  -3  -2  -1   46.70    4.70
   3  -2   1   40.70    4.60
  -3  -2  -1   39.50    4.70
   3  -2   1   43.10    4.70
  -3  -2  -1   43.50    4.60
   3  -2   1   41.40    4.60
   3  -2   1   44.00    4.70
   3   2   1   37.90    4.60
  -3   2  -1   34.70    4.60
   3   2   1   44.10    4.60
  -3   2  -1   43.60    4.60
  -3   2  -1   38.00    4.60
   3   2   1   47.70    4.70
   3   2   1   43.60    4.60
  -4  -2  -1   55.19    6.20
   4  -2   1   59.59    6.20
  -4  -2  -1   50.09    6.20
   4  -2   1   61.69    6.30
  -4  -2  -1   54.69    6.30
   4  -2   1   53.89    6.20
   4   2   1   63.59    6.20
  -4   2  -1   55.09    6.20
  -4   2  -1   52.69    6.20
  -4   2  -1   60.99    6.30
   4   2   1   53.69    6.20
  -5  -2  -1   17.10    2.40
   5  -2   1   17.80    2.30
   5  -2   1   20.40    2.40
   5   2   1   18.10    2.30
  -5   2  -1   17.70    2.40
   5   2   1   17.40    2.40
  -5   2  -1   14.50    2.40
   5   2   1   14.10    2.20
   6  -2   1   18.70    2.90
   6   2   1   22.60    3.00
  -6   2  -1   18.90    3.00
   6   2   1   20.00    2.70
   7  -2   1   28.70    3.90
   7   2   1   23.60    3.80
   7   2   1   23.30    3.40
   8  -3  -1   -1.30    1.80
   8  -3  -1   -0.80    2.50
   8   3  -1   -1.00    2.40
   8   3  -1   -0.50    1.60
   7  -3  -1    0.60    1.50
   7  -3  -1    0.70    1.90
   7   3  -1    0.90    1.30
   7   3  -1    1.80    1.80
   6  -3  -1   12.20    1.90
   6  -3  -1   15.70    2.20
  -6  -3   1   13.10    1.90
   6   3  -1   15.20    2.00
   6   3  -1   11.10    1.80
   6   3  -1    9.40    1.90
   5  -3  -1   26.70    3.40
  -5  -3   1   27.90    3.40
   5  -3  -1   32.60    3.50
   5  -3  -1   29.40    3.40
  -5   3   1   31.70    3.50
   5   3  -1   27.00    3.40
  -5   3   1   31.20    3.40
   5   3  -1   27.60    3.40
   5   3  -1   29.30    3.40
   4  -3  -1    7.40    1.00
  -4  -3   1    4.50    0.80
  -4  -3   1    5.50    0.90
   4  -3  -1    6.80    0.90
   4  -3  -1    5.50    1.10
  -4  -3   1    3.20    1.00
   4  -3  -1    5.50    0.90
   4   3  -1    4.30    0.80
   4   3  -1    4.60    0.90
  -4   3   1    6.50    0.90
  -4   3   1    5.10    0.90
   4   3  -1    3.70    1.00
  -4   3   1    4.30    1.00
   4   3  -1    4.10    0.90
   3  -3  -1   14.80    1.80
  -3  -3   1   15.20    1.70
  -3  -3   1   17.30    1.80
   3  -3  -1   17.20    1.80
   3  -3  -1   16.00    1.90
   3  -3  -1   13.70    1.80
  -3  -3   1   19.50    1.90
   3   3  -1   13.60    1.80
  -3   3   1   15.50    1.80
  -3   3   1   15.60    1.80
   3   3  -1   15.60    1.80
  -3   3   1   15.40    1.80
   3   3  -1   14.80    1.80
   2  -3  -1  169.08   18.00
  -2  -3   1  163.58   18.00
   2  -3  -1  169.98   18.00
   2  -3  -1  171.28   18.00
   2  -3  -1  167.98   18.00
   2  -3  -1  169.48   18.00
   2   3  -1  171.68   18.00
   2   3  -1  154.68   17.90
  -2   3   1  172.58   18.00
  -2   3   1  168.98   18.00
   2   3  -1  150.78   18.00
  -2   3   1  171.98   18.00
   1  -3  -1  712.53   75.49
   1  -3  -1  715.53   75.49
   1  -3  -1  683.93   75.49
   1  -3  -1  704.03   75.49
  -1  -3   1  672.03   75.49
   1   3  -1  695.43   75.49
   1   3  -1  685.83   75.49
   1   3  -1  708.83   75.49
   1   3  -1  717.53   75.49
   1   3  -1  672.13   75.49
  -1   3   1  732.83   75.49
  -1   3   1  718.83   75.49
  -1   3   1  711.53   75.49
   0  -3  -1    2.80    0.50
   0  -3  -1    3.60    0.50
   0  -3  -1    3.20    0.40
   0  -3  -1    3.60    0.40
   0  -3   1    2.90    0.40
   0  -3   1    3.60    0.40
   0   3  -1    4.40    0.50
   0   3   1    6.00    0.50
   0   3   1    4.20    0.40
   0   3  -1    3.60    0.40
   0   3   1    2.40    0.50
   0   3  -1    3.30    0.50
   1  -3   1 2152.78  231.68
  -1  -3  -1 2313.17  231.68
  -1  -3  -1 2177.18  231.68
  -1  -3  -1 2025.30  231.68
   1  -3   1 2152.98  231.68
   1  -3   1 2205.98  231.68
   1   3   1 2100.59  231.68
  -1   3  -1 2001.40  231.68
   1   3   1 2183.98  231.68
  -1   3  -1 2127.19  231.68
   1   3   1 2177.28  231.68
   1   3   1 2235.88  231.68
  -2  -3  -1   29.60    3.00
  -2  -3  -1   27.80    2.90
  -2  -3  -1   22.40    3.00
   2  -3   1   26.90    2.90
   2  -3   1   26.10    2.90
   2  -3   1   29.80    2.90
   2  -3   1   27.40    2.90
   2   3   1   24.30    2.90
  -2   3  -1   30.40    3.00
   2   3   1   24.50    2.90
   2   3   1   25.40    2.90
   2   3   1   30.20    3.00
  -2   3  -1   24.50    2.90
  -2   3  -1   22.80    3.00
  -3  -3  -1    1.50    0.60
  -3  -3  -1    1.60    0.70
  -3  -3  -1    1.00    0.80
   3  -3   1    3.00    0.70
   3  -3   1    3.20    0.70
   3  -3   1    1.40    0.60
   3  -3   1    0.40    0.60
   3   3   1    2.50    0.70
  -3   3  -1    2.00    0.70
   3   3   1    1.70    0.60
  -3   3  -1    1.10    0.80
  -3   3  -1    1.20    0.70
   3   3   1    1.80    0.60
   3   3   1    2.30    0.70
  -4  -3  -1   70.99    8.40
   4  -3   1   76.29    8.40
   4  -3   1   74.79    8.40
  -4  -3  -1   71.29    8.40
  -4  -3  -1   76.99    8.40
   4  -3   1   84.59    8.40
   4  -3   1   86.19    8.40
   4   3   1   80.99    8.40
  -4   3  -1   78.19    8.40
   4   3   1   64.99    8.40
  -4   3  -1   82.29    8.40
   5  -3   1   29.30    3.10
   5  -3   1   21.60    2.90
   5   3   1   20.40    2.90
  -5   3  -1   21.40    3.00
   5   3   1   26.40    3.10
   5   3   1   22.20    2.90
  -5   3  -1   24.60    3.00
   6  -3   1   45.20    5.70
   6   3   1   56.19    5.70
   6   3   1   44.60    5.60
  -6   3  -1   47.90    5.80
   7  -3   1   38.70    4.70
   7   3   1   33.10    4.40
   8  -4  -1    0.30    1.90
   8  -4  -1   -1.00    2.20
   8   4  -1    0.70    1.60
   8   4  -1   -0.40    2.40
   7  -4  -1    1.70    1.70
   7  -4  -1    2.80    1.60
   7   4  -1    1.70    1.30
   7   4  -1    1.00    1.60
   7   4  -1    5.50    2.30
   6  -4  -1    8.70    1.70
  -6  -4   1   14.80    1.70
   6  -4  -1   12.50    2.00
  -6   4   1    7.10    1.80
   6   4  -1    9.00    1.60
   6   4  -1    9.10    1.80
   6   4  -1    9.20    1.70
  -5  -4   1  223.58   24.10
   5  -4  -1  235.98   24.10
   5  -4  -1  225.18   24.10
   5  -4  -1  231.28   24.10
   5   4  -1  220.98   24.10
   5   4  -1  228.98   24.10
   5   4  -1  199.68   24.10
  -5   4   1  220.18   24.10
  -5   4   1  221.98   24.10
   4  -4  -1   74.89    8.10
   4  -4  -1   72.29    8.00
   4  -4  -1   73.09    8.10
   4  -4  -1   80.49    8.10
  -4  -4   1   69.99    8.10
  -4  -4   1   73.99    8.00
  -4  -4   1   74.99    8.00
   4   4  -1   56.59    8.10
   4   4  -1   70.39    8.00
  -4   4   1   75.79    8.00
  -4   4   1   73.79    8.10
  -4   4   1   81.99    8.00
   4   4  -1   69.79    8.10
   4   4  -1   77.49    8.10
  -3  -4   1  147.49   15.30
   3  -4  -1  136.39   15.30
  -3  -4   1  141.19   15.30
   3  -4  -1  145.09   15.30
   3  -4  -1  142.79   15.20
  -3  -4   1  145.49   15.20
   3  -4  -1  140.49   15.30
  -3   4   1  136.59   15.30
   3   4  -1  132.99   15.20
  -3   4   1  148.59   15.30
  -3   4   1  142.59   15.30
   3   4  -1  129.99   15.30
   3   4  -1  149.09   15.30
   2  -4  -1   16.90    1.80
   2  -4  -1   16.10    1.70
   2  -4  -1   14.80    1.80
   2  -4  -1   14.20    1.80
  -2  -4   1   16.00    1.70
   2  -4  -1   16.00    1.80
  -2   4   1   15.60    1.70
  -2   4   1   15.80    1.80
   2   4  -1   17.40    1.80
  -2   4   1   17.00    1.80
  -2   4   1   16.20    1.80
   2   4  -1   12.90    1.80
   2   4  -1   14.90    1.70
   1  -4  -1   26.10    2.60
  -1  -4   1   22.80    2.50
  -1  -4   1   20.60    2.50
   1  -4  -1   21.50    2.60
   1  -4  -1   23.70    2.60
   1  -4  -1   24.50    2.60
   1   4  -1   23.80    2.60
  -1   4   1   24.30    2.60
  -1   4   1   26.10    2.60
   1   4  -1   23.10    2.60
  -1   4   1   24.50    2.60
   1   4  -1   25.10    2.60
   0  -4  -1   13.30    1.60
   0  -4  -1   12.30    1.60
   0  -4  -1   15.80    1.60
   0  -4  -1   14.20    1.60
   0  -4   1   12.80    1.60
   0  -4   1   13.20    1.60
   0  -4   1   14.80    1.60
   0   4   1   16.10    1.60
   0   4  -1   14.30    1.60
   0   4   1   15.40    1.60
   0   4   1   14.80    1.60
   0   4  -1   15.20    1.60
   0   4  -1   15.10    1.60
   0   4  -1   15.10    1.60
  -1  -4  -1 1298.57  149.19
   1  -4   1 1407.16  149.19
   1  -4   1 1434.86  149.19
   1  -4   1 1390.66  149.19
  -1  -4  -1 1488.45  149.19
  -1  -4  -1 1364.46  149.19
   1   4   1 1394.46  149.19
  -1   4  -1 1329.77  149.19
   1   4   1 1392.26  149.19
   1   4   1 1370.66  149.19
  -1   4  -1 1364.56  149.19
   1   4   1 1410.26  149.19
   2  -4   1  148.09   15.50
  -2  -4  -1  147.89   15.50
   2  -4   1  149.49   15.50
  -2  -4  -1  147.49   15.50
   2  -4   1  147.99   15.50
  -2  -4  -1  128.09   15.50
   2  -4   1  144.69   15.50
   2   4   1  135.49   15.50
   2   4   1  148.39   15.50
  -2   4  -1  144.39   15.50
  -2   4  -1  142.89   15.50
   2   4   1  142.19   15.50
   2   4   1  146.49   15.50
  -2   4  -1  137.39   15.50
   3  -4   1  419.36   42.60
   3  -4   1  412.66   42.60
  -3  -4  -1  384.76   42.60
   3  -4   1  413.06   42.60
  -3  -4  -1  380.76   42.60
   3  -4   1  398.36   42.60
   3   4   1  355.16   42.60
  -3   4  -1  401.56   42.60
   3   4   1  390.86   42.60
   3   4   1  402.36   42.60
  -3   4  -1  385.96   42.60
   3   4   1  394.76   42.60
  -3   4  -1  409.66   42.60
  -4  -4  -1   10.20    1.60
  -4  -4  -1   10.70    1.80
   4  -4   1   10.10    1.60
   4  -4   1   12.30    1.60
   4  -4   1   12.70    1.70
   4  -4   1   12.40    1.60
  -4  -4  -1   11.50    1.60
   4   4   1    9.40    1.60
  -4   4  -1   11.40    1.70
  -4   4  -1   11.10    1.60
   4   4   1   12.30    1.60
   5  -4   1   40.80    4.60
   5  -4   1   36.20    4.60
   5   4   1   39.20    4.50
   5   4   1   43.60    4.60
  -5   4  -1   33.20    4.60
  -5   4  -1   40.50    4.60
   5   4   1   38.90    4.50
   6  -4   1   15.60    2.50
   6   4   1   16.10    2.40
   6   4   1   14.00    2.20
  -6   4  -1   21.50    2.60
   6   4   1   10.80    2.30
   7  -4   1    0.20    2.40
   7   4   1   -0.10    1.70
   8  -5  -1   -0.60    2.60
   8   5  -1    4.10    2.20
   8   5  -1   -1.30    1.60
   7  -5  -1   73.99    8.50
   7  -5  -1   78.99    8.50
   7   5  -1   69.49    8.30
   7   5  -1   80.29    8.50
   7   5  -1   73.29    8.40
  -6  -5   1   57.39    6.30
   6  -5  -1   54.19    6.30
   6  -5  -1   53.89    6.40
   6   5  -1   55.29    6.30
   6   5  -1   53.09    6.40
  -6   5   1   55.39    6.40
   6   5  -1   61.29    6.20
   5  -5  -1   21.70    2.40
  -5  -5   1   18.70    2.30
   5  -5  -1   22.60    2.50
   5  -5  -1   15.60    2.30
   5   5  -1   20.90    2.30
   5   5  -1   22.20    2.40
  -5   5   1   13.10    2.30
   5   5  -1   16.20    2.30
  -5   5   1   18.20    2.30
  -4  -5   1   14.70    2.10
  -4  -5   1   14.70    1.90
  -4  -5   1   18.10    2.00
   4  -5  -1   20.60    2.10
   4  -5  -1   17.90    2.00
   4  -5  -1   17.90    2.10
   4  -5  -1   16.60    2.00
   4   5  -1   15.20    2.00
  -4   5   1   14.00    2.00
  -4   5   1   17.70    2.00
   4   5  -1   16.90    2.00
   4   5  -1   15.10    2.00
  -4   5   1   17.20    2.00
   3  -5  -1  176.68   18.70
   3  -5  -1  170.68   18.70
  -3  -5   1  176.98   18.70
  -3  -5   1  171.58   18.70
  -3  -5   1  173.38   18.70
   3  -5  -1  179.58   18.70
   3  -5  -1  175.08   18.70
   3   5  -1  163.38   18.70
   3   5  -1  169.88   18.70
   3   5  -1  167.38   18.70
  -3   5   1  175.38   18.70
  -3   5   1  179.08   18.70
  -3   5   1  175.08   18.70
  -2  -5   1   75.29    8.20
  -2  -5   1   78.59    8.20
   2  -5  -1   78.49    8.20
   2  -5  -1   75.09    8.20
   2  -5  -1   76.59    8.20
   2  -5  -1   72.49    8.20
   2  -5  -1   76.19    8.20
   2   5  -1   76.69    8.20
   2   5  -1   73.69    8.20
  -2   5   1   74.99    8.20
  -2   5   1   77.59    8.20
  -2   5   1   76.99    8.20
  -2   5   1   73.79    8.20
   2   5  -1   73.99    8.20
   1  -5  -1 1577.64  168.88
   1  -5  -1 1534.55  168.88
   1  -5  -1 1563.74  168.88
   1  -5  -1 1535.55  168.88
  -1   5   1 1632.24  168.88
   1   5  -1 1545.65  168.88
   1   5  -1 1580.04  168.88
  -1   5   1 1538.45  168.88
   1   5  -1 1612.64  168.88
  -1   5   1 1588.64  168.88
   0  -5   1  825.12   89.79
   0  -5   1  828.52   89.79
   0  -5  -1  837.32   89.79
   0  -5   1  800.22   89.79
   0  -5   1  865.81   89.79
   0  -5  -1  855.51   89.79
   0  -5  -1  837.72   89.79
   0   5  -1  864.21   89.79
   0   5   1  802.62   89.79
   0   5   1  837.62   89.79
   0   5  -1  826.12   89.79
   1  -5   1  322.77   32.60
   1  -5   1  306.67   32.60
  -1  -5  -1  269.17   32.60
  -1  -5  -1  298.87   32.60
   1  -5   1  318.47   32.50
  -1  -5  -1  323.87   32.60
   1   5   1  301.67   32.50
   1   5   1  295.57   32.60
  -1   5  -1  289.87   32.60
   1   5   1  294.37   32.60
   1   5   1  318.27   32.60
  -1   5  -1  288.87   32.60
   2  -5   1   16.80    2.00
   2  -5   1   18.70    2.00
   2  -5   1   18.40    1.90
  -2  -5  -1   14.00    2.00
  -2  -5  -1   18.70    2.00
   2  -5   1   19.30    2.00
  -2  -5  -1   17.10    1.90
  -2   5  -1   15.10    2.00
   2   5   1   15.60    1.90
   2   5   1   14.70    2.00
  -2   5  -1   15.30    2.00
   2   5   1   18.00    1.90
   2   5   1   21.50    2.00
  -2   5  -1   15.90    2.00
   3  -5   1  320.27   35.90
  -3  -5  -1  329.67   35.90
  -3  -5  -1  339.77   35.90
  -3  -5  -1  332.77   35.90
   3  -5   1  337.17   35.90
   3  -5   1  348.47   35.90
   3  -5   1  346.47   35.90
   3   5   1  326.77   35.90
   3   5   1  325.67   35.90
  -3   5  -1  330.57   35.90
   3   5   1  336.97   35.90
   3   5   1  313.37   35.90
  -3   5  -1  334.47   35.90
  -3   5  -1  340.27   35.90
  -4  -5  -1    0.70    1.10
  -4  -5  -1    0.70    0.90
   4  -5   1    0.00    1.00
   4  -5   1    0.60    0.80
  -4  -5  -1    0.00    0.80
   4  -5   1   -0.60    0.90
   4  -5   1    0.60    0.90
  -4   5  -1    0.60    0.90
   4   5   1    1.10    0.90
   4   5   1    0.30    0.80
  -4   5  -1   -0.40    0.90
   5  -5   1   93.79   10.20
  -5  -5  -1   88.89   10.20
  -5   5  -1   85.49   10.20
  -5   5  -1   95.99   10.20
   5   5   1   92.39   10.20
   5   5   1   92.39   10.10
   5   5   1   97.09   10.20
   6  -5   1   11.30    2.20
   6   5   1    6.10    1.70
   6   5   1    7.60    1.70
  -6   5  -1    8.80    2.00
   6   5   1    7.70    2.10
   7  -5   1   31.70    4.60
   7   5   1   34.00    4.20
   8  -6  -1    1.90    2.40
   8   6  -1    2.70    2.50
   8   6  -1    1.50    1.60
   7  -6  -1   18.50    3.00
   7  -6  -1   21.20    2.90
   7   6  -1   17.40    2.60
   7   6  -1   20.20    2.90
   7   6  -1   27.90    3.10
  -6  -6   1  147.39   16.00
   6  -6  -1  161.28   16.10
   6  -6  -1  158.18   16.10
   6   6  -1  148.49   16.00
   6   6  -1  142.29   16.10
  -6   6   1  150.28   16.10
   6   6  -1  128.59   16.00
   5  -6  -1  290.47   30.40
   5  -6  -1  279.37   30.40
   5  -6  -1  275.87   30.40
  -5  -6   1  287.67   30.40
  -5   6   1  276.27   30.40
   5   6  -1  277.17   30.40
  -5   6   1  280.27   30.40
   5   6  -1  287.87   30.30
   5   6  -1  275.37   30.40
   4  -6  -1   36.90    4.20
  -4  -6   1   38.70    4.10
   4  -6  -1   39.10    4.20
   4  -6  -1   39.60    4.10
  -4  -6   1   36.80    4.20
   4  -6  -1   39.60    4.20
  -4  -6   1   42.00    4.10
  -4   6   1   35.30    4.10
   4   6  -1   35.60    4.20
  -4   6   1   35.90    4.10
   4   6  -1   35.10    4.20
  -4   6   1   31.50    4.20
   4   6  -1   34.20    4.10
   3  -6  -1  908.41   96.89
   3  -6  -1  914.01   96.89
   3  -6  -1  937.81   96.89
  -3  -6   1  937.71   96.89
  -3  -6   1  892.61   96.89
   3  -6  -1  926.01   96.99
  -3   6   1  903.51   96.89
   3   6  -1  771.42   96.89
   3   6  -1  862.11   96.89
   3   6  -1  911.61   96.89
  -3   6   1  938.61   96.89
  -3   6   1  905.51   96.89
   2  -6  -1    1.30    0.40
  -2  -6   1    2.00    0.30
   2  -6  -1    2.20    0.50
   2  -6  -1    1.00    0.50
   2  -6  -1    1.90    0.40
  -2  -6   1    2.20    0.30
   2   6  -1    1.50    0.30
  -2   6   1    1.80    0.40
  -2   6   1    1.70    0.30
   2   6  -1    2.00    0.40
   2   6  -1    1.40    0.30
  -2   6   1    2.40    0.40
   2   6  -1    1.30    0.40
  -2   6   1    0.80    0.40
   1  -6  -1   24.00    2.60
   1  -6  -1   24.50    2.60
   1  -6  -1   23.10    2.60
   1  -6  -1   22.00    2.60
   1   6  -1   26.30    2.60
   1   6  -1   24.10    2.60
  -1   6   1   24.20    2.60
  -1   6   1   23.20    2.60
   1   6  -1   24.00    2.60
   0  -6   1  723.43   78.69
   0  -6   1  735.43   78.69
   0  -6   1  721.23   78.69
   0  -6   1  722.03   78.69
   0  -6  -1  728.63   78.69
   0  -6  -1  739.83   78.69
   0   6   1  711.93   78.69
   0   6  -1  741.03   78.69
   0   6  -1  750.72   78.69
   0   6  -1  744.83   78.69
   0   6   1  731.03   78.69
  -1  -6  -1  316.17   32.30
   1  -6   1  304.57   32.30
  -1  -6  -1  290.57   32.40
   1  -6   1  317.57   32.30
   1  -6   1  310.67   32.40
  -1  -6  -1  297.47   32.30
   1   6   1  293.87   32.40
   1   6   1  283.97   32.30
  -1   6  -1  294.77   32.40
   1   6   1  299.07   32.30
   1   6   1  304.47   32.30
  -1   6  -1  290.27   32.30
  -2  -6  -1  302.67   30.40
   2  -6   1  291.47   30.40
  -2  -6  -1  260.47   30.40
  -2  -6  -1  275.37   30.40
   2  -6   1  301.57   30.40
   2  -6   1  298.07   30.40
   2   6   1  277.57   30.40
   2   6   1  267.17   30.40
  -2   6  -1  274.77   30.40
  -2   6  -1  272.97   30.40
   2   6   1  273.87   30.40
   2   6   1  289.67   30.40
   3  -6   1    5.30    0.90
  -3  -6  -1    4.00    0.90
   3  -6   1    6.50    1.00
  -3  -6  -1    6.30    0.90
  -3  -6  -1    4.30    1.00
   3  -6   1    5.80    0.80
   3  -6   1    4.00    0.90
   3   6   1    4.80    0.90
  -3   6  -1    5.10    1.00
  -3   6  -1    4.60    0.90
   3   6   1    3.40    0.90
   3   6   1    5.40    0.90
  -3   6  -1    6.50    0.90
   3   6   1    5.50    1.00
   4  -6   1    0.80    0.90
  -4  -6  -1    1.30    1.00
   4  -6   1    1.40    0.80
   4  -6   1    3.30    1.00
   4  -6   1    1.20    1.00
  -4  -6  -1    0.60    1.00
  -4  -6  -1    1.70    0.80
  -4   6  -1    0.60    0.90
   4   6   1    2.30    0.90
   4   6   1    1.00    0.90
  -4   6  -1    0.00    0.90
  -5  -6  -1   30.90    3.40
   5  -6   1   27.30    3.40
   5   6   1   27.70    3.30
  -5   6  -1   28.80    3.40
  -5   6  -1   21.90    3.40
   5   6   1   30.70    3.40
   5   6   1   25.70    3.30
   6  -6   1   19.20    2.80
  -6   6  -1   17.80    2.70
   6   6   1   21.90    2.90
   6   6   1   18.00    2.60
   6   6   1   16.80    2.60
   7  -6   1   58.39    6.40
   7   6   1   49.10    6.20
  -7   6  -1   50.69    6.30
   8  -7  -1    5.50    2.60
   8   7  -1    7.10    1.80
   7  -7  -1    2.60    2.00
   7   7  -1    1.50    1.70
   7   7  -1    0.30    1.50
   7   7  -1    0.40    1.20
   6  -7  -1    0.50    1.40
   6  -7  -1   -0.50    1.30
  -6  -7   1    1.70    1.20
   6   7  -1    0.20    1.20
   6   7  -1    0.00    0.90
  -6   7   1    0.40    1.40
   6   7  -1   -0.50    1.30
   5  -7  -1   46.40    5.30
   5  -7  -1   45.80    5.40
  -5  -7   1   46.10    5.30
   5  -7  -1   54.69    5.40
   5   7  -1   43.80    5.30
  -5   7   1   49.70    5.40
   5   7  -1   43.20    5.30
   5   7  -1   51.89    5.20
  -5   7   1   45.00    5.30
  -4  -7   1   14.10    1.70
   4  -7  -1   13.00    1.80
  -4  -7   1   13.00    1.60
   4  -7  -1   15.00    1.60
   4  -7  -1   14.00    1.80
   4  -7  -1   10.70    1.70
  -4   7   1   15.10    1.70
  -4   7   1    9.60    1.70
   4   7  -1   13.60    1.60
  -4   7   1   15.40    1.80
   4   7  -1   16.00    1.80
   4   7  -1   12.80    1.80
   3  -7  -1  265.07   29.00
   3  -7  -1  277.17   29.00
   3  -7  -1  278.47   29.00
   3  -7  -1  278.37   29.00
  -3  -7   1  276.77   29.00
  -3  -7   1  266.67   29.00
  -3   7   1  273.17   29.00
  -3   7   1  266.87   29.00
  -3   7   1  268.67   29.00
   3   7  -1  250.17   29.00
   3   7  -1  253.57   29.00
   3   7  -1  277.17   29.00
   3   7  -1  268.77   29.00
  -3   7   1  269.57   29.00
  -2  -7   1  129.69   13.40
   2  -7  -1  122.39   13.40
   2  -7  -1  123.39   13.40
  -2  -7   1  105.09   13.40
   2  -7  -1  125.19   13.40
  -2  -7   1  112.69   13.40
   2  -7  -1  127.39   13.40
  -2   7   1  134.19   13.40
  -2   7   1  124.39   13.40
   2   7  -1  128.19   13.40
  -2   7   1  126.29   13.40
  -2   7   1  125.79   13.40
   2   7  -1  121.39   13.40
   2   7  -1  132.09   13.30
   2   7  -1  120.59   13.30
   1  -7  -1   34.20    3.80
   1  -7  -1   34.80    3.80
   1  -7  -1   34.60    3.80
   1  -7  -1   33.70    3.80
  -1   7   1   35.80    3.70
   1   7  -1   34.40    3.80
  -1   7   1   32.90    3.70
   1   7  -1   35.30    3.80
   1   7  -1   35.00    3.80
   0  -7   1  804.32   89.49
   0  -7  -1  852.91   89.49
   0  -7  -1  843.62   89.49
   0  -7   1  845.72   89.49
   0   7  -1  817.52   89.49
   0   7   1  810.62   89.49
   0   7  -1  855.81   89.49
   0   7  -1  835.12   89.49
   0   7   1  825.02   89.49
   1  -7   1   59.69    6.00
   1  -7   1   55.39    5.90
  -1  -7  -1   54.89    5.90
  -1  -7  -1   58.99    5.90
   1  -7   1   56.79    5.90
  -1  -7  -1   48.60    5.90
   1   7   1   47.20    5.90
   1   7   1   55.29    5.90
  -1   7  -1   51.39    6.00
   1   7   1   56.29    5.90
   2  -7   1   23.50    2.50
   2  -7   1   25.40    2.50
  -2  -7  -1   23.90    2.60
   2  -7   1   22.90    2.50
  -2  -7  -1   21.60    2.50
  -2  -7  -1   19.20    2.50
   2  -7   1   26.00    2.50
   2   7   1   22.20    2.50
   2   7   1   22.10    2.50
  -2   7  -1   20.80    2.50
   2   7   1   20.00    2.50
   2   7   1   22.60    2.50
  -2   7  -1   20.30    2.50
  -3  -7  -1  103.29   10.80
   3  -7   1  107.49   10.80
  -3  -7  -1  103.39   10.80
   3  -7   1  102.39   10.80
  -3  -7  -1   93.49   10.80
   3  -7   1  101.19   10.70
   3  -7   1  102.79   10.80
   3   7   1   92.89   10.80
  -3   7  -1   86.79   10.80
   3   7   1   98.99   10.80
   3   7   1  100.89   10.80
   3   7   1   92.29   10.80
  -3   7  -1   99.79   10.80
  -3   7  -1  109.99   10.80
  -4  -7  -1   60.09    6.40
  -4  -7  -1   55.49    6.40
   4  -7   1   62.99    6.50
   4  -7   1   60.29    6.50
   4  -7   1   59.49    6.50
  -4   7  -1   54.79    6.40
   4   7   1   57.59    6.40
   4   7   1   58.19    6.40
  -4   7  -1   55.49    6.50
  -5  -7  -1   34.10    4.50
   5  -7   1   38.50    4.60
   5   7   1   35.40    4.50
   5   7   1   41.50    4.40
  -5   7  -1   41.20    4.60
   5   7   1   40.00    4.50
  -5   7  -1   35.70    4.50
   6  -7   1   28.00    3.70
  -6   7  -1   26.00    3.70
   6   7   1   32.10    3.70
   6   7   1   28.20    3.50
   7  -7   1    2.60    2.30
  -7   7  -1    1.10    2.10
   7   7   1    3.90    1.80
   8  -8  -1    4.80    2.80
   8   8  -1    5.30    1.70
   7  -8  -1   -1.20    1.70
  -7  -8   1   -0.90    1.40
   7   8  -1    0.30    1.50
   7   8  -1    0.30    1.10
   7   8  -1    0.40    1.70
  -7   8   1    0.40    2.70
  -6  -8   1   -1.30    1.10
   6  -8  -1   -0.70    1.60
   6  -8  -1   -0.10    1.30
   6   8  -1    0.80    1.30
  -6   8   1    0.00    1.40
   6   8  -1    0.10    1.20
   6   8  -1    0.10    0.90
  -5  -8   1    3.40    1.00
   5  -8  -1    2.10    1.30
   5  -8  -1    4.50    1.20
   5  -8  -1    3.10    1.10
  -5   8   1    5.90    1.20
   5   8  -1    4.10    1.10
  -5   8   1    2.70    1.10
   5   8  -1    3.20    0.80
   5   8  -1    3.10    1.00
  -4  -8   1   21.30    2.20
   4  -8  -1   17.20    2.10
  -4  -8   1   15.30    2.10
   4  -8  -1   22.40    2.40
   4  -8  -1   20.20    2.20
   4  -8  -1   22.60    2.30
   4   8  -1   17.30    2.20
  -4   8   1   21.20    2.20
  -4   8   1   18.20    2.20
  -4   8   1   18.10    2.20
   4   8  -1   19.10    2.20
   4   8  -1   14.30    2.10
   3  -8  -1  611.04   66.89
   3  -8  -1  623.24   66.79
   3  -8  -1  618.24   66.89
   3  -8  -1  650.23   66.89
  -3  -8   1  616.34   66.89
  -3  -8   1  643.34   66.79
   3   8  -1  564.14   66.89
   3   8  -1  668.03   66.89
   3   8  -1  607.54   66.89
  -3   8   1  610.54   66.89
  -3   8   1  638.14   66.79
   3   8  -1  612.84   66.89
  -3   8   1  609.84   66.89
   2  -8  -1    1.50    0.50
   2  -8  -1    2.10    0.50
   2  -8  -1    1.10    0.50
   2  -8  -1    1.40    0.50
  -2  -8   1    1.70    0.40
  -2  -8   1    1.40    0.30
  -2  -8   1    1.30    0.40
   2   8  -1    1.60    0.40
  -2   8   1    2.20    0.40
   2   8  -1    1.50    0.50
   2   8  -1    1.50    0.30
  -2   8   1    1.60    0.50
   2   8  -1    2.00    0.30
  -2   8   1    0.70    0.40
  -2   8   1    2.40    0.30
   1  -8  -1    1.30    0.30
   1  -8  -1    0.70    0.30
   1  -8  -1    0.50    0.40
   1   8  -1    0.90    0.30
   1   8  -1    0.70    0.40
  -1   8   1    0.40    0.30
   1   8  -1    0.50    0.30
  -1   8   1    0.40    0.30
   0  -8   1   22.10    2.50
   0  -8   1   20.90    2.50
   0  -8  -1   20.70    2.60
   0  -8  -1   24.40    2.50
   0   8   1   22.30    2.50
   0   8  -1   25.70    2.50
   0   8  -1   25.10    2.50
   0   8   1   20.70    2.50
   0   8  -1   24.70    2.60
   1  -8   1   66.89    7.10
   1  -8   1   66.79    7.10
   1  -8   1   67.49    7.10
  -1  -8  -1   65.49    7.10
  -1  -8  -1   60.49    7.10
  -1  -8  -1   72.39    7.10
   1   8   1   67.89    7.10
  -1   8  -1   61.69    7.10
   1   8   1   59.59    7.10
  -1   8  -1   72.59    7.10
   1   8   1   66.39    7.10
  -1   8  -1   58.79    7.10
   2  -8   1   79.59    8.60
  -2  -8  -1   75.49    8.60
   2  -8   1   84.19    8.60
  -2  -8  -1   85.19    8.60
   2  -8   1   77.89    8.50
   2   8   1   78.19    8.60
  -2   8  -1   77.59    8.60
   2   8   1   75.69    8.60
  -2   8  -1   78.89    8.60
   2   8   1   76.19    8.60
   2   8   1   80.59    8.60
   3  -8   1  304.47   30.80
  -3  -8  -1  289.67   30.80
  -3  -8  -1  269.47   30.80
   3  -8   1  280.67   30.80
  -3  -8  -1  290.57   30.80
   3  -8   1  292.57   30.80
   3  -8   1  291.57   30.80
   3   8   1  274.77   30.80
   3   8   1  280.07   30.80
  -3   8  -1  293.07   30.80
   3   8   1  274.17   30.80
   3   8   1  281.37   30.80
  -3   8  -1  291.47   30.80
   4  -8   1    1.20    1.00
   4  -8   1    1.20    0.90
  -4  -8  -1    1.10    0.80
  -4  -8  -1    0.70    1.00
  -4   8  -1    0.80    1.00
  -4   8  -1    1.20    1.00
   4   8   1    0.90    0.90
   4   8   1    1.30    0.90
   5  -8   1   23.60    3.10
   5  -8   1   22.30    3.10
  -5  -8  -1   23.90    3.00
   5   8   1   22.80    2.90
   5   8   1   22.40    2.90
   5   8   1   28.90    3.00
  -5   8  -1   23.80    3.10
  -5   8  -1   22.20    3.00
   6  -8   1   13.40    2.50
   6   8   1   15.70    2.20
  -6   8  -1   14.80    2.40
   6   8   1   16.00    2.40
   7  -8   1   -5.00    2.40
  -7   8  -1    1.80    2.20
   7   8   1   -1.10    1.70
   8  -9  -1    1.10    2.70
   8   9  -1    2.10    1.70
  -7  -9   1    8.70    1.80
   7  -9  -1    5.00    2.00
   7   9  -1    6.30    1.90
  -7   9   1    7.90    2.10
   7   9  -1    8.20    1.90
   7   9  -1    5.80    1.40
  -6  -9   1   -0.70    1.10
   6  -9  -1    0.10    1.40
   6   9  -1   -0.20    1.20
  -6   9   1   -0.50    1.40
   6   9  -1    0.40    0.90
   6   9  -1    0.00    1.20
  -5  -9   1   36.60    4.60
   5  -9  -1   37.00    4.60
   5  -9  -1   43.50    4.70
   5  -9  -1   39.20    4.60
   5   9  -1   44.70    4.60
  -5   9   1   34.80    4.60
   5   9  -1   39.70    4.60
   5   9  -1   45.10    4.50
  -5   9   1   39.50    4.60
  -4  -9   1  141.29   14.10
   4  -9  -1  133.59   14.10
  -4  -9   1  128.69   14.00
   4  -9  -1  136.49   14.00
   4  -9  -1  129.69   14.10
   4  -9  -1  139.19   14.10
  -4   9   1  133.69   14.10
   4   9  -1  131.09   14.10
  -4   9   1  133.39   14.00
   4   9  -1  113.49   14.10
  -4   9   1  128.69   14.10
   4   9  -1  116.99   14.00
  -4   9   1  121.69   14.10
  -3  -9   1  373.26   40.10
   3  -9  -1  372.76   40.10
  -3  -9   1  377.96   40.10
   3  -9  -1  387.96   40.10
   3  -9  -1  379.46   40.10
  -3   9   1  348.27   40.10
   3   9  -1  347.77   40.10
   3   9  -1  358.26   40.10
   3   9  -1  392.86   40.10
   3   9  -1  362.96   40.10
  -3   9   1  360.66   40.10
  -3   9   1  383.76   40.10
  -3   9   1  390.76   40.10
   2  -9  -1  159.28   17.80
   2  -9  -1  167.88   17.80
  -2  -9   1  163.08   17.80
   2  -9  -1  151.88   17.80
  -2  -9   1  161.28   17.80
  -2  -9   1  152.28   17.80
   2  -9  -1  165.58   17.80
   2   9  -1  167.58   17.80
  -2   9   1  158.68   17.80
   2   9  -1  164.78   17.70
  -2   9   1  177.78   17.80
  -2   9   1  166.78   17.80
   2   9  -1  173.68   17.80
   2   9  -1  171.48   17.70
  -2   9   1  165.68   17.80
   1  -9  -1  257.67   29.00
   1  -9  -1  256.87   29.00
   1  -9  -1  273.17   29.00
   1   9  -1  271.07   29.00
   1   9  -1  275.17   29.00
   1   9  -1  274.57   29.00
  -1   9   1  276.47   29.00
  -1   9   1  267.07   29.00
   0  -9  -1  439.16   46.70
   0  -9   1  441.16   46.70
   0  -9  -1  416.66   46.70
   0   9   1  425.66   46.70
   0   9  -1  421.86   46.70
   0   9  -1  444.26   46.70
   0   9   1  435.86   46.70
   0   9  -1  444.46   46.70
   1  -9   1   98.49   10.60
  -1  -9  -1   98.79   10.70
  -1  -9  -1   97.59   10.70
   1  -9   1   90.69   10.70
   1  -9   1   97.69   10.70
   1   9   1  107.19   10.60
   1   9   1   93.09   10.70
  -1   9  -1   89.29   10.60
   1   9   1  103.39   10.70
  -1   9  -1  107.89   10.70
  -1   9  -1   99.49   10.70
   2  -9   1   41.60    4.40
   2  -9   1   42.30    4.50
  -2  -9  -1   35.80    4.50
  -2  -9  -1   42.50    4.50
  -2  -9  -1   42.90    4.50
   2  -9   1   42.60    4.50
   2  -9   1   40.00    4.50
   2   9   1   41.10    4.50
   2   9   1   40.80    4.50
  -2   9  -1   35.00    4.50
   2   9   1   43.40    4.50
   3  -9   1  233.48   23.80
   3  -9   1  221.78   23.90
  -3  -9  -1  227.98   23.80
   3  -9   1  231.18   23.80
  -3  -9  -1  229.88   23.90
  -3  -9  -1  219.98   23.80
   3   9   1  213.48   23.80
   3   9   1  215.98   23.80
  -3   9  -1  211.58   23.90
  -3   9  -1  207.48   23.80
   3   9   1  214.38   23.80
  -4  -9  -1    9.50    1.60
  -4  -9  -1   14.50    1.60
   4  -9   1   10.50    1.60
   4  -9   1    9.40    1.70
   4   9   1   12.80    1.60
  -4   9  -1   13.70    1.60
  -4   9  -1    7.70    1.60
   4   9   1   10.30    1.60
  -5  -9  -1   13.70    1.90
   5  -9   1   11.20    2.10
   5  -9   1   10.90    2.10
   5   9   1   12.90    1.80
  -5   9  -1   17.20    2.00
  -5   9  -1   13.00    2.10
   5   9   1   13.50    2.10
   5   9   1    9.80    1.90
   6  -9   1   -0.40    1.70
   6   9   1    0.50    1.50
  -6   9  -1   -1.10    1.50
   6   9   1    0.90    1.30
   7  -9   1    3.30    2.30
   7   9   1    0.90    1.60
  -7   9  -1   -0.10    2.00
   8 -10  -1    4.40    2.80
   8  10  -1    1.80    1.60
   7 -10  -1   28.90    3.90
  -7 -10   1   29.60    3.70
   7  10  -1   28.20    3.50
   7  10  -1   35.00    3.90
  -7  10   1   25.70    3.90
   6 -10  -1    4.90    1.60
  -6 -10   1    4.00    1.30
  -6  10   1    3.20    1.50
   6  10  -1    4.00    1.40
   6  10  -1    2.20    1.30
   6  10  -1    2.60    1.00
   5 -10  -1  144.79   16.00
  -5 -10   1  147.49   15.90
   5 -10  -1  163.48   16.00
   5 -10  -1  156.78   16.00
  -5  10   1  144.59   16.00
   5  10  -1  144.79   15.90
   5  10  -1  143.89   16.00
  -5  10   1  133.59   16.00
   5  10  -1  147.39   15.90
  -4 -10   1    2.00    0.60
   4 -10  -1    2.50    0.90
   4 -10  -1    3.60    0.90
   4 -10  -1    3.20    0.90
  -4  10   1    2.20    0.80
   4  10  -1    2.30    0.80
  -4  10   1    1.70    0.80
   4  10  -1    1.80    0.50
   4  10  -1    1.80    0.80
  -4  10   1    1.30    0.60
  -3 -10   1  286.47   31.40
   3 -10  -1  296.37   31.40
  -3 -10   1  287.27   31.40
   3 -10  -1  299.97   31.40
   3 -10  -1  302.47   31.40
  -3  10   1  290.47   31.40
   3  10  -1  284.47   31.40
   3  10  -1  307.77   31.40
  -3  10   1  295.27   31.40
  -3  10   1  290.87   31.40
   3  10  -1  266.47   31.40
   3  10  -1  284.57   31.40
  -3  10   1  294.87   31.40
  -2 -10   1  317.17   34.30
   2 -10  -1  322.17   34.30
  -2 -10   1  305.97   34.30
   2 -10  -1  314.47   34.30
   2 -10  -1  338.37   34.30
   2 -10  -1  317.87   34.30
  -2 -10   1  298.67   34.20
  -2  10   1  330.27   34.20
  -2  10   1  326.07   34.30
   2  10  -1  329.97   34.30
  -2  10   1  306.47   34.30
   2  10  -1  313.87   34.30
   1 -10  -1   15.70    1.70
  -1 -10   1   13.20    1.70
   1 -10  -1   17.30    1.80
   1 -10  -1   14.40    1.70
  -1  10   1   14.80    1.70
   1  10  -1   14.30    1.70
   1  10  -1   16.40    1.70
  -1  10   1   15.30    1.70
   1  10  -1   15.40    1.70
   0 -10  -1   67.09    8.10
   0 -10   1   77.39    8.10
   0 -10  -1   76.79    8.10
   0  10  -1   70.99    8.10
   0  10   1   74.39    8.10
   0  10  -1   80.89    8.10
   0  10   1   71.49    8.10
   0  10  -1   77.99    8.10
   1 -10   1    9.00    1.10
   1 -10   1    9.70    1.10
  -1 -10  -1   10.00    1.10
  -1 -10  -1    8.50    1.20
   1 -10   1   10.50    1.20
   1  10   1    8.80    1.10
  -1  10  -1   11.50    1.10
  -1  10  -1    8.80    1.30
   1  10   1   12.70    1.20
  -1  10  -1    7.40    1.10
   2 -10   1    3.60    0.50
  -2 -10  -1    2.50    0.70
  -2 -10  -1    3.60    0.70
  -2 -10  -1    3.30    0.60
   2 -10   1    2.70    0.70
   2 -10   1    3.90    0.60
   2  10   1    3.40    0.60
   2  10   1    2.50    0.70
  -2  10  -1    2.70    0.80
  -2  10  -1    1.90    0.60
   2  10   1    2.30    0.60
   3 -10   1   26.60    3.00
  -3 -10  -1   29.00    3.10
   3 -10   1   26.20    3.10
  -3 -10  -1   22.60    3.10
  -3 -10  -1   27.30    3.20
   3 -10   1   29.20    3.10
   3  10   1   29.00    3.10
   3  10   1   25.30    3.10
  -3  10  -1   27.10    3.20
   3  10   1   28.00    3.10
   4 -10   1   87.09    8.70
  -4 -10  -1   73.19    8.70
   4 -10   1   82.59    8.70
  -4 -10  -1   78.89    8.60
  -4  10  -1   82.19    8.60
   4  10   1   80.19    8.70
  -4  10  -1   68.99    8.70
   4  10   1   79.19    8.60
   5 -10   1   27.90    3.00
   5 -10   1   26.80    3.00
  -5 -10  -1   22.70    2.80
  -5  10  -1   20.60    2.90
   5  10   1   18.40    2.80
  -5  10  -1   15.40    2.70
   5  10   1   24.50    2.70
   6 -10   1   19.70    2.90
  -6  10  -1   20.30    2.80
   6  10   1   21.40    2.60
   6  10   1   17.00    2.80
   7 -10   1    1.10    2.30
   7  10   1    2.10    2.00
   7  10   1   -0.40    1.60
  -7  10  -1    0.90    2.10
   8 -11  -1    7.30    3.10
   8  11  -1    9.40    1.90
   8  11  -1    5.00    2.30
  -7 -11   1   -1.60    1.50
   7 -11  -1   -0.50    1.90
   7  11  -1   -0.30    1.10
  -7  11   1    1.60    1.80
   7  11  -1   -0.20    1.60
  -6 -11   1   25.20    3.10
   6 -11  -1   23.30    3.20
   6  11  -1   23.20    2.90
   6  11  -1   24.80    3.10
   6  11  -1   22.60    3.10
  -6  11   1   29.00    3.20
  -5 -11   1    9.40    1.40
   5 -11  -1   10.40    1.70
   5 -11  -1    9.80    1.70
   5  11  -1   10.90    1.60
   5  11  -1   10.50    1.50
  -5  11   1   11.10    1.60
  -5  11   1    8.20    1.60
   5  11  -1    8.70    1.30
  -4 -11   1  126.69   13.30
   4 -11  -1  126.19   13.30
   4 -11  -1  131.19   13.30
   4 -11  -1  116.19   13.30
  -4  11   1  111.89   13.30
   4  11  -1  129.89   13.30
   4  11  -1  128.99   13.30
  -4  11   1  125.69   13.30
   4  11  -1  104.09   13.30
   3 -11  -1  234.58   24.90
  -3 -11   1  234.78   24.90
   3 -11  -1  219.48   24.90
  -3 -11   1  244.18   24.90
   3 -11  -1  213.78   24.90
   3 -11  -1  234.68   24.90
   3  11  -1  214.88   24.90
   3  11  -1  234.78   24.90
  -3  11   1  235.28   24.90
  -3  11   1  210.88   24.90
  -3  11   1  246.28   24.90
   3  11  -1  245.08   24.90
  -3  11   1  230.78   24.90
   3  11  -1  218.88   24.90
   2 -11  -1   47.10    5.20
   2 -11  -1   45.20    5.20
  -2 -11   1   42.80    5.10
  -2 -11   1   45.90    5.10
   2 -11  -1   47.30    5.20
   2 -11  -1   48.20    5.20
  -2 -11   1   45.10    5.20
  -2  11   1   50.99    5.10
  -2  11   1   46.90    5.20
  -2  11   1   49.10    5.20
   2  11  -1   50.19    5.20
   2  11  -1   50.99    5.20
   1 -11  -1    1.10    0.50
  -1 -11   1    1.40    0.40
   1 -11  -1    0.90    0.40
   1 -11  -1    0.60    0.40
   1  11  -1    0.70    0.40
   1  11  -1    1.70    0.40
  -1  11   1    1.40    0.30
  -1  11   1    1.50    0.40
   1  11  -1    1.30    0.40
   0 -11   1   66.09    7.10
   0 -11  -1   58.39    7.10
   0 -11  -1   65.69    7.00
   0  11  -1   65.39    7.10
   0  11  -1   69.89    7.00
   0  11  -1   62.89    7.10
   0  11   1   68.09    7.10
   0  11   1   62.79    7.00
   1 -11   1    2.50    0.50
   1 -11   1    3.20    0.70
  -1 -11  -1    1.30    0.60
  -1 -11  -1    3.60    0.50
   1 -11   1    3.20    0.50
   1 -11   1    3.10    0.40
  -1  11  -1    2.10    0.60
  -1  11  -1    3.10    0.40
   1  11   1    2.80    0.60
  -1  11  -1    4.50    0.50
   1  11   1    2.30    0.50
  -2 -11  -1    8.60    1.10
  -2 -11  -1    8.60    1.20
  -2 -11  -1   12.60    1.10
   2 -11   1    5.40    1.10
   2 -11   1    7.60    1.00
   2 -11   1    8.60    1.10
  -2  11  -1    7.30    1.20
  -2  11  -1    7.50    1.10
   2  11   1    8.20    1.00
   2  11   1    8.80    1.00
   2  11   1    7.20    1.10
  -2  11  -1    8.10    1.10
  -3 -11  -1    1.50    0.70
  -3 -11  -1    2.30    0.90
   3 -11   1    1.60    0.70
   3 -11   1    2.50    0.80
   3  11   1    1.70    0.70
  -3  11  -1    2.30    0.80
   3  11   1    1.80    0.80
   3  11   1    0.90    0.60
  -3  11  -1    1.70    0.70
  -4 -11  -1    8.90    1.60
   4 -11   1   10.60    1.70
  -4 -11  -1   12.20    1.50
   4 -11   1   12.00    1.60
   4  11   1   11.00    1.60
   4  11   1   10.70    1.50
  -4  11  -1    8.40    1.50
  -4  11  -1    9.80    1.70
   5 -11   1   10.70    1.90
   5 -11   1   14.00    2.00
  -5 -11  -1   10.80    1.70
   5  11   1    7.40    1.70
  -5  11  -1   10.60    1.90
   5  11   1    8.30    1.50
  -5  11  -1   10.10    1.80
   6 -11   1    0.80    1.70
   6  11   1   -0.50    1.20
   6  11   1    2.20    1.60
  -6  11  -1    2.50    1.60
   7 -11   1   31.00    4.50
  -7  11  -1   34.70    4.40
   7  11   1   33.10    4.10
   7  11   1   33.70    4.40
   8 -12  -1   11.20    3.10
  -8  12   1   11.70    2.90
   8  12  -1   14.00    2.30
   8  12  -1   17.80    3.00
   7 -12  -1   25.50    3.50
  -7 -12   1   29.70    3.30
   7  12  -1   20.90    3.30
  -7  12   1   24.60    3.30
   7  12  -1   21.80    2.90
   6 -12  -1   48.70    5.80
  -6 -12   1   45.50    5.80
   6  12  -1   50.69    5.70
   6  12  -1   48.80    5.80
  -6  12   1   54.59    5.80
   6  12  -1   52.69    5.60
   5 -12  -1    1.30    1.20
   5 -12  -1    1.40    1.20
  -5 -12   1    2.20    0.90
   5  12  -1    2.10    0.70
   5  12  -1    2.10    1.00
   5  12  -1    1.90    1.10
  -5  12   1    2.60    1.10
  -5  12   1    1.40    1.20
  -4 -12   1   -0.20    0.60
   4 -12  -1   -0.10    0.90
   4 -12  -1   -0.30    0.80
   4 -12  -1    0.50    0.80
   4  12  -1    0.20    0.40
  -4  12   1    0.40    0.80
   4  12  -1    0.40    0.80
  -4  12   1   -0.70    0.90
   4  12  -1   -0.10    0.80
   3 -12  -1   56.39    6.40
   3 -12  -1   59.59    6.40
   3 -12  -1   64.99    6.40
   3 -12  -1   59.69    6.40
  -3 -12   1   52.19    6.40
  -3 -12   1   57.29    6.40
  -3 -12   1   59.29    6.40
  -3  12   1   57.09    6.40
   3  12  -1   47.20    6.40
   3  12  -1   62.19    6.40
   3  12  -1   62.69    6.30
   3  12  -1   60.39    6.30
  -3  12   1   59.99    6.40
  -3  12   1   61.69    6.30
  -3  12   1   49.70    6.40
   2 -12  -1    2.40    0.60
   2 -12  -1    4.50    0.70
  -2 -12   1    2.60    0.40
   2 -12  -1    3.30    0.60
   2 -12  -1    2.60    0.60
  -2 -12   1    2.50    0.50
  -2 -12   1    1.90    0.60
  -2  12   1    3.40    0.50
  -2  12   1    2.60    0.70
   2  12  -1    2.40    0.60
   2  12  -1    2.70    0.50
  -2  12   1    2.90    0.50
   1 -12  -1    1.10    0.40
  -1 -12   1    0.20    0.40
   1 -12  -1    0.60    0.40
   1 -12  -1    1.10    0.50
  -1  12   1   -0.10    0.30
   1  12  -1    0.40    0.40
   1  12  -1    0.80    0.40
  -1  12   1    1.10    0.30
   1  12  -1    0.70    0.40
   0 -12   1   28.50    3.30
   0 -12  -1   36.10    3.30
   0 -12  -1   27.90    3.30
   0 -12  -1   27.60    3.40
   0  12  -1   30.70    3.40
   0  12  -1   33.70    3.30
   0  12   1   28.00    3.30
   0  12   1   31.70    3.30
   0  12  -1   30.10    3.30
   0  12   1   28.80    3.30
   1 -12   1    9.30    1.20
  -1 -12  -1    7.80    1.20
  -1 -12  -1    9.50    1.10
   1 -12   1    8.10    1.00
   1 -12   1    9.50    1.10
   1 -12   1    8.00    1.00
  -1  12  -1    9.80    1.00
  -1  12  -1    8.10    1.00
   1  12   1    8.30    1.10
  -1  12  -1    7.20    1.20
   1  12   1    9.10    1.00
   2 -12   1    0.60    0.50
  -2 -12  -1    0.10    0.60
  -2 -12  -1    0.30    0.50
   2 -12   1    0.00    0.60
  -2 -12  -1    0.60    0.70
   2  12   1    1.00    0.50
   2  12   1    0.20    0.40
  -2  12  -1   -0.20    0.80
  -2  12  -1    0.20    0.50
   2  12   1    0.30    0.40
  -2  12  -1    0.60    0.50
  -3 -12  -1   58.69    6.10
   3 -12   1   66.89    6.20
  -3 -12  -1   53.29    6.20
   3 -12   1   53.89    6.20
  -3  12  -1   54.79    6.20
   3  12   1   48.40    6.20
  -3  12  -1   52.39    6.10
   3  12   1   59.19    6.10
   3  12   1   56.89    6.10
  -4 -12  -1    6.70    1.10
  -4 -12  -1    3.10    1.20
   4 -12   1    5.10    1.40
   4 -12   1    6.30    1.20
   4  12   1    5.00    1.00
  -4  12  -1    4.50    1.10
  -4  12  -1    4.80    1.40
   4  12   1    3.60    1.20
  -5 -12  -1   14.00    1.90
   5 -12   1   12.20    2.10
   5 -12   1   20.00    2.20
  -5  12  -1   11.00    1.90
   5  12   1    9.80    1.80
  -5  12  -1   11.10    2.10
   5  12   1   14.60    2.00
   6 -12   1    0.40    1.90
   6  12   1    0.30    1.50
  -6  12  -1   -1.20    1.50
   6  12   1   -0.40    1.20
   7 -12   1    8.60    2.60
  -7  12  -1    9.50    2.30
   7  12   1    5.30    1.80
   7  12   1    5.10    2.30
   8 -13  -1    1.50    2.60
  -8  13   1    2.10    2.40
   8  13  -1    2.00    1.60
   8  13  -1    0.40    2.30
  -7 -13   1    1.60    1.60
   7 -13  -1    3.10    2.00
   7  13  -1    0.40    1.70
   7  13  -1    1.00    1.10
  -7  13   1    1.80    1.80
   6 -13  -1    1.00    1.50
  -6 -13   1   -0.30    1.20
  -6  13   1    0.00    1.30
   6  13  -1    1.70    1.40
   6  13  -1    0.00    0.80
   5 -13  -1    6.30    1.40
   5 -13  -1    2.60    1.20
  -5 -13   1    1.70    0.90
  -5  13   1    2.50    1.10
   5  13  -1    3.10    1.10
   5  13  -1    1.60    1.00
  -5  13   1    3.40    1.20
   5  13  -1    3.60    0.70
   4 -13  -1   49.50    5.00
   4 -13  -1   44.80    5.00
   4 -13  -1   45.30    5.00
  -4 -13   1   43.40    4.90
   4  13  -1   46.10    4.80
  -4  13   1   43.00    5.00
  -4  13   1   35.80    4.90
   4  13  -1   45.50    4.90
   4  13  -1   43.00    5.00
   3 -13  -1    2.00    0.80
   3 -13  -1    1.80    0.70
  -3 -13   1    2.60    0.70
  -3 -13   1    1.50    0.50
  -3 -13   1    1.30    0.60
   3 -13  -1    2.50    0.80
   3 -13  -1    1.60    0.70
  -3  13   1    2.00    0.40
  -3  13   1    1.40    0.60
  -3  13   1    2.30    0.80
   3  13  -1    1.70    0.40
   3  13  -1    0.50    0.60
   3  13  -1    0.70    0.60
  -3  13   1    1.10    0.60
   3  13  -1    1.80    0.40
  -2 -13   1  124.49   13.60
   2 -13  -1  119.19   13.60
   2 -13  -1  128.89   13.70
  -2 -13   1  116.99   13.60
   2 -13  -1  133.59   13.60
   2 -13  -1  128.19   13.60
  -2 -13   1  124.09   13.60
   2  13  -1  131.69   13.70
  -2  13   1  127.39   13.60
  -2  13   1  119.49   13.70
  -2  13   1  132.89   13.60
   2  13  -1  129.29   13.60
  -1 -13   1    6.10    1.00
   1 -13  -1    7.50    1.00
   1 -13  -1    8.10    1.10
   1 -13  -1    7.20    1.00
   1  13  -1    7.50    1.00
  -1  13   1    7.30    0.90
   1  13  -1    9.50    1.00
  -1  13   1    7.30    0.90
   1  13  -1    8.90    1.00
   0 -13  -1   18.60    2.30
   0 -13   1   17.30    2.30
   0 -13  -1   20.60    2.20
   0 -13  -1   18.40    2.20
   0  13   1   22.30    2.20
   0  13  -1   19.60    2.30
   0  13   1   20.30    2.20
   0  13  -1   20.70    2.20
   0  13   1   19.90    2.30
   0  13  -1   23.50    2.30
   1 -13   1   20.30    2.60
   1 -13   1   22.40    2.50
  -1 -13  -1   23.80    2.60
   1 -13   1   22.20    2.50
  -1 -13  -1   23.50    2.60
   1 -13   1   17.10    2.50
   1  13   1   25.40    2.60
   1  13   1   18.60    2.50
   1  13   1   23.40    2.50
  -1  13  -1   18.30    2.60
  -1  13  -1   26.50    2.50
  -1  13  -1   26.00    2.50
  -2 -13  -1   54.79    5.80
  -2 -13  -1   55.09    5.80
   2 -13   1   50.49    5.80
  -2 -13  -1   49.20    5.80
   2 -13   1   51.09    5.80
   2  13   1   49.20    5.70
  -2  13  -1   58.29    5.80
   2  13   1   50.49    5.80
  -2  13  -1   53.39    5.70
   2  13   1   54.29    5.70
  -2  13  -1   52.29    5.80
  -3 -13  -1   42.70    5.10
   3 -13   1   40.00    5.10
   3 -13   1   52.69    5.10
  -3 -13  -1   49.99    5.00
   3  13   1   41.70    5.10
  -3  13  -1   45.90    5.00
   3  13   1   44.40    5.00
   3  13   1   46.40    5.00
  -3  13  -1   44.30    5.10
   4 -13   1   23.10    2.70
  -4 -13  -1   20.20    2.70
  -4 -13  -1   21.20    2.60
   4 -13   1   19.60    2.70
   4  13   1   20.20    2.50
  -4  13  -1   20.20    2.70
  -4  13  -1   21.70    2.60
   4  13   1   26.00    2.70
  -5 -13  -1    2.00    1.20
   5 -13   1    3.30    1.50
   5 -13   1    2.50    1.50
   5  13   1    1.60    1.00
  -5  13  -1    1.40    1.50
   5  13   1    1.00    1.30
  -5  13  -1    1.80    1.20
   6 -13   1    0.30    1.70
   6  13   1    0.80    1.50
   6  13   1    1.90    1.30
  -6  13  -1    2.70    1.60
   7 -13   1    0.50    2.70
   7  13   1    0.00    2.10
   7  13   1    0.70    1.60
  -7  13  -1    0.90    2.20
   8 -14  -1    1.70    2.60
   8  14  -1    2.20    1.60
  -8  14   1    3.10    2.40
   8  14  -1    0.50    2.50
   7 -14  -1    0.20    2.30
  -7 -14   1    0.20    1.60
  -7  14   1   -0.80    1.70
   7  14  -1    0.90    1.10
   7  14  -1    0.30    1.70
  -6 -14   1   11.30    1.90
   6 -14  -1   12.50    2.20
   6  14  -1   11.40    1.60
  -6  14   1   11.50    2.00
   6  14  -1   13.10    2.10
   5 -14  -1   10.80    1.60
  -5 -14   1    7.50    1.30
   5 -14  -1    7.20    1.60
   5  14  -1    6.00    1.40
   5  14  -1    7.00    1.30
  -5  14   1    5.90    1.40
  -5  14   1    5.10    1.50
   5  14  -1    8.80    1.10
   4 -14  -1    7.60    1.30
   4 -14  -1    7.60    1.40
   4 -14  -1    4.80    1.30
  -4 -14   1    9.20    1.10
  -4  14   1    7.90    1.40
   4  14  -1    8.50    1.00
  -4  14   1    7.50    1.20
   4  14  -1    6.70    1.20
   4  14  -1    6.40    1.30
  -3 -14   1    0.60    0.70
  -3 -14   1    0.20    0.40
   3 -14  -1    0.00    0.80
   3 -14  -1   -0.40    0.60
  -3 -14   1    0.30    0.60
   3 -14  -1   -0.60    0.70
   3 -14  -1    0.00    0.70
  -3  14   1   -0.40    0.50
   3  14  -1    0.00    0.60
   3  14  -1    0.30    0.30
  -3  14   1    0.00    0.80
   3  14  -1   -0.20    0.20
   3  14  -1    0.70    0.70
  -2 -14   1   41.50    5.00
  -2 -14   1   45.40    4.90
   2 -14  -1   46.10    5.00
   2 -14  -1   45.30    5.00
   2 -14  -1   47.10    5.00
   2 -14  -1   47.70    5.00
  -2  14   1   40.00    4.90
  -2  14   1   49.00    4.90
   2  14  -1   48.20    5.00
  -2  14   1   40.00    5.00
   2  14  -1   45.90    4.90
  -1 -14   1   95.09   10.40
   1 -14  -1   96.39   10.40
   1 -14  -1   92.89   10.40
   1 -14  -1   94.09   10.40
  -1  14   1   94.49   10.40
   1  14  -1   92.89   10.40
   1  14  -1   98.59   10.40
  -1  14   1   96.79   10.40
  -1  14   1  103.19   10.40
   1  14  -1   95.89   10.40
   0 -14   1  124.99   14.20
   0 -14  -1  124.39   14.30
   0 -14   1  130.29   14.20
   0 -14  -1  134.59   14.20
   0 -14  -1  127.59   14.20
   0 -14   1  135.79   14.30
   0  14   1  134.09   14.30
   0  14  -1  130.79   14.30
   0  14   1  139.99   14.20
   0  14   1  130.79   14.20
   0  14  -1  132.69   14.30
   0  14  -1  140.39   14.30
  -1 -14  -1  210.98   23.20
  -1 -14  -1  220.28   23.20
   1 -14   1  202.18   23.20
   1 -14   1  215.38   23.20
   1 -14   1  219.88   23.10
   1 -14   1  208.88   23.20
   1  14   1  216.48   23.20
  -1  14  -1  195.08   23.20
  -1  14  -1  220.48   23.10
   1  14   1  224.58   23.20
   1  14   1  211.88   23.20
  -1  14  -1  224.28   23.10
  -2 -14  -1   45.60    5.90
  -2 -14  -1   49.20    6.00
  -2 -14  -1   58.19    5.90
   2 -14   1   55.49    5.90
   2 -14   1   47.80    5.90
  -2  14  -1   59.79    5.90
   2  14   1   60.69    5.90
   2  14   1   51.59    5.90
   2  14   1   54.39    5.80
  -2  14  -1   53.29    5.90
   2  14   1   56.39    5.90
  -2  14  -1   50.39    6.00
  -3 -14  -1    6.50    1.20
   3 -14   1    7.00    1.20
  -3 -14  -1    5.50    1.00
   3 -14   1    9.40    1.10
   3  14   1    6.20    1.20
  -3  14  -1    6.70    1.00
   3  14   1    5.70    0.90
  -3  14  -1    5.50    1.20
   4 -14   1    4.90    1.40
  -4 -14  -1    5.00    1.10
   4 -14   1    5.00    1.30
  -4 -14  -1    6.20    1.30
  -4  14  -1    5.50    1.20
  -4  14  -1    6.40    1.50
   4  14   1    4.70    1.00
   4  14   1    3.40    1.20
   5 -14   1    5.50    1.60
  -5 -14  -1    5.10    1.40
   5 -14   1    5.70    1.70
  -5  14  -1    5.30    1.70
  -5  14  -1    5.00    1.40
   5  14   1    7.20    1.30
   5  14   1    5.10    1.50
  -6 -14  -1   33.20    4.10
   6 -14   1   22.10    3.20
   6  14   1   22.10    2.80
   6  14   1   16.90    3.00
  -6  14  -1   22.00    3.00
   7 -14   1    0.50    2.40
  -7  14  -1    0.30    2.10
   7  14   1    0.00    1.60
   7  14   1   -0.50    2.10
   8 -15  -1    0.90    3.00
  -8  15   1    1.10    2.50
   8  15  -1    1.00    2.30
   8  15  -1    1.20    1.60
   7 -15  -1   -1.00    2.10
  -7 -15   1   -0.40    1.60
  -7  15   1    0.50    1.80
   7  15  -1    1.30    1.70
   7  15  -1    0.50    1.10
   6 -15  -1   10.10    2.30
  -6 -15   1   12.70    1.80
  -6  15   1    9.80    1.90
   6  15  -1   10.50    1.50
   6  15  -1    8.70    1.90
   5 -15  -1   10.20    1.80
   5 -15  -1    7.90    1.70
  -5 -15   1    7.60    1.30
   5 -15  -1    6.90    1.60
   5  15  -1    9.10    1.50
   5  15  -1    9.10    1.20
   5  15  -1    9.60    1.60
  -5  15   1    7.50    1.50
  -5  15   1    8.80    1.70
  -4 -15   1   12.90    1.30
   4 -15  -1    9.10    1.50
   4 -15  -1    9.50    1.40
   4 -15  -1   10.90    1.60
   4  15  -1   10.20    1.40
  -4  15   1    6.20    1.40
  -4  15   1    6.20    1.30
   4  15  -1    9.40    1.40
   4  15  -1    9.00    1.10
   3 -15  -1   22.40    2.00
   3 -15  -1   17.10    2.00
  -3 -15   1   15.80    1.90
   3 -15  -1   10.30    1.90
   3 -15  -1   15.90    2.00
  -3 -15   1   13.20    1.80
   3  15  -1   17.70    1.90
   3  15  -1   16.00    1.90
  -3  15   1   17.10    2.00
  -3  15   1   15.20    1.90
   2 -15  -1   22.00    2.50
   2 -15  -1   20.80    2.40
  -2 -15   1   19.30    2.30
   2 -15  -1   28.60    2.50
  -2 -15   1   18.30    2.40
  -2 -15   1   19.10    2.30
   2 -15  -1   20.00    2.40
  -2  15   1   19.80    2.50
   2  15  -1   24.90    2.40
   2  15  -1   23.20    2.40
  -2  15   1   18.70    2.40
  -2  15   1   22.00    2.30
   1 -15  -1    6.50    1.00
  -1 -15   1    5.20    1.00
   1 -15  -1    5.50    0.80
   1 -15  -1    5.50    0.90
  -1  15   1    5.70    0.80
   1  15  -1    6.00    1.00
  -1  15   1    6.70    0.80
   1  15  -1    8.80    0.90
  -1  15   1    6.30    0.80
   1  15  -1    5.30    0.90
   0 -15  -1  214.78   22.70
   0 -15  -1  211.08   22.70
   0 -15   1  201.68   22.80
   0 -15  -1  208.28   22.80
   0 -15   1  205.18   22.70
   0 -15   1  211.88   22.70
   0  15   1  209.78   22.80
   0  15  -1  209.08   22.80
   0  15  -1  201.78   22.80
   0  15   1  217.48   22.70
   0  15  -1  222.08   22.80
   0  15   1  217.18   22.70
  -1 -15  -1  134.59   15.10
   1 -15   1  142.59   15.00
   1 -15   1  133.49   15.10
   1 -15   1  132.09   15.00
   1 -15   1  140.59   15.00
  -1 -15  -1  143.69   15.00
  -1  15  -1  143.99   15.10
   1  15   1  138.89   15.10
   1  15   1  143.79   15.00
   1  15   1  137.59   15.00
   2 -15   1    2.70    0.70
  -2 -15  -1    3.30    0.60
  -2 -15  -1    2.00    0.80
   2 -15   1    0.80    0.70
   2  15   1    0.80    0.70
   2  15   1    2.90    0.50
   2  15   1    2.50    0.70
  -2  15  -1    1.50    0.50
  -2  15  -1    2.60    0.80
   2  15   1    2.10    0.40
  -2  15  -1    2.60    0.60
  -3 -15  -1   84.49    8.50
  -3 -15  -1   82.39    8.40
   3 -15   1   91.39    8.40
   3 -15   1   75.59    8.50
  -3  15  -1   73.69    8.40
   3  15   1   70.49    8.40
   3  15   1   71.09    8.30
  -3  15  -1   70.69    8.50
  -4 -15  -1    0.40    0.90
  -4 -15  -1    2.50    1.20
   4 -15   1    2.60    1.20
   4 -15   1    2.20    1.20
  -4  15  -1    1.60    1.10
  -4  15  -1    0.70    0.90
   4  15   1    3.00    0.80
   4  15   1    0.80    1.10
   5 -15   1    1.60    1.50
   5 -15   1    0.90    1.50
  -5 -15  -1   -0.10    1.20
   5  15   1    1.10    1.00
  -5  15  -1    3.60    1.60
   5  15   1   -0.90    1.20
  -5  15  -1    0.60    1.20
   6 -15   1   14.40    2.50
  -6 -15  -1   12.50    2.20
   6  15   1   11.10    1.90
   6  15   1   12.10    2.20
  -6  15  -1   13.00    2.20
   7 -15   1   -1.00    2.80
  -7  15  -1    0.30    2.00
   7  15   1    1.10    2.20
   7  15   1    0.90    1.60
   8 -16  -1   -0.80    2.70
   8  16  -1   -0.50    2.40
  -8  16   1    0.40    2.50
   8  16  -1    0.20    1.50
   7 -16  -1    0.30    2.40
  -7 -16   1   -0.30    1.60
   7  16  -1    0.80    1.20
   7  16  -1    0.60    1.90
  -7  16   1    0.40    1.80
  -6 -16   1   22.50    2.80
   6 -16  -1   18.40    3.00
   6  16  -1   20.80    2.50
  -6  16   1   22.50    2.90
   6  16  -1   20.90    2.90
   5 -16  -1    2.80    1.30
   5 -16  -1    3.80    1.50
  -5 -16   1    2.00    0.90
   5 -16  -1    2.70    1.40
  -5  16   1    2.50    1.10
  -5  16   1    1.00    1.30
   5  16  -1   -0.10    1.20
   5  16  -1    1.80    0.70
   4 -16  -1   11.70    1.80
   4 -16  -1    7.40    1.60
   4 -16  -1    9.80    1.60
  -4 -16   1   12.40    1.40
   4  16  -1   14.30    1.50
   4  16  -1   11.10    1.30
  -4  16   1    7.20    1.60
  -4  16   1   11.10    1.50
   4  16  -1    9.00    1.60
  -3 -16   1    4.40    0.70
   3 -16  -1    6.30    1.10
   3 -16  -1    4.10    1.10
  -3 -16   1    4.30    0.90
   3 -16  -1    7.60    1.10
  -3  16   1    4.40    0.80
   3  16  -1    5.80    0.90
   3  16  -1    4.50    0.90
  -3  16   1    5.40    1.10
  -2 -16   1    6.60    1.00
   2 -16  -1    4.10    1.00
   2 -16  -1    6.30    1.00
   2 -16  -1    5.30    1.10
  -2 -16   1    4.90    0.80
  -2 -16   1    7.40    0.80
   2  16  -1    7.70    1.00
  -2  16   1    5.50    0.90
  -2  16   1    8.70    1.20
   2  16  -1    5.70    0.90
  -2  16   1    7.80    0.80
  -2  16   1    5.50    1.10
   1 -16  -1   65.39    7.40
   1 -16  -1   66.19    7.40
   1 -16  -1   68.49    7.40
  -1 -16   1   63.69    7.40
   1  16  -1   71.89    7.40
   1  16  -1   72.99    7.40
  -1  16   1   67.89    7.30
   1  16  -1   61.09    7.40
  -1  16   1   68.59    7.30
  -1  16   1   68.09    7.30
   0 -16  -1   41.20    4.60
   0 -16   1   40.50    4.50
   0 -16   1   40.50    4.40
   0 -16   1   37.10    4.40
   0 -16  -1   38.80    4.40
   0 -16  -1   44.50    4.50
   0  16  -1   41.50    4.60
   0  16  -1   42.70    4.50
   0  16   1   44.50    4.50
   0  16  -1   46.20    4.50
   0  16   1   42.10    4.50
   0  16   1   38.70    4.50
   1 -16   1    6.40    0.90
   1 -16   1    8.70    1.10
  -1 -16  -1    7.80    0.90
  -1 -16  -1    7.90    1.20
   1 -16   1    5.40    0.90
   1 -16   1    5.60    0.90
  -1  16  -1    6.30    1.10
   1  16   1    6.80    0.90
   1  16   1    7.60    0.90
   1  16   1    6.10    1.00
   2 -16   1   11.60    1.60
   2 -16   1   10.70    1.70
  -2 -16  -1   12.50    1.50
  -2 -16  -1    9.30    1.60
   2  16   1   14.70    1.50
   2  16   1   13.90    1.70
  -2  16  -1   12.00    1.50
  -2  16  -1   13.60    1.50
  -2  16  -1   14.40    1.80
  -3 -16  -1   22.90    2.90
  -3 -16  -1   22.80    2.70
   3 -16   1   25.40    2.90
   3 -16   1   24.70    2.80
   3  16   1   23.00    2.70
   3  16   1   25.60    2.80
  -3  16  -1   24.40    2.70
  -3  16  -1   18.10    2.90
  -4 -16  -1   25.60    2.70
   4 -16   1   13.90    2.60
   4 -16   1   20.70    2.70
  -4 -16  -1   24.80    2.60
  -4  16  -1   22.20    2.70
   4  16   1   23.50    2.70
   4  16   1   20.10    2.50
  -4  16  -1   17.50    2.50
   5 -16   1   15.90    2.40
  -5 -16  -1   17.10    2.20
   5 -16   1   17.40    2.50
  -5  16  -1   14.00    2.50
  -5  16  -1   13.90    2.20
   5  16   1   19.30    2.40
   5  16   1   13.40    2.00
   6 -16   1    1.40    1.90
  -6 -16  -1    0.90    1.60
   6  16   1   -0.70    1.20
  -6  16  -1   -1.60    1.50
   6  16   1   -0.30    1.60
   7 -16   1    1.80    2.60
   7  16   1    0.80    2.20
  -7  16  -1   -0.10    2.10
   7  16   1    0.80    1.70
   8 -17  -1   -1.60    5.40
  -8 -17   1    3.80    2.90
  -8  17   1    1.50    2.50
   8  17  -1    1.40    2.60
   8  17  -1    3.60    1.70
  -7 -17   1   19.50    2.40
   7 -17  -1    8.10    2.70
  -7  17   1   10.70    2.40
   7  17  -1   14.10    2.50
   7  17  -1   13.80    1.90
  -6 -17   1   10.90    1.60
   6 -17  -1    7.10    2.20
   6  17  -1    7.60    1.30
   6  17  -1   11.00    1.90
  -6  17   1    7.70    1.80
   5 -17  -1   28.20    3.40
   5 -17  -1   35.70    3.60
   5 -17  -1   30.70    3.40
  -5 -17   1   24.70    3.10
   5  17  -1   25.30    3.00
  -5  17   1   28.60    3.40
   5  17  -1   30.50    3.30
  -5  17   1   20.50    3.20
   4 -17  -1   25.30    2.70
   4 -17  -1   19.20    2.70
  -4 -17   1   19.90    2.50
   4 -17  -1   20.10    2.60
  -4  17   1   16.00    2.70
   4  17  -1   20.40    2.60
   4  17  -1   22.70    2.40
  -4  17   1   21.50    2.60
   4  17  -1   21.60    2.40
   4  17  -1   25.30    2.70
  -3 -17   1   37.80    4.40
   3 -17  -1   40.70    4.50
   3 -17  -1   35.40    4.50
  -3 -17   1   38.40    4.50
   3 -17  -1   44.60    4.50
   3  17  -1   43.10    4.50
  -3  17   1   40.10    4.40
  -3  17   1   37.50    4.50
   3  17  -1   42.80    4.40
   2 -17  -1   -0.10    0.60
  -2 -17   1    0.70    0.40
  -2 -17   1    1.00    0.70
   2 -17  -1    2.10    0.70
  -2 -17   1    0.10    0.50
   2 -17  -1    0.20    0.70
   2  17  -1    0.70    0.50
  -2  17   1    1.50    0.40
  -2  17   1    0.80    0.80
   2  17  -1   -0.30    0.60
  -2  17   1    0.70    0.60
  -2  17   1    0.90    0.40
   1 -17  -1  307.17   33.70
   1 -17  -1  316.97   33.70
  -1 -17   1  299.77   33.70
   1 -17  -1  306.17   33.70
  -1 -17   1  291.57   33.70
   1  17  -1  323.67   33.70
  -1  17   1  314.17   33.60
   1  17  -1  321.27   33.70
  -1  17   1  318.07   33.70
  -1  17   1  318.27   33.60
   1  17  -1  319.87   33.70
   0 -17  -1  599.84   67.89
   0 -17   1  634.44   67.79
   0 -17  -1  648.44   67.79
   0 -17   1  628.54   67.79
   0 -17  -1  611.94   67.79
   0 -17   1  628.94   67.79
   0  17  -1  662.73   67.89
   0  17   1  612.34   67.79
   0  17   1  597.84   67.79
   0  17  -1  650.53   67.79
   0  17   1  656.53   67.79
   1 -17   1  254.27   27.20
  -1 -17  -1  241.38   27.20
   1 -17   1  246.18   27.20
  -1 -17  -1  253.07   27.20
   1 -17   1  243.28   27.20
   1 -17   1  248.18   27.20
   1  17   1  233.18   27.20
   1  17   1  267.37   27.20
   1  17   1  259.07   27.20
  -1  17  -1  267.77   27.20
  -1  17  -1  262.67   27.30
   2 -17   1   -0.60    0.70
  -2 -17  -1    0.00    0.60
  -2 -17  -1    0.00    0.70
   2 -17   1   -0.20    0.60
   2  17   1   -0.10    0.40
  -2  17  -1   -0.30    0.80
  -2  17  -1    0.30    0.40
   2  17   1   -0.30    0.70
  -2  17  -1    0.30    0.50
   3 -17   1    1.70    1.10
   3 -17   1    1.00    0.90
  -3 -17  -1    1.10    1.00
  -3 -17  -1    1.80    0.70
   3  17   1    2.00    0.60
  -3  17  -1    1.60    0.70
   3  17   1    2.70    0.90
  -3  17  -1    0.20    1.00
  -4 -17  -1    1.40    1.20
   4 -17   1   -0.20    1.20
  -4 -17  -1   -0.20    0.90
   4 -17   1    0.00    1.20
  -4  17  -1    0.50    0.90
   4  17   1    0.80    1.10
   4  17   1   -0.20    0.80
  -4  17  -1    0.50    1.40
   5 -17   1    9.30    2.00
   5 -17   1    8.00    1.90
  -5 -17  -1    9.10    1.70
  -5  17  -1   15.10    2.20
   5  17   1   10.40    1.50
   5  17   1    9.00    1.80
  -5  17  -1    8.40    1.60
   6 -17   1   -0.90    1.90
  -6 -17  -1    2.60    1.70
   6  17   1   -0.60    1.20
  -6  17  -1   -0.70    1.50
   6  17   1    0.60    1.60
   7 -17   1    4.50    3.00
   7  17   1    3.20    1.70
   7  17   1    2.80    2.30
  -7  17  -1    4.40    2.20
  -7 -18   1   16.10    2.70
   7 -18  -1   18.00    3.30
   7  18  -1   20.40    2.90
  -7  18   1   18.80    2.80
   7  18  -1   16.10    2.30
  -6 -18   1   16.40    1.90
   6 -18  -1   10.90    2.30
   6  18  -1    8.50    2.00
  -6  18   1   10.50    2.00
   6  18  -1   11.60    1.60
  -5 -18   1   22.30    2.40
   5 -18  -1   15.70    2.70
   5 -18  -1   25.30    2.70
   5 -18  -1   17.30    2.70
   5  18  -1   19.40    2.30
  -5  18   1   24.00    2.50
  -5  18   1   20.70    2.70
   5  18  -1   10.70    2.50
  -4 -18   1   22.20    2.80
   4 -18  -1   29.60    3.10
   4 -18  -1   22.50    2.90
   4 -18  -1   23.00    3.00
  -4  18   1   21.80    3.00
   4  18  -1   23.60    2.70
  -4  18   1   23.70    2.90
   4  18  -1   25.00    2.70
   4  18  -1   28.60    3.00
  -3 -18   1    0.10    0.50
  -3 -18   1    0.30    0.80
   3 -18  -1   -0.20    1.00
   3 -18  -1    0.80    0.80
   3 -18  -1    0.10    0.90
   3  18  -1    0.00    0.60
  -3  18   1    0.20    0.60
  -3  18   1    0.50    0.90
   3  18  -1    0.00    0.70
  -2 -18   1   46.50    5.90
  -2 -18   1   49.99    5.80
  -2 -18   1   50.99    5.80
   2 -18  -1   58.19    6.00
   2 -18  -1   54.89    5.90
   2 -18  -1   49.00    5.90
  -2  18   1   52.39    5.80
   2  18  -1   64.79    5.90
  -2  18   1   54.79    5.90
  -2  18   1   55.39    5.80
   2  18  -1   57.89    5.90
  -2  18   1   54.79    6.00
  -1 -18   1  794.52   87.49
   1 -18  -1  788.42   87.49
  -1 -18   1  814.42   87.49
   1 -18  -1  772.22   87.49
   1 -18  -1  828.32   87.49
   1  18  -1  813.82   87.49
   1  18  -1  843.32   87.49
  -1  18   1  815.12   87.49
  -1  18   1  828.42   87.39
   1  18  -1  822.02   87.49
  -1  18   1  816.42   87.49
   0 -18   1  331.57   37.70
   0 -18  -1  365.56   37.70
   0 -18  -1  345.17   37.70
   0 -18   1  352.06   37.70
   0 -18   1  355.86   37.70
   0 -18  -1  349.17   37.80
   0  18  -1  357.86   37.70
   0  18  -1  310.57   37.70
   0  18   1  344.57   37.70
   0  18   1  369.96   37.70
   0  18   1  355.46   37.70
  -1 -18  -1   88.39    9.50
   1 -18   1   82.59    9.50
  -1 -18  -1   83.99    9.60
   1 -18   1   81.09    9.50
   1 -18   1   85.29    9.50
   1  18   1   90.79    9.50
   1  18   1   94.09    9.50
  -1  18  -1   92.89    9.60
   1  18   1   88.59    9.50
  -1  18  -1   88.29    9.50
   2 -18   1    8.50    1.30
  -2 -18  -1    7.90    1.40
   2 -18   1    8.50    1.50
  -2 -18  -1    7.60    1.20
  -2  18  -1    7.80    1.50
   2  18   1   10.40    1.20
  -2  18  -1   10.70    1.20
   2  18   1   11.10    1.40
  -2  18  -1    9.50    1.10
   3 -18   1    9.10    1.60
  -3 -18  -1   10.00    1.70
   3 -18   1    9.80    1.60
  -3 -18  -1    8.50    1.40
  -3  18  -1   12.20    1.40
  -3  18  -1   11.40    1.70
   3  18   1   14.80    1.70
  -4 -18  -1   -0.50    0.90
  -4 -18  -1   -0.20    1.30
   4 -18   1    0.30    1.20
   4 -18   1    1.10    1.20
   4  18   1   -0.10    0.70
  -4  18  -1   -0.30    0.90
   4  18   1    1.70    1.10
  -4  18  -1    1.00    1.40
  -5 -18  -1    6.70    1.50
   5 -18   1    6.60    1.80
   5 -18   1    7.90    1.70
   5  18   1    2.60    1.50
   5  18   1    5.30    1.20
  -5  18  -1    5.20    1.30
  -5  18  -1    2.30    1.80
  -6 -18  -1    9.50    1.90
   6 -18   1    6.00    2.20
   6  18   1    7.30    1.50
  -6  18  -1    6.60    3.40
   6  18   1    6.00    2.00
  -6  18  -1    5.90    1.80
   7 -18   1    0.60    3.00
   7  18   1   -0.10    1.60
   7  18   1   -0.60    2.30
  -7  18  -1   -0.20    2.10
   7 -19  -1    1.80    2.30
  -7 -19   1    0.40    1.80
   7  19  -1    0.90    2.00
   7  19  -1    3.20    1.10
  -7  19   1    0.40    1.80
  -6 -19   1   29.70    3.80
   6 -19  -1   27.80    4.00
  -6  19   1   30.40    3.80
   6  19  -1   35.50    3.60
   6  19  -1   28.30    3.90
  -5 -19   1    5.80    1.20
   5 -19  -1    7.80    1.80
   5 -19  -1    5.10    1.70
   5 -19  -1    5.40    1.50
  -5  19   1    4.00    1.30
  -5  19   1    6.90    1.70
   5  19  -1    6.20    0.90
   5  19  -1    5.70    1.50
   4 -19  -1   15.60    2.10
   4 -19  -1   13.80    2.10
   4 -19  -1   14.20    2.10
  -4 -19   1   13.40    1.80
   4  19  -1   13.60    2.00
  -4  19   1   15.60    2.10
  -4  19   1   14.80    1.90
  -3 -19   1   90.29    9.60
   3 -19  -1   96.89    9.70
   3 -19  -1   85.39    9.60
   3 -19  -1   94.09    9.60
  -3 -19   1   78.89    9.50
  -3  19   1   86.49    9.60
   3  19  -1   87.69    9.60
  -3  19   1   80.09    9.70
   3  19  -1   96.69    9.60
  -2 -19   1    8.10    1.30
  -2 -19   1    7.50    1.10
   2 -19  -1    8.60    1.30
   2 -19  -1   10.90    1.50
  -2 -19   1    8.40    1.10
   2 -19  -1    9.40    1.30
  -2  19   1    8.10    1.50
   2  19  -1   10.50    1.20
  -2  19   1   10.10    1.30
  -2  19   1    8.20    1.20
   2  19  -1   10.00    1.30
  -2  19   1   11.30    1.10
   1 -19  -1   22.60    2.60
   1 -19  -1   28.00    2.80
  -1 -19   1   24.10    2.50
  -1 -19   1   16.60    2.60
   1 -19  -1   27.70    2.60
  -1  19   1   21.10    2.60
  -1  19   1   25.50    2.60
  -1  19   1   20.10    2.50
   1  19  -1   25.90    2.70
   1  19  -1   25.50    2.70
   1  19  -1   19.80    2.60
   0 -19  -1   95.69   10.40
   0 -19  -1   93.09   10.60
   0 -19   1   87.49   10.60
   0 -19   1   98.69   10.40
   0 -19   1   90.09   10.40
   0 -19  -1   96.49   10.50
   0 -19   1   92.09   10.50
   0  19   1   99.39   10.40
   0  19  -1  102.09   10.50
   0  19   1  101.89   10.40
   0  19  -1  101.49   10.60
   0  19   1   98.79   10.50
  -1 -19  -1  117.49   12.60
  -1 -19  -1  117.19   12.70
   1 -19   1  113.39   12.70
   1 -19   1  107.69   12.60
   1 -19   1  116.49   12.60
   1  19   1  114.39   12.60
  -1  19  -1  122.69   12.60
  -1  19  -1  115.39   12.70
   1  19   1  115.49   12.70
   1  19   1  124.19   12.60
  -2 -19  -1   -0.70    0.90
   2 -19   1    0.20    0.70
  -2 -19  -1    0.90    0.60
   2 -19   1    0.10    0.80
  -2  19  -1    1.30    0.40
  -2  19  -1    0.70    1.00
   2  19   1    0.80    0.50
   2  19   1    1.90    0.80
  -2  19  -1    1.30    0.50
   3 -19   1    1.10    1.00
  -3 -19  -1    0.60    0.80
  -3 -19  -1    1.90    1.10
   3 -19   1    1.30    1.00
   3  19   1    1.00    0.90
  -3  19  -1    1.20    0.60
  -3  19  -1    1.90    1.10
   4 -19   1   10.80    1.80
  -4 -19  -1    9.80    2.00
  -4 -19  -1    6.90    1.50
   4 -19   1    7.60    1.70
   4  19   1   11.50    1.40
   4  19   1   11.10    1.70
  -4  19  -1    8.50    1.40
  -4  19  -1   13.60    2.00
   5 -19   1    6.70    1.90
   5 -19   1    8.20    1.90
  -5 -19  -1    5.00    1.50
  -5  19  -1    7.60    1.90
  -5  19  -1    7.20    1.40
   5  19   1    6.00    1.70
   5  19   1    6.40    1.30
   6 -19   1    1.90    2.30
  -6 -19  -1    6.30    1.80
  -6  19  -1    4.40    1.70
  -6  19  -1    2.20    2.30
   6  19   1    2.60    1.30
   6  19   1    4.90    1.90
  -7  19  -1    7.20    2.40
  -7 -20   1    0.40    1.80
   7 -20  -1    2.30    2.30
   7  20  -1   -0.20    1.10
  -7  20   1    2.90    1.80
   7  20  -1   -0.10    2.00
   6 -20  -1   -1.30    2.00
  -6 -20   1    2.70    1.30
  -6  20   1    3.00    1.40
   6  20  -1    0.10    1.50
   6  20  -1    4.30    0.90
   5 -20  -1  184.98   18.20
  -5 -20   1  166.48   18.00
   5 -20  -1  172.28   18.20
   5 -20  -1  174.98   18.20
  -5  20   1  174.48   18.20
   5  20  -1  154.68   18.00
   5  20  -1  162.28   18.10
  -5  20   1  167.78   18.10
   4 -20  -1   54.49    6.40
   4 -20  -1   68.69    6.40
   4 -20  -1   57.89    6.40
  -4 -20   1   50.69    6.20
  -4  20   1   55.89    6.40
  -4  20   1   56.89    6.30
   4  20  -1   60.09    6.40
  -3 -20   1   24.80    3.10
  -3 -20   1   27.40    2.90
   3 -20  -1   22.20    3.00
   3 -20  -1   24.90    3.00
   3 -20  -1   26.20    3.10
   3  20  -1   29.70    3.00
  -3  20   1   25.00    3.10
   3  20  -1   23.30    2.90
  -3  20   1   25.20    2.90
  -2 -20   1    1.70    0.80
  -2 -20   1    0.70    0.50
   2 -20  -1    2.20    0.70
   2 -20  -1    1.30    0.80
  -2 -20   1    1.70    0.50
   2 -20  -1    2.10    0.90
   2  20  -1    1.60    0.80
  -2  20   1    2.30    0.60
  -2  20   1    2.20    0.90
  -2  20   1    2.00    0.70
   2  20  -1    1.90    0.70
  -1 -20   1   -0.10    0.70
   1 -20  -1    1.00    0.90
  -1 -20   1    1.10    0.80
  -1 -20   1    0.90    0.40
   1 -20  -1    0.50    0.60
  -1 -20   1    1.00    0.40
   1 -20  -1    1.20    0.50
  -1  20   1    1.00    0.40
  -1  20   1    0.70    0.50
   1  20  -1   -0.10    0.60
  -1  20   1    0.90    0.50
   1  20  -1    1.20    0.60
   1  20  -1    1.60    0.90
   0 -20  -1   34.30    3.80
   0 -20  -1   35.30    4.00
   0 -20   1   32.50    3.80
   0 -20  -1   33.10    3.80
   0 -20   1   32.90    3.90
   0 -20   1   33.90    3.70
   0 -20   1   28.30    3.90
   0  20  -1   37.50    3.80
   0  20   1   37.30    3.80
   0  20  -1   30.00    3.90
   0  20   1   36.80    3.80
   0  20   1   35.50    3.80
  -1 -20  -1  216.48   24.60
   1 -20   1  237.48   24.50
   1 -20   1  222.88   24.50
  -1 -20  -1  224.88   24.50
   1 -20   1  217.98   24.50
   1  20   1  234.28   24.50
   1  20   1  237.08   24.50
   1  20   1  219.58   24.50
  -1  20  -1  222.38   24.60
  -1  20  -1  232.58   24.50
   2 -20   1   14.20    1.60
  -2 -20  -1   12.20    1.50
   2 -20   1    8.50    1.70
  -2 -20  -1   12.60    1.70
   2  20   1   13.30    1.50
  -2  20  -1   12.30    1.40
  -2  20  -1   10.00    1.80
   2  20   1   15.70    1.80
  -2  20  -1   11.90    1.50
   3 -20   1    0.30    1.20
   3 -20   1   -0.40    1.00
  -3 -20  -1    0.60    0.70
  -3 -20  -1    0.00    1.00
   3  20   1   -0.50    0.90
  -3  20  -1   -0.20    1.30
  -3  20  -1   -0.70    0.60
  -4 -20  -1  113.29   13.40
   4 -20   1  126.09   13.50
   4 -20   1  130.59   13.40
  -4  20  -1  117.19   13.30
   4  20   1  124.79   13.40
  -4  20  -1  129.99   13.50
   4  20   1  124.69   13.30
   5 -20   1   59.69    7.10
   5 -20   1   70.29    7.20
  -5 -20  -1   68.29    7.10
   5  20   1   59.89    7.10
   5  20   1   62.79    6.90
  -5  20  -1   66.69    7.30
  -5  20  -1   54.69    6.90
  -6 -20  -1    6.80    1.90
   6 -20   1    4.90    2.50
   6  20   1    5.20    1.40
  -6  20  -1    3.90    2.40
   6  20   1    4.30    2.00
  -6  20  -1    4.90    1.70
  -7 -21   1    0.10    1.80
   7 -21  -1    2.10    2.70
   7  21  -1    0.70    1.00
  -7  21   1   -1.70    1.90
   7  21  -1    1.30    2.00
   6 -21  -1    9.10    2.10
  -6 -21   1    5.50    1.40
   6 -21  -1    6.40    3.60
  -6  21   1    9.40    1.60
   6  21  -1    4.50    1.00
   6  21  -1    6.20    1.80
   5 -21  -1   40.30    4.50
   5 -21  -1   35.50    4.40
  -5 -21   1   29.30    4.10
   5 -21  -1   46.60    4.50
   5  21  -1   34.70    3.90
  -5  21   1   36.10    4.20
  -5  21   1   39.80    4.40
   5  21  -1   38.70    4.30
   4 -21  -1   55.29    5.50
   4 -21  -1   50.79    5.60
   4 -21  -1   48.80    5.60
  -4 -21   1   51.39    5.40
  -4  21   1   50.09    5.60
  -4  21   1   40.50    5.40
   4  21  -1   46.40    5.50
  -3 -21   1    3.70    0.70
   3 -21  -1    3.00    1.00
   3 -21  -1    2.00    1.10
  -3 -21   1    2.70    1.00
   3 -21  -1    2.80    1.10
  -3  21   1    1.80    1.10
  -3  21   1    2.80    0.80
   3  21  -1    3.80    1.00
   2 -21  -1   32.50    3.80
   2 -21  -1   32.90    3.80
  -2 -21   1   33.80    3.70
   2 -21  -1   36.10    3.80
  -2 -21   1   29.30    3.60
  -2 -21   1   36.30    3.80
  -2  21   1   30.90    3.80
   2  21  -1   36.20    3.80
  -2  21   1   33.50    3.70
   2  21  -1   34.00    3.70
  -1 -21   1  224.98   24.60
   1 -21  -1  215.38   24.70
  -1 -21   1  222.58   24.60
   1 -21  -1  227.08   24.60
  -1 -21   1  224.18   24.50
   1 -21  -1  231.08   24.60
   1  21  -1  233.78   24.70
  -1  21   1  241.18   24.60
   1  21  -1  228.98   24.60
   1  21  -1  232.28   24.60
  -1  21   1  229.38   24.60
  -1  21   1  222.68   24.60
   0 -21   1   -0.20    0.80
   0 -21   1   -0.10    0.40
   0 -21  -1    0.70    0.50
   0 -21   1   -0.10    0.30
   0 -21   1    0.30    0.80
   0 -21  -1   -0.70    0.90
   0 -21  -1    0.50    0.90
   0  21  -1    0.50    0.80
   0  21   1    0.00    0.30
   0  21  -1    0.10    0.60
   0  21   1   -0.10    0.40
   0  21   1   -0.10    0.70
   1 -21   1  259.97   30.60
  -1 -21  -1  265.77   30.60
  -1 -21  -1  283.47   30.60
   1 -21   1  284.77   30.60
   1  21   1  283.57   30.50
  -1  21  -1  298.17   30.70
   1  21   1  298.67   30.50
   1  21   1  290.17   30.60
   2 -21   1   21.00    2.30
  -2 -21  -1   17.40    2.40
   2 -21   1   13.80    2.30
  -2 -21  -1   22.60    2.30
  -2  21  -1   17.60    2.10
   2  21   1   20.40    2.10
  -2  21  -1   20.10    2.10
  -2  21  -1   15.30    2.40
   2  21   1   19.80    2.40
   3 -21   1  114.99   12.80
  -3 -21  -1  111.59   12.80
  -3 -21  -1  110.69   12.90
   3 -21   1  118.69   12.80
   3  21   1  118.19   12.80
  -3  21  -1  118.29   12.90
  -3  21  -1  116.29   12.70
   3  21   1  127.09   12.70
   4 -21   1   24.70    3.30
   4 -21   1   24.00    3.20
  -4 -21  -1   24.20    3.10
  -4  21  -1   27.50    3.30
  -4  21  -1   23.40    3.00
   4  21   1   28.10    3.20
   4  21   1   26.40    3.00
   5 -21   1   43.80    5.20
   5 -21   1   53.89    5.50
  -5 -21  -1   37.80    5.10
   5  21   1   42.70    5.00
  -5  21  -1   43.90    5.40
   5  21   1   43.20    5.20
  -5  21  -1   48.30    5.00
  -6 -21  -1   16.90    2.40
   6 -21   1   11.10    2.90
  -6  21  -1   10.10    2.80
   6  21   1    9.40    2.50
   6  21   1   15.00    1.90
  -6  21  -1   10.50    2.10
   7 -22  -1   -1.00    2.70
  -7 -22   1    0.80    1.90
   7  22  -1   -2.80    2.00
   7  22  -1   -0.10    0.90
  -7  22   1    2.40    1.80
  -6 -22   1    3.00    1.40
   6 -22  -1    6.40    2.10
   6 -22  -1    2.00    2.30
   6 -22  -1    2.00    2.30
  -6  22   1    3.60    1.40
   6  22  -1    5.00    1.70
   6  22  -1    4.90    0.80
   5 -22  -1   11.30    2.10
  -5 -22   1   11.90    1.70
   5 -22  -1   10.50    2.10
   5 -22  -1    8.20    2.10
   5  22  -1   11.40    2.00
  -5  22   1    9.90    2.10
  -5  22   1   12.60    1.70
  -4 -22   1   59.29    6.60
   4 -22  -1   61.69    6.80
   4 -22  -1   68.59    6.80
   4 -22  -1   60.59    6.80
  -4  22   1   54.29    6.60
  -4  22   1   60.09    6.80
   4  22  -1   59.79    6.70
   3 -22  -1  290.47   32.60
  -3 -22   1  304.77   32.50
   3 -22  -1  319.07   32.50
   3 -22  -1  287.57   32.60
  -3 -22   1  311.87   32.60
  -3  22   1  285.07   32.60
  -3  22   1  298.27   32.50
   3  22  -1  312.17   32.60
  -2 -22   1   46.20    4.90
  -2 -22   1   37.40    4.70
   2 -22  -1   51.39    5.00
   2 -22  -1   48.00    4.90
  -2 -22   1   42.30    4.80
   2 -22  -1   44.70    4.90
  -2  22   1   43.10    5.00
   2  22  -1   44.50    4.80
   2  22  -1   42.20    4.90
  -2  22   1   46.20    4.80
  -1 -22   1   45.70    5.20
   1 -22  -1   48.40    5.30
   1 -22  -1   48.50    5.40
  -1 -22   1   44.50    5.20
  -1 -22   1   46.60    5.40
  -1 -22   1   44.90    5.30
   1 -22  -1   47.00    5.30
  -1  22   1   50.09    5.20
   1  22  -1   49.30    5.30
  -1  22   1   47.40    5.30
   1  22  -1   55.59    5.40
   1  22  -1   52.09    5.30
  -1  22   1   49.40    5.20
   0 -22   1   39.90    4.70
   0 -22   1   41.20    4.50
   0 -22   1   38.30    4.40
   0 -22   1   36.30    4.60
   0 -22  -1   40.60    4.70
   0 -22  -1   39.70    4.50
   0  22   1   46.80    4.60
   0  22  -1   46.30    4.50
   0  22   1   38.30    4.40
   0  22  -1   40.80    4.70
   0  22   1   43.20    4.40
   1 -22   1    6.30    1.10
   1 -22   1    3.80    0.80
  -1 -22  -1    4.70    0.80
  -1 -22  -1    4.10    1.20
   1  22   1    7.30    1.00
  -1  22  -1    2.40    1.10
   1  22   1    4.60    0.70
   1  22   1    4.70    0.60
  -2 -22  -1    2.60    0.80
  -2 -22  -1    2.60    1.20
   2 -22   1    4.30    0.90
   2 -22   1    0.80    1.00
   2  22   1    2.80    1.00
  -2  22  -1    5.80    1.20
   2  22   1    4.20    0.60
   3 -22   1    4.60    1.50
   3 -22   1    6.20    1.30
  -3 -22  -1    5.30    1.10
  -3 -22  -1    6.80    1.50
   3  22   1    7.50    1.00
  -3  22  -1    9.30    1.60
   3  22   1    6.00    1.40
  -3  22  -1    4.20    0.90
   4 -22   1   22.60    2.70
  -4 -22  -1   20.20    2.50
   4 -22   1   17.70    2.80
  -4  22  -1   20.90    2.80
   4  22   1   21.50    2.40
   4  22   1   24.80    2.80
  -4  22  -1   15.20    2.40
  -5 -22  -1   29.40    3.60
   5 -22   1   28.40    3.80
   5 -22   1   39.80    3.90
  -5  22  -1   26.70    3.50
  -5  22  -1   32.10    3.90
   5  22   1   29.80    3.40
   5  22   1   23.90    3.70
  -6 -22  -1    0.00    1.80
   6 -22   1   -1.00    2.50
   6  22   1    0.00    1.90
   6  22   1    3.30    1.30
  -6  22  -1    3.30    2.40
  -6  22  -1    0.50    1.40
  -7 -23   1    5.00    2.00
   7 -23  -1    3.60    2.60
  -7  23   1    3.80    1.90
   7  23  -1    4.30    1.00
   7  23  -1    3.00    2.20
   6 -23  -1    2.60    2.20
   6 -23  -1    0.90    2.00
   6 -23  -1    0.00    2.10
  -6 -23   1    0.80    1.30
  -6  23   1    2.10    3.80
  -6  23   1    2.10    1.40
   6  23  -1    0.00    1.60
   5 -23  -1    6.20    1.80
   5 -23  -1    5.40    1.90
   5 -23  -1   10.20    2.10
  -5 -23   1    5.90    1.30
  -5  23   1    3.70    1.30
  -5  23   1    7.70    2.00
   5  23  -1    8.60    1.60
   4 -23  -1   34.60    4.10
  -4 -23   1   32.80    3.70
   4 -23  -1   30.50    3.90
   4 -23  -1   35.00    4.00
   4  23  -1   30.30    3.90
  -4  23   1   40.30    4.10
  -4  23   1   30.70    3.80
   3 -23  -1    9.30    1.40
   3 -23  -1   10.90    1.60
  -3 -23   1    5.60    1.50
   3 -23  -1   10.00    1.70
  -3 -23   1    8.10    1.20
   3  23  -1    7.50    1.50
  -3  23   1   11.40    1.80
  -3  23   1    8.40    1.20
  -2 -23   1   17.80    2.20
  -2 -23   1   14.90    1.90
   2 -23  -1   18.00    2.10
   2 -23  -1   15.90    2.00
   2 -23  -1   16.70    2.20
  -2  23   1   15.30    1.90
   2  23  -1   15.80    2.00
   2  23  -1   18.90    2.10
  -2  23   1   14.70    2.20
  -1 -23   1    0.90    0.90
  -1 -23   1    1.10    0.40
  -1 -23   1    0.40    0.40
   1 -23  -1    0.30    0.60
   1 -23  -1    0.80    1.00
   1 -23  -1    0.20    0.70
  -1 -23   1   -0.40    0.90
   1  23  -1    0.40    0.70
   1  23  -1    0.20    0.70
  -1  23   1    0.20    0.40
  -1  23   1    0.90    0.40
  -1  23   1    0.60    0.70
   1  23  -1    0.70    0.90
   0 -23   1    1.40    1.00
   0 -23   1    1.50    0.40
   0 -23   1    0.60    0.90
   0 -23   1    0.30    0.50
   0 -23  -1    0.30    1.00
   0 -23  -1    2.80    0.60
   0  23  -1    1.60    0.90
   0  23   1    1.40    0.40
   0  23  -1    1.00    0.70
   0  23   1    1.40    0.40
   0  23   1    1.70    0.80
   1 -23   1    5.00    1.30
  -1 -23  -1    4.70    1.20
   1 -23   1    3.60    1.20
  -1 -23  -1    7.10    1.00
   1 -23   1    6.80    1.00
   1  23   1    6.10    0.70
  -1  23  -1    2.10    1.20
   1  23   1    5.70    0.80
   1  23   1    6.30    1.10
   2 -23   1   30.10    3.70
  -2 -23  -1   28.80    3.80
   2 -23   1   31.00    3.70
  -2  23  -1   34.20    3.80
   2  23   1   35.00    3.70
  -3 -23  -1   15.70    2.20
   3 -23   1   17.90    2.30
   3 -23   1   15.40    2.40
  -3 -23  -1   19.30    2.50
   3  23   1   19.20    2.10
   3  23   1   22.60    2.50
  -3  23  -1   12.00    2.40
  -3  23  -1   19.10    2.10
   4 -23   1   48.80    5.60
  -4 -23  -1   47.40    5.50
   4 -23   1   46.80    5.60
   4  23   1   49.50    5.60
  -4  23  -1   46.10    5.30
  -4  23  -1   45.90    5.70
   4  23   1   49.80    5.30
  -5 -23  -1   -0.80    1.40
   5 -23   1    1.20    1.80
   5 -23   1   -0.40    1.70
   5  23   1    2.00    1.50
   5  23   1   -0.70    0.90
  -5  23  -1    0.60    1.10
  -5  23  -1    1.90    2.00
   6 -23   1    5.00    2.80
   6 -23   1    1.20    2.50
  -6 -23  -1    4.40    2.00
  -6  23  -1    5.30    2.70
  -6  23  -1    5.30    1.70
   6  23   1    4.80    1.40
   6  23   1    5.20    2.20
  -7 -24   1    0.40    2.00
   7 -24  -1   -0.10    2.60
   7  24  -1   -0.10    2.20
  -7  24   1   -0.60    1.90
   6 -24  -1   13.70    2.80
   6 -24  -1   15.80    2.80
  -6 -24   1   10.10    2.20
   6 -24  -1   19.70    3.00
  -6  24   1   17.30    3.00
  -6  24   1   15.60    2.20
   6  24  -1   13.50    2.40
   5 -24  -1    7.80    1.90
   5 -24  -1   10.20    2.00
   5 -24  -1   10.70    2.20
  -5 -24   1   10.40    1.40
  -5  24   1    4.70    1.30
   5  24  -1    9.90    1.80
  -5  24   1    4.70    2.10
   4 -24  -1   33.80    4.20
   4 -24  -1   37.70    4.20
   4 -24  -1   34.10    4.30
  -4 -24   1   31.80    4.00
  -4  24   1   33.40    4.00
  -4  24   1   37.30    4.40
   4  24  -1   41.70    4.20
  -3 -24   1  263.47   29.80
   3 -24  -1  276.47   29.90
   3 -24  -1  272.77   29.90
   3 -24  -1  289.17   30.00
  -3 -24   1  279.07   29.90
   3  24  -1  296.57   29.90
  -3  24   1  269.87   29.80
  -3  24   1  277.57   30.00
   2 -24  -1   14.60    2.00
  -2 -24   1   17.80    2.10
   2 -24  -1   14.40    2.10
  -2 -24   1   15.50    1.80
   2 -24  -1   14.80    1.90
  -2  24   1   17.20    2.20
   2  24  -1   14.40    2.00
  -2  24   1   13.50    1.80
  -1 -24   1    8.30    1.60
   1 -24  -1    9.10    1.30
  -1 -24   1   10.40    1.40
   1 -24  -1    9.60    1.60
  -1 -24   1    6.30    1.10
  -1 -24   1    8.10    1.10
   1 -24  -1   11.30    1.40
   1  24  -1   11.40    1.40
  -1  24   1    9.40    1.30
   1  24  -1    9.10    1.30
  -1  24   1   11.10    1.10
   1  24  -1   10.40    1.60
   0 -24   1   14.50    1.90
   0 -24   1   11.50    2.10
   0 -24  -1   17.60    2.00
   0 -24   1   15.80    1.90
   0 -24  -1   17.20    2.20
   0 -24   1   17.50    2.10
   0  24   1   18.40    2.10
   0  24   1   15.00    1.80
   0  24   1   17.40    1.80
   0  24  -1   19.00    2.00
   0  24  -1   19.60    2.20
  -1 -24  -1  140.59   15.80
   1 -24   1  134.69   15.90
  -1 -24  -1  140.59   15.90
   1 -24   1  164.68   16.00
   1 -24   1  150.58   15.80
   1  24   1  145.19   15.70
  -1  24  -1  137.29   15.90
   1  24   1  148.79   15.70
   1  24   1  154.58   15.90
   2 -24   1  118.29   13.00
  -2 -24  -1  118.49   13.00
   2 -24   1  119.59   12.90
   2  24   1  121.89   13.00
  -2  24  -1  116.09   13.10
  -3 -24  -1    1.60    0.90
  -3 -24  -1    0.30    1.30
   3 -24   1   -0.40    1.10
   3 -24   1    0.70    1.20
   3  24   1    0.00    1.10
   3  24   1    0.70    0.60
  -3  24  -1    0.80    1.30
  -3  24  -1    0.90    0.60
  -4 -24  -1   46.20    5.30
   4 -24   1   50.29    5.50
   4 -24   1   41.40    5.40
  -4  24  -1   43.30    5.10
  -4  24  -1   47.70    5.50
   4  24   1   46.90    5.40
   4  24   1   48.20    5.10
   5 -24   1    1.10    1.80
  -5 -24  -1    0.10    1.40
   5 -24   1    1.00    1.80
  -5  24  -1    0.30    1.20
   5  24   1    2.00    0.90
   5  24   1    0.30    1.50
  -5  24  -1    3.90    1.90
   6 -24   1    0.60    2.70
   6 -24   1    0.10    2.50
  -6 -24  -1   -1.00    1.90
  -6  24  -1    0.50    2.60
  -6  24  -1    1.10    1.50
   6  24   1    0.60    1.20
   6  24   1    1.40    2.00
  -7 -25   1   -1.00    2.00
   7 -25  -1   -0.90    2.70
   7  25  -1    2.60    2.30
  -7  25   1    0.50    1.80
   6 -25  -1   16.20    2.90
   6 -25  -1   16.90    2.80
  -6 -25   1   10.70    2.10
   6 -25  -1   18.30    3.00
  -6  25   1   14.70    2.90
   6  25  -1   17.30    2.50
  -6  25   1   10.50    2.10
  -5 -25   1    1.00    1.10
   5 -25  -1    0.70    1.90
   5 -25  -1    3.00    1.80
   5 -25  -1   -1.40    1.90
  -5  25   1    1.50    1.10
  -5  25   1    1.60    1.90
   5  25  -1    0.50    1.40
   4 -25  -1   37.30    3.90
   4 -25  -1   36.70    4.10
   4 -25  -1   28.40    4.00
  -4 -25   1   29.10    3.70
   4  25  -1   33.10    3.90
  -4  25   1   30.00    3.70
  -4  25   1   35.00    4.00
   3 -25  -1  183.88   19.70
  -3 -25   1  179.58   19.70
  -3 -25   1  169.78   19.60
   3 -25  -1  190.88   19.70
   3 -25  -1  187.28   19.80
  -3  25   1  192.48   19.80
  -3  25   1  173.48   19.60
   3  25  -1  193.08   19.70
   2 -25  -1  443.46   45.30
   2 -25  -1  414.56   45.30
  -2 -25   1  429.26   45.30
  -2 -25   1  390.06   45.20
   2 -25  -1  423.46   45.40
   2  25  -1  433.36   45.30
  -2  25   1  419.16   45.20
  -1 -25   1  272.47   28.70
  -1 -25   1  254.07   28.60
  -1 -25   1  241.98   28.60
   1 -25  -1  259.17   28.70
   1 -25  -1  260.57   28.80
  -1 -25   1  268.47   28.80
  -1  25   1  294.87   28.70
  -1  25   1  264.97   28.60
   1  25  -1  275.47   28.80
   1  25  -1  278.37   28.70
   0 -25   1  187.48   19.40
   0 -25   1  176.48   19.30
   0 -25  -1  179.78   19.40
   0 -25  -1  169.68   19.30
   0 -25   1  171.08   19.30
   0  25   1  192.38   19.30
   0  25  -1  187.48   19.30
   0  25  -1  166.48   19.40
   1 -25   1    9.20    1.80
  -1 -25  -1   13.30    1.50
   1 -25   1   11.20    1.40
  -1 -25  -1   13.80    1.80
   1 -25   1    7.70    1.70
  -1  25  -1   10.80    1.80
   1  25   1   10.60    1.60
   2 -25   1   20.50    2.80
  -2 -25  -1   24.70    3.00
  -2 -25  -1   18.80    2.60
   2 -25   1   23.10    2.70
   2  25   1   22.20    2.50
  -2  25  -1   21.90    2.90
   2  25   1   27.60    2.90
  -3 -25  -1    8.20    1.30
   3 -25   1    7.00    1.40
  -3 -25  -1    6.50    1.60
   3 -25   1    5.20    1.70
  -3  25  -1    7.40    1.90
   3  25   1    8.10    1.00
   3  25   1    5.80    1.50
  -3  25  -1    5.40    0.90
  -4 -25  -1   18.20    2.00
   4 -25   1   11.40    2.20
   4 -25   1   13.40    2.10
   4  25   1   11.70    2.00
  -4  25  -1   12.90    2.50
   4  25   1   10.20    1.60
  -4  25  -1   13.10    1.70
   5 -25   1   -2.10    2.00
  -5 -25  -1    0.70    1.40
   5 -25   1    0.60    1.80
   5  25   1    1.60    0.90
  -5  25  -1    2.20    2.20
   5  25   1    0.30    1.50
  -5  25  -1    1.30    1.20
   6 -25   1    3.40    2.80
   6 -25   1    8.10    2.80
  -6 -25  -1    6.80    2.20
  -6  25  -1    8.90    2.90
   6  25   1    9.20    2.40
   6  25   1    5.70    1.50
  -6  25  -1    5.20    1.80
   7 -26  -1    0.40    3.20
  -7 -26   1    1.20    2.20
   7  26  -1    1.10    2.40
  -7  26   1    1.40    1.80
  -6 -26   1    4.70    1.60
   6 -26  -1    1.70    2.50
   6 -26  -1    6.40    2.40
   6 -26  -1    3.50    2.30
   6  26  -1    4.70    1.90
  -6  26   1    3.40    2.50
  -6  26   1    3.00    1.40
  -5 -26   1    0.50    1.10
   5 -26  -1   -2.30    2.00
   5 -26  -1    2.20    1.70
   5 -26  -1   -0.30    1.70
  -5  26   1   -0.10    1.10
   5  26  -1    1.40    1.40
  -5  26   1    1.40    1.80
   4 -26  -1   13.50    2.30
   4 -26  -1   11.10    2.20
   4 -26  -1   13.60    2.00
  -4 -26   1   13.60    1.60
  -4  26   1    9.20    2.30
  -4  26   1    9.70    1.60
   4  26  -1   11.50    2.00
  -3 -26   1   24.20    3.10
   3 -26  -1   30.20    3.20
   3 -26  -1   22.90    3.20
   3 -26  -1   27.90    3.00
  -3 -26   1   23.10    2.80
  -3  26   1   22.70    2.80
  -3  26   1   26.10    3.20
   3  26  -1   22.20    3.00
   2 -26  -1   41.20    4.10
  -2 -26   1   35.20    4.00
   2 -26  -1   35.80    4.30
  -2 -26   1   39.80    4.20
   2 -26  -1   36.30    4.20
  -2  26   1   33.60    4.00
   2  26  -1   35.70    4.20
  -1 -26   1   26.20    3.30
  -1 -26   1   29.20    3.10
   1 -26  -1   31.00    3.20
   1 -26  -1   25.80    3.40
  -1  26   1   29.00    3.20
   1  26  -1   26.10    3.30
  -1  26   1   25.90    3.00
  -1  26   1   25.70    3.00
   1  26  -1   33.90    3.20
   0 -26  -1   38.50    4.30
   0 -26   1   33.00    4.40
   0 -26  -1   38.40    4.50
   0 -26   1   38.00    4.50
   0 -26   1   38.70    4.20
   0  26   1   38.90    4.30
   0  26  -1   41.00    4.50
   0  26  -1   38.60    4.30
  -1 -26  -1    5.00    1.30
   1 -26   1    2.20    1.10
  -1 -26  -1    2.50    0.80
   1 -26   1    3.80    1.30
   1 -26   1    2.10    0.80
  -1  26  -1    4.90    1.30
   1  26   1    4.40    1.10
   2 -26   1   37.60    4.10
  -2 -26  -1   30.50    4.00
   2 -26   1   33.70    4.20
  -2 -26  -1   41.10    4.30
   2 -26   1   34.70    4.00
   2  26   1   36.30    3.80
   2  26   1   31.80    3.80
   2  26   1   39.60    4.10
  -2  26  -1   31.90    4.20
   3 -26   1  264.27   28.30
   3 -26   1  271.17   28.30
  -3 -26  -1  284.27   28.40
  -3 -26  -1  250.77   28.20
   3  26   1  267.67   28.30
   3  26   1  258.17   28.20
  -3  26  -1  265.17   28.40
  -3  26  -1  251.07   28.10
  -4 -26  -1   -1.50    1.00
   4 -26   1   -0.70    1.80
   4 -26   1   -0.10    1.40
  -4  26  -1    0.50    0.80
   4  26   1   -0.40    0.70
   4  26   1   -1.00    1.30
  -4  26  -1   -0.60    1.60
  -5 -26  -1    1.10    1.60
   5 -26   1    0.40    1.90
   5 -26   1   -0.40    1.80
   5  26   1    0.30    1.60
  -5  26  -1    1.00    2.30
   5  26   1    0.60    0.90
  -5  26  -1   -0.70    1.10
   6 -26   1    4.60    2.70
  -6 -26  -1    3.00    2.10
   6 -26   1   -0.40    2.70
  -6  26  -1    1.50    2.90
  -6  26  -1    1.50    1.50
   6  26   1    1.80    1.20
   6  26   1    1.10    2.20
   6 -27  -1   -1.90    2.20
   6 -27  -1    3.60    2.60
   6 -27  -1    0.40    2.50
  -6 -27   1   -0.90    1.40
  -6  27   1   -0.30    1.40
  -6  27   1   -0.60    2.50
   6  27  -1   -1.20    1.90
   5 -27  -1   15.80    2.60
   5 -27  -1   14.00    2.60
  -5 -27   1   17.50    2.10
   5 -27  -1   16.70    2.80
  -5  27   1   13.50    2.10
   5  27  -1   18.50    2.50
  -5  27   1   11.30    2.80
   4 -27  -1    7.90    1.80
   4 -27  -1    7.90    2.00
  -4 -27   1    5.10    1.10
   4 -27  -1    4.90    1.60
  -4  27   1    4.80    1.10
   4  27  -1    2.00    1.50
  -4  27   1    6.40    2.00
   3 -27  -1   56.99    5.60
  -3 -27   1   45.20    5.60
   3 -27  -1   54.09    5.70
   3 -27  -1   48.20    5.50
  -3  27   1   47.70    5.60
   3  27  -1   45.90    5.50
  -3  27   1   45.20    5.30
  -2 -27   1    5.50    0.90
   2 -27  -1    5.50    1.20
   2 -27  -1    5.60    1.40
   2 -27  -1    5.80    1.50
  -2 -27   1    3.50    1.50
  -2  27   1    6.00    0.80
   2  27  -1    7.30    1.30
   1 -27  -1    5.50    1.70
  -1 -27   1    7.80    1.70
   1 -27  -1    8.50    1.30
  -1 -27   1    8.60    1.10
   1  27  -1    6.20    1.30
   0 -27   1    0.60    0.70
   0 -27   1    0.80    1.10
   0 -27  -1    1.70    0.70
   0 -27  -1   -0.10    1.20
   0 -27   1    2.20    1.30
   0  27  -1    1.00    1.20
   0  27   1    1.10    0.90
   1 -27   1  136.79   14.80
   1 -27   1  150.88   15.00
  -1 -27  -1  128.99   14.90
  -1 -27  -1  147.69   15.00
  -1  27  -1  128.09   15.00
   1  27   1  138.69   14.90
  -2 -27  -1    7.70    1.20
   2 -27   1    6.90    1.60
   2 -27   1    3.50    1.20
   2 -27   1    8.20    1.70
  -2 -27  -1    7.10    1.70
  -2  27  -1    8.00    1.60
   2  27   1    6.00    1.40
  -3 -27  -1   32.70    3.90
  -3 -27  -1   38.80    4.20
   3 -27   1   36.10    4.00
   3 -27   1   33.00    4.00
  -3  27  -1   35.50    4.20
   3  27   1   31.40    4.00
   3  27   1   31.10    3.60
   4 -27   1   -0.10    1.70
   4 -27   1    0.00    1.40
  -4 -27  -1    1.50    1.20
  -4  27  -1   -0.70    0.80
   4  27   1   -1.20    1.40
  -4  27  -1    0.70    1.90
   4  27   1   -0.20    0.70
   5 -27   1   -1.40    2.30
  -5 -27  -1    0.50    1.50
   5 -27   1   -0.60    1.90
  -5  27  -1    0.40    1.10
   5  27   1    0.70    0.90
  -5  27  -1    0.30    2.10
   5  27   1    0.70    1.80
   6 -27   1    3.70    3.10
   6 -27   1    4.60    2.80
  -6 -27  -1    3.40    2.20
  -6  27  -1    4.30    1.50
   6  27   1    3.60    2.30
  -6  27  -1    8.80    3.20
   6  27   1    2.70    1.20
   6 -28  -1   -2.50    2.40
   6 -28  -1    0.80    2.70
  -6 -28   1    0.50    1.50
   6 -28  -1   -2.20    2.30
  -6  28   1    0.40    1.40
  -6  28   1   -2.10    2.60
   6  28  -1    0.10    2.00
   5 -28  -1    7.40    2.40
   5 -28  -1    8.30    2.00
  -5 -28   1    6.20    1.50
   5 -28  -1    9.50    2.50
  -5  28   1   12.60    2.50
   5  28  -1    7.30    1.90
  -5  28   1    7.70    1.50
   4 -28  -1   -0.80    1.60
  -4 -28   1    1.00    0.80
   4 -28  -1   -1.50    1.80
   4 -28  -1    0.10    1.50
   4  28  -1   -1.40    1.30
  -4  28   1    0.20    1.70
  -4  28   1    0.60    0.80
   3 -28  -1  184.98   19.90
   3 -28  -1  204.88   20.00
   3 -28  -1  200.58   20.10
  -3 -28   1  187.98   20.00
  -3  28   1  166.78   19.80
  -3  28   1  188.28   20.10
   3  28  -1  175.98   20.00
  -2 -28   1    0.60    1.40
   2 -28  -1   -0.20    1.50
  -2 -28   1    0.40    0.60
   2 -28  -1    0.70    1.00
  -2  28   1   -0.20    0.40
   2  28  -1    1.40    1.10
  -1 -28   1    4.50    0.80
   1 -28  -1    4.10    1.00
  -1 -28   1    6.40    1.40
   1 -28  -1    2.80    1.50
   1  28  -1    4.10    1.10
   0 -28   1   13.30    2.20
   0 -28   1   16.80    2.30
   0 -28  -1   16.60    2.00
   0 -28   1   13.60    1.90
   0 -28  -1   17.50    2.40
   0  28  -1   18.60    2.30
   0  28   1   18.30    2.10
  -1 -28  -1   17.50    2.40
   1 -28   1   16.10    2.40
  -1 -28  -1   16.40    1.90
   1 -28   1   14.70    1.90
   1 -28   1   10.90    2.10
   1  28   1   15.00    2.00
  -1  28  -1   12.10    2.20
   2 -28   1   21.90    2.80
  -2 -28  -1   23.40    3.00
   2 -28   1   24.80    3.00
   2 -28   1   24.40    3.20
  -2  28  -1   20.00    3.00
   2  28   1   23.20    2.90
   3 -28   1    2.70    1.30
  -3 -28  -1    5.10    1.80
  -3 -28  -1    2.80    1.20
   3 -28   1    6.70    1.80
   3 -28   1    3.60    1.50
   3  28   1    1.60    1.30
  -3  28  -1    1.80    1.60
   4 -28   1   19.20    2.90
   4 -28   1   21.20    2.70
  -4 -28  -1   17.50    2.40
  -4  28  -1   16.20    2.10
  -4  28  -1   18.30    2.90
   4  28   1   16.70    2.70
   4  28   1   20.10    2.20
   5 -28   1    2.50    2.20
  -5 -28  -1    1.10    1.60
   5 -28   1    1.20    2.10
   5  28   1    1.50    0.90
  -5  28  -1    1.60    1.10
  -5  28  -1    2.70    2.50
   5  28   1    1.70    1.90
  -6 -29   1    1.10    1.60
   6 -29  -1    2.00    2.60
   6 -29  -1    0.10    2.50
   6 -29  -1    2.90    2.60
  -6  29   1    7.00    2.80
  -6  29   1    1.00    1.50
   6  29  -1   -0.10    1.90
   5 -29  -1   -0.50    1.90
   5 -29  -1   -2.00    2.10
  -5 -29   1    1.70    1.20
   5 -29  -1    2.70    1.90
  -5  29   1    1.30    1.10
   5  29  -1   -0.60    1.60
  -5  29   1   -0.10    2.00
  -4 -29   1    0.00    0.80
   4 -29  -1    0.00    1.50
   4 -29  -1   -0.20    1.70
   4 -29  -1    0.90    1.70
  -4  29   1    0.60    0.90
  -4  29   1    0.20    1.90
   4  29  -1    0.70    1.40
  -3 -29   1   51.99    5.50
   3 -29  -1   46.00    5.50
   3 -29  -1   48.00    5.30
   3 -29  -1   48.40    5.40
  -3  29   1   43.70    5.10
   3  29  -1   42.70    5.30
  -3  29   1   48.30    5.50
  -2 -29   1   21.40    3.00
  -2 -29   1   21.80    2.60
   2 -29  -1   24.50    2.70
   2 -29  -1   22.20    3.00
   2  29  -1   25.30    2.80
  -2  29   1   21.10    2.50
  -1 -29   1  100.29   10.80
   1 -29  -1  117.09   10.90
   1 -29  -1   93.19   10.60
  -1 -29   1   90.99   10.60
   1  29  -1  102.69   10.70
   0 -29   1  119.69   12.00
   0 -29   1  110.29   11.80
   0 -29  -1  122.89   12.10
   0 -29  -1  101.69   11.80
   0  29   1  104.19   11.90
   0  29  -1  106.79   12.00
  -1 -29  -1   11.20    1.60
   1 -29   1   13.20    2.10
   1 -29   1    8.50    1.80
  -1 -29  -1   13.70    2.10
  -1  29  -1    7.20    1.90
   1  29   1   18.60    1.90
  -2 -29  -1    1.60    1.00
   2 -29   1    1.40    1.50
   2 -29   1    2.40    1.10
   2 -29   1    2.40    1.30
  -2 -29  -1    2.40    1.70
   2  29   1    5.80    1.30
  -2  29  -1    1.10    1.40
   3 -29   1   77.89    8.20
  -3 -29  -1   68.69    7.70
   3 -29   1   68.09    7.90
   3 -29   1   68.99    7.80
  -3 -29  -1   71.19    8.00
   3  29   1   68.19    7.80
  -3  29  -1   71.69    8.10
   4 -29   1    0.40    2.10
   4 -29   1   -0.70    2.30
  -4 -29  -1   -0.50    1.20
   4 -29   1    0.90    1.60
   4  29   1   -0.80    1.50
  -4  29  -1    0.70    2.10
  -4  29  -1   -0.10    0.70
   5 -29   1   25.80    4.00
  -5 -29  -1   27.30    3.40
   5 -29   1   19.30    4.10
   5 -29   1   25.20    3.60
  -5  29  -1   29.00    4.00
   5  29   1   23.20    3.50
   5  29   1   25.20    2.90
  -5  29  -1   23.00    3.00
   6 -30  -1    2.30    3.00
   6 -30  -1    3.70    3.00
   6 -30  -1    7.80    2.70
  -6 -30   1    2.20    1.70
   6  30  -1    4.60    2.30
  -6  30   1   -0.20    1.50
  -6  30   1    3.60    3.00
   5 -30  -1    7.10    2.10
   5 -30  -1    6.30    2.30
   5 -30  -1    4.50    2.40
  -5 -30   1    3.90    1.40
   5  30  -1    6.60    1.90
  -5  30   1    6.80    1.30
  -5  30   1    2.30    2.40
   4 -30  -1    4.40    1.60
  -4 -30   1    2.60    1.00
   4 -30  -1    5.80    2.20
   4 -30  -1    6.00    2.10
  -4  30   1    4.70    2.20
  -4  30   1    4.10    1.00
   4  30  -1    5.20    1.60
   3 -30  -1    1.80    1.70
   3 -30  -1   -0.20    1.80
  -3 -30   1    1.00    0.80
   3 -30  -1    1.40    1.20
  -3 -30   1    0.00    1.60
   3  30  -1   -1.40    1.30
  -3  30   1    2.00    1.80
  -3  30   1    0.80    0.70
  -2 -30   1   -0.80    1.50
  -2 -30   1    0.20    0.80
   2 -30  -1   -0.10    1.00
   2 -30  -1    0.80    1.50
   2  30  -1    0.40    1.10
  -1 -30   1   75.69    8.70
  -1 -30   1   92.19    9.00
   1 -30  -1   77.99    8.90
   1 -30  -1   79.09    8.70
   1  30  -1   81.49    8.80
   0 -30  -1    7.20    1.40
   0 -30  -1   10.20    1.90
   0 -30   1    8.60    1.30
   0 -30   1    9.80    1.80
   0  30  -1   11.10    1.90
   0  30   1   10.30    1.60
   1 -30   1  106.89   11.00
  -1 -30  -1  101.89   11.20
  -1 -30  -1   96.19   11.00
   1 -30   1   98.29   11.10
   1 -30   1   97.29   11.20
   1  30   1   98.49   11.10
  -1  30  -1  109.69   11.20
  -2 -30  -1    5.60    1.30
  -2 -30  -1    6.60    1.90
   2 -30   1    7.40    2.00
   2 -30   1    7.70    1.80
   2 -30   1    6.80    1.30
   2  30   1    8.00    1.60
  -2  30  -1    5.90    1.90
  -3 -30  -1   19.20    2.80
   3 -30   1   20.50    2.80
  -3 -30  -1   15.50    2.20
   3 -30   1   17.00    2.70
   3 -30   1   17.00    2.40
  -3  30  -1   10.10    2.60
   3  30   1   20.50    2.50
  -4 -30  -1   -0.30    1.30
   4 -30   1   -0.80    2.40
   4 -30   1   -0.20    2.10
   4 -30   1   -0.50    1.60
  -4  30  -1   -1.10    2.10
   4  30   1   -0.30    1.60
   5 -30   1    6.30    2.30
   5 -30   1    7.10    2.90
   5 -30   1    8.70    2.60
  -5 -30  -1    3.70    1.90
  -5  30  -1    4.70    1.20
   5  30   1    5.40    2.20
  -5  30  -1    8.10    2.80
   6 -31  -1    4.40    2.80
  -6 -31   1    4.30    1.80
   6 -31  -1    4.00    2.70
   6 -31  -1    1.60    3.20
  -6  31   1    2.90    1.50
  -6  31   1    2.60    3.00
   6  31  -1    6.60    2.40
  -5 -31   1    0.50    1.30
   5 -31  -1    0.80    2.10
   5 -31  -1   -0.80    2.50
   5 -31  -1    0.90    2.00
  -5  31   1    0.90    2.50
  -5  31   1   -0.30    1.10
   5  31  -1    0.60    1.80
   4 -31  -1    0.90    1.60
   4 -31  -1   -2.10    1.80
  -4 -31   1    0.10    0.90
   4 -31  -1    0.60    2.00
   4  31  -1    0.10    1.50
  -4  31   1   -0.40    1.80
  -4  31   1    0.10    0.80
   3 -31  -1    9.50    2.20
   3 -31  -1   12.40    1.80
  -3 -31   1    8.30    1.40
   3  31  -1   17.60    2.00
  -3  31   1    9.70    1.30
  -2 -31   1   -0.30    0.80
   2 -31  -1    0.30    1.00
  -2 -31   1    1.50    1.70
   2 -31  -1   -1.70    1.70
   2  31  -1   -1.30    1.20
   1 -31  -1   42.70    5.40
   1 -31  -1   47.70    5.70
  -1 -31   1   48.90    5.30
  -1 -31   1   56.09    5.70
   1  31  -1   50.19    5.50
   0 -31   1    7.70    1.20
   0 -31  -1    4.30    1.70
   0 -31   1    4.40    1.70
   0 -31  -1    7.90    1.30
   0  31   1    9.50    1.40
   0  31  -1    7.10    1.70
   1 -31   1   92.99   10.00
   1 -31   1  102.49    9.90
  -1 -31  -1   88.09    9.90
   1 -31   1   86.09    9.70
  -1 -31  -1   85.99    9.70
   1  31   1   82.99    9.80
  -1  31  -1   90.69    9.90
   2 -31   1    7.20    1.90
   2 -31   1    7.90    1.90
  -2 -31  -1    7.50    1.40
   2 -31   1    5.90    1.40
  -2 -31  -1    6.20    1.80
  -2  31  -1    5.80    1.80
   2  31   1    8.20    1.60
   3 -31   1   19.50    2.80
  -3 -31  -1   20.00    2.80
  -3 -31  -1   16.70    2.30
   3 -31   1   15.90    2.80
   3 -31   1   17.70    2.40
  -3  31  -1   14.50    2.70
   3  31   1   14.20    2.50
   4 -31   1    4.10    2.30
   4 -31   1    2.80    2.10
   4 -31   1    8.00    1.80
  -4 -31  -1    5.10    1.50
   4  31   1    4.00    1.80
  -4  31  -1    2.70    2.10
  -5 -31  -1    2.30    1.80
   5 -31   1    1.80    2.30
   5 -31   1    0.20    2.50
   5 -31   1    3.10    2.70
  -5  31  -1    3.60    1.00
  -5  31  -1    2.40    2.50
   5  31   1    2.30    2.20
  -6 -32   1   30.50    3.80
   6 -32  -1   30.60    4.50
   6 -32  -1   37.00    4.90
   6 -32  -1   38.50    4.90
   6  32  -1   34.70    4.30
  -6  32   1   21.00    3.60
  -6  32   1   44.40    5.00
   5 -32  -1    3.90    2.60
   5 -32  -1   10.90    2.20
   5 -32  -1    5.60    2.50
  -5 -32   1    5.00    1.50
  -5  32   1    1.40    1.20
   5  32  -1    4.90    2.00
  -5  32   1    3.10    2.40
   4 -32  -1    3.50    2.30
   4 -32  -1   -1.40    2.10
  -4 -32   1    1.10    1.00
   4 -32  -1    2.20    1.60
  -4  32   1    0.20    0.90
   4  32  -1    0.60    1.50
  -4  32   1    0.70    2.10
   3 -32  -1    8.10    2.20
   3 -32  -1    5.00    1.50
  -3 -32   1    6.30    1.20
  -3  32   1    6.90    1.00
   3  32  -1    7.80    1.70
   2 -32  -1    4.70    1.70
   2 -32  -1    0.20    1.10
  -2 -32   1    4.00    1.80
  -2 -32   1    2.80    0.90
   2  32  -1    2.90    1.30
   1 -32  -1   68.49    6.80
  -1 -32   1   52.79    6.70
   1 -32  -1   70.49    7.10
  -1 -32   1   63.69    7.20
   1  32  -1   67.19    7.10
   0 -32   1    5.60    1.10
   0 -32  -1    3.10    1.90
   0 -32  -1    4.30    1.10
   0 -32   1    3.20    1.80
   0  32  -1    5.20    1.80
   1 -32   1   32.60    5.10
  -1 -32  -1   42.20    4.90
  -1 -32  -1   48.80    5.30
   1 -32   1   47.50    4.90
   1  32   1   46.30    5.00
  -1  32  -1   39.20    5.20
  -2 -32  -1   -2.00    1.60
   2 -32   1    0.60    1.70
  -2 -32  -1    0.70    1.10
   2 -32   1   -0.50    1.70
   2 -32   1   -1.10    1.20
  -2  32  -1   -0.80    1.60
   2  32   1   -0.30    1.20
   3 -32   1    3.10    2.10
  -3 -32  -1    5.10    1.30
  -3 -32  -1    3.50    2.10
   3 -32   1    3.70    1.50
   3 -32   1    5.60    2.20
  -3  32  -1    6.40    2.10
   3  32   1    4.50    1.60
   4 -32   1    0.90    2.20
   4 -32   1    4.90    1.80
  -4 -32  -1    3.70    1.50
   4 -32   1    2.60    2.20
  -4  32  -1    4.20    2.20
   4  32   1    1.80    1.80
   5 -32   1    4.90    3.10
  -5 -32  -1    5.80    2.00
   5 -32   1    3.40    3.10
   5 -32   1    3.10    2.60
  -5  32  -1    7.00    1.40
  -5  32  -1    9.40    3.00
   5  32   1    6.00    2.30
  -6  33   1    8.00    1.80
  -6  33   1   10.80    3.60
  -5 -33   1    3.30    1.50
   5 -33  -1    2.20    2.80
   5 -33  -1    7.90    2.80
   5 -33  -1    3.70    2.30
   5  33  -1    3.70    2.10
  -5  33   1    1.90    2.70
  -5  33   1    3.60    1.30
   4 -33  -1   -0.50    2.20
  -4 -33   1   -0.80    1.00
   4 -33  -1   -0.30    1.70
  -4  33   1    2.20    2.30
  -4  33   1   -0.10    0.80
   4  33  -1   -0.70    1.60
   3 -33  -1    2.30    1.40
   3 -33  -1    3.90    2.00
  -3 -33   1    3.90    1.00
   3  33  -1    4.10    1.60
   2 -33  -1   -0.50    1.10
  -2 -33   1   -1.40    1.80
  -2 -33   1    0.80    0.90
   2 -33  -1    1.70    1.70
   2  33  -1   -0.40    1.30
  -1 -33   1   30.60    3.80
   1 -33  -1   31.80    3.90
   1 -33  -1   27.60    3.50
  -1 -33   1   29.40    3.40
   0 -33   1    3.80    1.90
   0 -33  -1    6.20    1.80
   0 -33  -1    6.90    1.20
   0 -33   1    4.60    1.10
   0  33  -1    4.10    1.90
   1 -33   1   25.50    3.30
  -1 -33  -1   28.90    3.40
   1 -33   1   31.10    3.80
  -1 -33  -1   30.10    3.70
   1  33   1   27.90    3.50
  -1  33  -1   27.30    3.80
  -2 -33  -1   -1.20    1.70
   2 -33   1   -0.20    1.70
   2 -33   1   -0.20    1.50
   2 -33   1   -0.90    1.30
  -2 -33  -1    0.40    1.10
   2  33   1    0.40    1.40
  -2  33  -1    0.60    1.70
   3 -33   1   -0.60    1.30
  -3 -33  -1    0.70    1.20
   3 -33   1   -0.90    2.20
  -3 -33  -1    0.00    2.00
   3 -33   1    0.60    2.10
   3  33   1    0.10    1.50
  -3  33  -1   -0.20    2.10
   4 -33   1    8.90    2.50
  -4 -33  -1    9.90    2.00
   4 -33   1   10.30    3.00
   4 -33   1   12.80    2.40
  -4  33  -1   11.90    2.90
   4  33   1    9.90    2.40
   5 -33   1   -3.50    3.20
   5 -33   1    4.00    3.40
  -5 -33  -1   -0.50    1.90
   5 -33   1    0.30    2.50
   5  33   1   -0.50    2.20
  -5  33  -1   -1.00    3.00
  -5 -34   1   -0.70    1.40
   5 -34  -1   -2.50    2.20
   5 -34  -1   -2.20    2.90
   5 -34  -1    0.60    2.80
  -5  34   1    0.10    2.80
   5  34  -1    1.90    2.10
  -5  34   1    0.40    1.10
   4 -34  -1    4.70    2.30
  -4 -34   1    2.00    1.10
   4 -34  -1    4.60    1.80
   4  34  -1    3.80    1.80
  -4  34   1    1.30    0.80
   3 -34  -1   -1.00    2.10
  -3 -34   1    0.00    0.90
   3 -34  -1    0.00    1.40
   3  34  -1    0.70    1.50
  -2 -34   1    2.60    2.00
   2 -34  -1    1.20    2.10
  -2 -34   1    1.70    1.00
   2 -34  -1    2.30    1.20
   2  34  -1    2.10    1.50
   1 -34  -1   12.30    1.80
   1 -34  -1   15.50    2.40
  -1 -34   1   11.30    2.60
  -1 -34   1   13.20    1.70
   0 -34   1   13.90    2.00
   0 -34  -1   15.40    2.10
   0 -34   1   15.60    2.70
   0 -34  -1   19.60    2.70
   0  34  -1   20.00    2.70
  -1 -34  -1    1.80    1.10
   1 -34   1    0.40    1.00
  -1 -34  -1    1.30    1.90
   1 -34   1   -0.80    1.90
   1  34   1    0.00    1.40
  -1  34  -1    2.00    1.90
  -2 -34  -1    4.80    1.30
  -2 -34  -1   10.00    2.10
   2 -34   1    7.60    1.50
   2 -34   1    5.40    2.30
   2  34   1    5.00    1.70
  -2  34  -1    4.30    2.10
  -3 -34  -1    6.20    2.60
   3 -34   1    7.60    1.80
   3 -34   1    6.30    2.40
  -3 -34  -1    5.40    1.50
   3 -34   1    4.50    2.10
  -3  34  -1    5.60    2.20
   3  34   1    4.80    1.80
   4 -34   1   -1.40    2.40
   4 -34   1   -1.90    1.80
   4 -34   1    0.40    2.80
  -4 -34  -1    0.90    1.60
   4  34   1   -0.20    2.00
  -4  34  -1   -2.70    2.60
   5 -35  -1    0.20    2.40
   5 -35  -1    0.10    2.70
  -5 -35   1   -0.50    1.50
  -5  35   1   -0.20    1.10
  -5  35   1    0.00    2.60
   5  35  -1    2.40    2.20
   4 -35  -1   22.40    2.90
   4 -35  -1   23.60    3.60
  -4 -35   1   15.40    2.40
   4  35  -1   17.60    2.80
  -4  35   1   18.50    2.10
  -3 -35   1    0.30    1.00
   3 -35  -1    0.90    1.40
   3 -35  -1    2.90    2.10
   3  35  -1   -0.20    1.50
  -2 -35   1   -0.30    1.80
   2 -35  -1   -0.10    1.30
  -2 -35   1   -0.10    0.90
   2 -35  -1   -0.10    1.90
   2  35  -1    0.60    1.50
  -1 -35   1    5.30    1.10
  -1 -35   1    6.50    1.90
   1 -35  -1    4.90    1.40
   1 -35  -1    7.60    2.00
   0 -35   1    1.10    0.90
   0 -35  -1    1.10    1.70
   0 -35  -1    0.30    1.10
   0 -35   1    0.90    1.70
  -1 -35  -1   13.00    1.80
   1 -35   1   16.20    2.60
  -1 -35  -1    7.70    2.30
   1 -35   1   11.50    1.70
  -1  35  -1    9.30    2.50
   1  35   1   10.80    2.00
   2 -35   1    1.60    2.20
  -2 -35  -1    0.80    1.90
   2 -35   1    0.50    1.30
  -2 -35  -1   -0.20    1.20
  -2  35  -1    0.10    2.00
   2  35   1    0.60    1.50
   3 -35   1    1.00    2.30
  -3 -35  -1    1.40    1.40
   3 -35   1   -0.70    1.80
   3 -35   1    2.10    2.30
   3  35   1   -0.60    1.70
  -3  35  -1   -0.20    2.10
   4 -35   1    0.50    2.60
   4 -35   1   -0.20    2.70
   4 -35   1    0.20    2.10
  -4 -35  -1    0.60    1.60
   4  35   1    0.10    2.00
  -4  35  -1    2.30    2.50
   5 -36  -1   21.20    3.40
   5 -36  -1   27.00    4.20
  -5 -36   1   21.60    2.80
  -5  36   1   16.80    2.40
   5  36  -1   21.90    3.40
   4 -36  -1    0.50    2.40
  -4 -36   1    1.20    1.20
   4 -36  -1    2.90    2.00
   4  36  -1    1.00    2.00
   3 -36  -1    2.10    2.50
  -3 -36   1    1.30    1.10
   3 -36  -1   -1.80    1.50
   3  36  -1    2.90    1.70
   2 -36  -1    2.60    2.20
   2 -36  -1    1.50    1.40
  -2 -36   1    2.20    1.00
  -2 -36   1    1.70    2.10
   2  36  -1    5.60    1.70
   1 -36  -1    5.40    1.30
  -1 -36   1    4.00    1.10
  -1 -36   1    1.80    2.10
   1 -36  -1    4.50    2.20
   0 -36  -1    8.10    2.10
   0 -36  -1    9.20    1.60
   0 -36   1    9.20    1.50
   0 -36   1    7.60    2.20
   1 -36   1    0.20    1.10
   1 -36   1    1.50    2.10
  -1 -36  -1    1.50    1.20
  -1 -36  -1    4.80    2.20
   1  36   1    2.40    1.70
  -1  36  -1   -0.10    2.00
  -2 -36  -1    1.30    2.30
   2 -36   1    1.00    1.40
  -2 -36  -1   -0.30    1.30
   2 -36   1    1.00    2.20
  -2  36  -1    1.40    2.20
   2  36   1    3.40    1.60
   3 -36   1    9.20    3.30
  -3 -36  -1    8.20    1.80
   3 -36   1    9.20    2.10
   3 -36   1   13.10    2.80
   3  36   1   10.40    2.20
  -3  36  -1    7.60    2.50
   4 -36   1    1.80    2.40
   4 -36   1    1.20    2.70
  -4 -36  -1    2.50    1.70
   4 -36   1    0.20    2.80
  -4  36  -1   -0.20    2.60
   4  36   1    2.30    2.10
  -5 -37   1    1.50    1.60
   5 -37  -1    0.80    3.50
   5 -37  -1   -1.50    2.60
   5  37  -1   -0.20    2.40
   4 -37  -1    3.40    3.00
  -4 -37   1    1.80    1.30
   4 -37  -1    3.10    2.10
   4  37  -1    3.10    2.10
   3 -37  -1   18.90    3.10
  -3 -37   1   11.70    2.00
   3 -37  -1   13.90    2.30
   3  37  -1   22.00    2.60
   2 -37  -1    0.30    2.00
  -2 -37   1    3.70    2.30
   2 -37  -1    0.90    1.40
  -2 -37   1    0.90    1.00
   1 -37  -1    1.40    2.20
  -1 -37   1    2.20    1.90
   1 -37  -1    0.30    1.30
  -1 -37   1    1.80    1.00
   0 -37  -1    1.60    2.10
   0 -37   1    0.30    1.10
   0 -37   1    0.60    1.90
   0 -37  -1    2.40    1.20
   1 -37   1    0.60    2.30
  -1 -37  -1    0.40    1.90
   1 -37   1   -0.40    1.20
  -1 -37  -1   -1.20    1.20
  -1  37  -1   -1.00    2.10
   2 -37   1   -0.30    2.10
  -2 -37  -1    0.60    2.30
   2 -37   1    1.80    1.40
  -2 -37  -1    2.20    1.40
   2  37   1    0.60    1.60
  -2  37  -1   -0.60    2.00
   3 -37   1   -0.50    1.80
   3 -37   1   -1.80    2.80
  -3 -37  -1    0.80    1.50
   3  37   1    0.20    1.90
  -3  37  -1   -1.20    2.60
   4 -37   1   10.10    3.20
  -4 -37  -1    5.50    2.00
   4 -37   1   10.80    3.20
   4 -37   1    6.80    2.60
  -4  37  -1    9.10    3.10
   4  37   1    7.50    2.40
  -4 -38   1    3.90    1.60
   4 -38  -1   11.70    2.50
   4 -38  -1    8.90    3.40
   4  38  -1   11.30    2.50
  -3 -38   1    1.60    1.20
   3 -38  -1    1.50    2.80
   3 -38  -1   -0.10    1.70
   3  38  -1    4.20    2.00
  -2 -38   1    4.40    2.40
   2 -38  -1    3.00    1.60
   2 -38  -1    0.50    2.20
  -2 -38   1    1.30    1.10
   1 -38  -1    2.70    1.40
   1 -38  -1    1.90    2.10
  -1 -38   1   -0.60    2.20
  -1 -38   1    2.50    1.10
   0 -38   1    0.20    2.30
   0 -38  -1    0.00    2.20
   0 -38  -1   -2.00    1.30
   0 -38   1   -0.10    1.10
   1 -38   1    1.60    1.30
  -1 -38  -1    1.50    2.30
  -1 -38  -1    0.40    1.40
   1 -38   1    0.00    2.30
  -1  38  -1    1.90    2.30
  -2 -38  -1    0.20    1.40
   2 -38   1    1.90    1.50
   2 -38   1   -0.50    2.20
  -2 -38  -1   -1.30    2.10
   2  38   1    1.10    1.80
  -2  38  -1    1.80    2.20
   3 -38   1    8.80    2.10
   3 -38   1   10.10    3.20
  -3 -38  -1    5.40    1.80
  -3  38  -1    6.60    3.00
   3  38   1    5.20    2.20
   4 -39  -1    8.70    3.20
  -4 -39   1    7.00    1.70
   4 -39  -1    3.70    2.30
   4  39  -1    6.50    2.50
  -3 -39   1    2.80    1.30
   3 -39  -1    6.60    1.90
   3 -39  -1    6.50    2.80
   3  39  -1    5.00    2.10
  -2 -39   1    1.30    1.20
   2 -39  -1    2.00    1.60
  -2 -39   1    0.50    2.40
   2 -39  -1    0.40    2.50
   1 -39  -1   -1.80    1.40
   1 -39  -1    1.60    2.30
  -1 -39   1   -1.40    1.10
  -1 -39   1   -3.20    2.20
   0 -39  -1    1.20    2.40
   0 -39   1    1.60    2.50
   0 -39  -1    1.30    1.40
   0 -39   1    0.80    1.20
   1 -39   1    0.80    2.50
  -1 -39  -1    3.20    2.60
   1 -39   1   -0.50    1.30
  -1 -39  -1    1.10    1.50
  -1  39  -1    4.30    2.50
  -2 -39  -1    2.00    1.50
   2 -39   1    0.80    1.60
   2 -39   1   -0.60    2.40
  -2 -39  -1    0.70    2.60
  -2  39  -1    1.20    2.40
   2  39   1    0.10    1.80
  -3 -39  -1    1.30    1.70
   3 -39   1    2.40    2.10
   3 -39   1    1.90    3.20
   3  39   1    1.00    2.20
  -3  39  -1    2.60    3.00
   4 -40  -1    1.40    3.50
  -4 -40   1    0.30    1.50
   4  40  -1   -0.80    2.40
  -3 -40   1    0.20    1.30
   3 -40  -1    2.10    1.80
   3 -40  -1   -0.70    2.90
   3  40  -1   -2.00    2.20
   2 -40  -1    4.40    1.70
  -2 -40   1    1.40    1.30
   2 -40  -1    2.60    2.40
  -2 -40   1    2.30    2.50
   1 -40  -1    1.20    1.50
   1 -40  -1    1.10    2.40
  -1 -40   1    0.60    1.20
  -1 -40   1    0.10    2.50
   0 -40   1    0.80    2.60
   0 -40  -1   -0.40    2.60
   0 -40   1    0.70    1.20
   0 -40  -1   -1.00    1.50
  -1 -40  -1    2.00    1.60
   1 -40   1   -0.50    2.60
  -1 -40  -1   -1.90    2.60
   1 -40   1    2.00    1.30
  -2 -40  -1   -1.00    2.70
   2 -40   1    0.90    1.60
  -2 -40  -1   -0.10    1.60
   2 -40   1    1.10    2.60
   2  40   1   -0.30    2.20
  -2  40  -1    1.10    2.50
  -3 -40  -1   -0.50    1.70
   3 -40   1   -0.40    3.20
   3 -40   1    1.10    2.00
  -3  40  -1   -0.30    3.10
   3  40   1   -0.70    2.30
  -3 -41   1    7.70    1.80
   3 -41  -1   14.40    2.40
   3 -41  -1   13.40    3.30
   2 -41  -1   -0.10    1.70
   2 -41  -1   -0.30    2.90
  -2 -41   1    0.90    2.70
  -2 -41   1    0.30    1.30
   1 -41  -1    1.10    2.80
  -1 -41   1    0.60    1.30
   1 -41  -1   -0.40    1.50
  -1 -41   1    3.40    2.70
   0 -41  -1    0.40    1.60
   0 -41   1    0.30    1.30
   0 -41  -1    4.60    2.70
   0 -41   1   -0.60    2.50
   1 -41   1   -2.40    2.70
  -1 -41  -1    1.00    2.50
  -1 -41  -1    0.30    1.60
   1 -41   1    0.50    1.50
   2 -41   1    0.30    2.70
   2 -41   1   -0.80    1.80
  -2 -41  -1   -0.70    3.00
  -2 -41  -1    0.30    1.60
  -2  41  -1    0.80    2.60
  -3 -42   1   -0.10    1.50
   3 -42  -1   -1.70    3.20
   3 -42  -1    1.40    2.10
  -2 -42   1   -0.40    3.00
  -2 -42   1    0.70    1.50
   2 -42  -1    3.10    1.80
   2 -42  -1    1.70    2.80
  -1 -42   1    1.50    1.40
  -1 -42   1    4.00    2.90
   1 -42  -1    4.20    3.00
   1 -42  -1   -0.60    1.60
   0 -42  -1   -0.40    1.60
   0 -42   1   -1.00    3.00
   0 -42  -1   -0.30    2.80
   0 -42   1   -1.40    1.40
   1 -42   1    7.40    2.90
  -1 -42  -1    4.60    1.80
  -1 -42  -1    8.60    3.20
   1 -42   1    5.80    1.70
  -2 -42  -1    0.80    3.10
   2 -42   1    4.10    1.90
  -2 -42  -1    0.10    1.70
   2 -42   1    1.80    2.90
  -2  42  -1   -0.90    2.70
  -2 -43   1   -1.70    5.50
   2 -43  -1    0.80    2.00
  -2 -43   1   -0.90    1.50
   2 -43  -1   -0.60    3.00
   1 -43  -1    1.30    2.80
   1 -43  -1    3.80    1.80
  -1 -43   1    2.80    3.20
  -1 -43   1    0.50    1.50
   0 -43   1    9.60    3.30
   0 -43  -1    9.50    3.00
   0 -43   1    8.80    1.90
   0 -43  -1    8.30    2.00
  -1 -43  -1   20.60    4.10
   1 -43   1   23.00    2.70
   1 -43   1   24.90    3.90
  -1 -43  -1   10.20    2.70
   2 -44  -1    3.40    4.00
   2 -44  -1    4.40    2.20
  -2 -44   1    1.90    1.60
  -1 -44   1   19.30    2.90
   1 -44  -1   28.90    4.40
   1 -44  -1   19.70    3.10
  -1 -44   1   23.60    4.10
   0 -44   1    4.00    3.30
   0 -44   1    2.10    1.70
   0 -44  -1    0.90    1.80
   0 -44  -1    5.00    3.00
   1 -44   1    1.30    1.80
   1 -44   1    0.20    3.10
  -1 -44  -1    2.10    1.90
  -1 -44  -1    1.50    3.50
   8   0  -2   46.90    6.00
   8   0  -2   53.99    6.00
   7   0  -2    0.30    1.30
   7   0  -2    0.30    1.50
   6   0  -2   21.80    2.80
   6   0  -2   20.60    2.50
  -6   0   2   19.40    2.50
   6   0  -2   18.30    2.60
   5   0  -2   -0.10    0.70
   5   0  -2    0.10    0.90
  -5   0   2    0.80    0.70
   5   0  -2   -0.40    0.80
   4   0  -2  528.15   58.19
   4   0  -2  529.15   58.19
   4   0  -2  530.55   58.19
   4   0  -2  554.04   58.19
  -4   0   2  546.45   58.19
   4   0  -2  545.15   58.29
  -4   0   2  550.84   58.19
  -3   0   2    0.10    0.40
   3   0  -2    0.50    0.40
   3   0  -2    0.40    0.30
   3   0  -2   -0.10    0.40
   3   0  -2    0.10    0.70
   3   0  -2    0.60    0.50
  -3   0   2   -0.30    0.60
   2   0  -2  171.68   18.10
  -2   0   2  165.88   18.10
   2   0  -2  159.08   18.10
   2   0  -2  165.18   18.10
   2   0  -2  172.78   18.10
  -2   0   2  172.18   18.10
   1   0  -2    0.10    0.20
   1   0  -2    0.00    0.30
  -1   0   2   -0.40    0.20
  -1   0   2   -0.30    0.20
   1   0  -2    0.50    0.30
   0   0   2  475.55   47.80
   0   0  -2  433.26   47.80
   0   0   2  473.95   47.80
   0   0  -2  436.86   47.80
   0   0  -2  412.46   47.80
   0   0   2  431.66   47.80
  -1   0  -2   -0.20    0.40
  -1   0  -2   -0.50    0.50
   1   0   2    1.20    0.40
   1   0   2    0.50    0.40
   1   0   2    0.20    0.50
  -1   0  -2   -0.60    0.40
   1   0   2    0.10    0.40
   2   0   2  297.97   31.70
  -2   0  -2  283.37   31.70
   2   0   2  285.07   31.70
   2   0   2  302.77   31.70
  -2   0  -2  303.47   31.70
   2   0   2  294.77   31.70
  -2   0  -2  287.67   31.70
   3   0   2    0.70    0.70
   3   0   2    1.40    0.80
  -3   0  -2   -0.60    0.80
   3   0   2    1.40    0.70
  -3   0  -2   -0.20    0.90
   3   0   2    0.10    0.80
  -3   0  -2    0.10    0.70
   4   0   2   39.00    4.10
   4   0   2   33.60    4.10
  -4   0  -2   33.80    4.20
   4   0   2   34.80    4.10
  -4   0  -2   35.10    4.10
   5   0   2    0.20    1.50
  -5   0  -2    0.10    1.50
  -5   0  -2   -0.20    1.40
   6   0   2    0.00    2.10
   8  -1  -2   -0.20    1.70
   8  -1  -2    3.00    2.10
   8   1  -2    0.20    1.60
   8   1  -2    3.10    1.90
   7  -1  -2   36.80    4.60
   7  -1  -2   37.10    4.50
   7   1  -2   37.10    4.50
   7   1  -2   37.10    4.40
  -6  -1   2   10.50    1.80
   6  -1  -2   15.70    1.80
   6  -1  -2   15.90    2.10
   6  -1  -2   11.90    1.90
  -6   1   2    9.60    1.80
   6   1  -2   14.60    1.80
   6   1  -2   14.70    2.00
   6   1  -2   11.80    1.90
   5  -1  -2   82.29    8.80
   5  -1  -2   78.69    8.70
   5  -1  -2   74.69    8.70
  -5  -1   2   81.29    8.70
  -5   1   2   87.29    8.70
   5   1  -2   73.69    8.70
   5   1  -2   80.69    8.70
  -5   1   2   76.99    8.80
   5   1  -2   82.99    8.70
   4  -1  -2   58.39    6.80
  -4  -1   2   59.99    6.70
   4  -1  -2   64.09    6.70
   4  -1  -2   55.09    6.80
   4  -1  -2   57.89    6.70
  -4  -1   2   63.79    6.80
   4  -1  -2   62.69    6.80
  -4   1   2   59.99    6.80
   4   1  -2   56.49    6.80
   4   1  -2   64.89    6.80
   4   1  -2   69.29    6.80
  -4   1   2   66.89    6.80
   4   1  -2   64.29    6.70
  -3  -1   2   42.90    4.70
   3  -1  -2   39.60    4.70
   3  -1  -2   43.00    4.80
   3  -1  -2   41.10    4.70
  -3  -1   2   43.00    4.70
   3  -1  -2   46.20    4.70
   3  -1  -2   41.00    4.70
  -3   1   2   43.30    4.70
   3   1  -2   42.10    4.70
   3   1  -2   42.90    4.70
  -3   1   2   43.30    4.80
   3   1  -2   45.30    4.70
  -3   1   2   46.20    4.70
   2  -1  -2   14.60    1.80
   2  -1  -2   14.10    1.80
   2  -1  -2   16.10    1.80
  -2  -1   2   15.20    1.80
   2  -1  -2   15.60    1.80
   2   1  -2   13.70    1.80
   2   1  -2   16.00    1.80
  -2   1   2   16.70    1.80
  -2   1   2   17.60    1.80
   2   1  -2   15.70    1.70
   2   1  -2   16.70    1.70
  -2   1   2   16.20    1.80
  -1  -1   2    6.00    0.70
   1  -1  -2    5.10    0.70
   1  -1  -2    6.40    0.80
   1  -1  -2    6.40    0.80
  -1  -1   2    4.30    0.70
   1   1  -2    5.30    0.70
   1   1  -2    6.30    0.80
  -1   1   2    6.40    0.70
  -1   1   2    6.70    0.80
   1   1  -2    5.50    0.80
  -1   1   2    6.90    0.80
   0  -1  -2 9059.89 1010.00
   0  -1   2 9999.00 1010.10
   0  -1  -2 9039.10 1010.00
   0  -1  -2 9813.12 1010.10
   0  -1   2 8797.52 1010.00
   0  -1  -2 9200.88 1010.00
   0   1  -2 9409.86 1010.00
   0   1   2 9149.88 1010.00
   0   1   2 9765.52 1010.10
   0   1  -2 9140.99 1010.00
   0   1  -2 9821.32 1010.10
   0   1   2 9546.15 1010.00
   1  -1   2   13.40    1.50
  -1  -1  -2   11.50    1.50
   1  -1   2   15.10    1.60
   1  -1   2   13.40    1.60
  -1  -1  -2   13.10    1.60
  -1  -1  -2   14.30    1.60
   1  -1   2   11.10    1.50
   1   1   2   12.90    1.60
  -1   1  -2   12.00    1.60
   1   1   2   13.40    1.60
   1   1   2   14.90    1.50
  -1   1  -2   14.80    1.60
   1   1   2   12.50    1.50
  -1   1  -2   11.90    1.50
  -2  -1  -2    1.70    0.70
  -2  -1  -2    1.00    0.60
   2  -1   2    2.30    0.60
   2  -1   2    1.30    0.60
   2  -1   2    1.10    0.50
  -2  -1  -2    0.60    0.70
   2  -1   2    2.30    0.60
   2   1   2    1.40    0.60
  -2   1  -2    0.50    0.60
  -2   1  -2    0.70    0.60
   2   1   2    2.00    0.60
  -2   1  -2    0.80    0.70
   2   1   2    1.80    0.60
   2   1   2    1.40    0.60
   3  -1   2    1.10    0.80
   3  -1   2    0.80    0.70
   3  -1   2    1.30    0.90
  -3  -1  -2    1.00    0.90
   3  -1   2    0.50    0.70
  -3  -1  -2    1.30    0.80
  -3  -1  -2    1.40    0.80
   3   1   2    1.40    0.80
   3   1   2    1.00    0.70
  -3   1  -2    1.70    0.80
  -3   1  -2    1.30    0.80
   3   1   2    1.90    0.80
  -3   1  -2    2.80    0.90
   3   1   2    0.50    0.80
   4  -1   2    5.70    1.20
   4  -1   2    6.10    1.20
  -4  -1  -2    4.20    1.30
   4  -1   2    6.40    1.40
  -4  -1  -2    3.80    1.20
   4  -1   2    5.00    1.20
   4   1   2    3.40    1.10
   4   1   2    3.80    1.10
  -4   1  -2    5.80    1.40
   4   1   2    4.60    1.20
  -4   1  -2    4.70    1.30
  -5  -1  -2    6.80    1.90
   5  -1   2   12.50    2.00
  -5  -1  -2   10.40    2.00
  -5   1  -2    7.80    1.90
  -5   1  -2    9.30    1.90
   5   1   2    9.30    1.80
   5   1   2   10.40    2.00
   6  -1   2   21.00    3.30
  -6   1  -2   16.20    3.40
   6   1   2   24.50    3.30
   8  -2  -2   17.20    2.60
   8  -2  -2   20.50    3.20
   8   2  -2   12.20    2.50
   8   2  -2   18.90    2.80
   7  -2  -2    0.50    1.50
   7  -2  -2    2.10    1.40
   7   2  -2   -0.40    1.50
   7   2  -2    0.20    1.40
   7   2  -2   -0.10    1.20
   6  -2  -2  435.26   46.60
  -6  -2   2  403.76   46.60
   6  -2  -2  436.66   46.60
   6  -2  -2  447.66   46.60
   6   2  -2  429.26   46.60
   6   2  -2  450.15   46.60
   6   2  -2  425.16   46.60
  -6   2   2  428.06   46.60
   5  -2  -2   25.70    3.10
  -5  -2   2   27.10    3.10
   5  -2  -2   29.00    3.20
   5  -2  -2   26.90    3.10
   5   2  -2   30.30    3.10
   5   2  -2   24.30    3.10
   5   2  -2   25.50    3.20
  -5   2   2   25.80    3.20
  -5   2   2   27.30    3.20
   4  -2  -2   25.40    2.90
   4  -2  -2   30.20    3.00
   4  -2  -2   24.40    2.90
  -4  -2   2   24.10    3.00
  -4  -2   2   26.60    2.90
   4  -2  -2   23.70    2.90
   4  -2  -2   25.90    2.80
   4   2  -2   25.60    2.90
   4   2  -2   24.30    2.90
  -4   2   2   27.50    3.00
  -4   2   2   23.80    2.90
   4   2  -2   26.30    2.90
   3  -2  -2    2.90    0.50
  -3  -2   2    2.30    0.50
   3  -2  -2    3.40    0.70
  -3  -2   2    2.40    0.60
   3  -2  -2    2.90    0.60
   3  -2  -2    3.90    0.50
   3  -2  -2    1.60    0.70
   3   2  -2    3.10    0.60
  -3   2   2    2.70    0.50
   3   2  -2    1.50    0.50
  -3   2   2    1.60    0.70
   3   2  -2    1.90    0.60
  -3   2   2    2.80    0.60
  -2  -2   2   38.40    4.40
   2  -2  -2   38.50    4.50
   2  -2  -2   42.60    4.40
   2  -2  -2   41.10    4.40
   2  -2  -2   42.40    4.50
  -2  -2   2   39.10    4.50
   2   2  -2   40.90    4.40
   2   2  -2   38.70    4.40
  -2   2   2   47.60    4.50
   2   2  -2   43.90    4.50
   2   2  -2   38.80    4.50
  -2   2   2   43.20    4.40
  -2   2   2   39.30    4.50
   1  -2  -2    8.50    1.10
  -1  -2   2    9.40    1.10
   1  -2  -2    9.10    1.10
   1  -2  -2    9.70    1.20
  -1  -2   2    8.00    1.10
   1  -2  -2    9.60    1.10
  -1   2   2    9.30    1.10
  -1   2   2   13.00    1.20
  -1   2   2    9.50    1.10
   1   2  -2   11.80    1.20
   1   2  -2    8.90    1.10
   1   2  -2   10.40    1.10
   0  -2  -2 4141.29  453.75
   0  -2  -2 4410.86  453.85
   0  -2   2 4206.88  453.75
   0  -2   2 4113.69  453.75
   0  -2  -2 4156.68  453.75
   0  -2  -2 4353.56  453.75
   0   2  -2 4362.76  453.85
   0   2  -2 4157.88  453.85
   0   2  -2 4236.18  453.75
   0   2   2 4249.88  453.75
   0   2   2 4308.07  453.75
   0   2   2 3949.41  453.75
  -1  -2  -2   89.69   10.20
   1  -2   2   91.59   10.10
  -1  -2  -2   94.69   10.20
   1  -2   2   92.79   10.20
   1  -2   2   91.49   10.10
   1  -2   2   95.19   10.20
  -1  -2  -2   97.09   10.10
   1   2   2   93.79   10.10
  -1   2  -2   99.19   10.10
   1   2   2   95.79   10.20
  -1   2  -2   88.59   10.20
   1   2   2   92.49   10.10
   1   2   2   98.49   10.20
  -1   2  -2   91.49   10.10
   2  -2   2    0.90    0.70
  -2  -2  -2    0.00    0.60
   2  -2   2    2.00    0.60
  -2  -2  -2    2.10    0.60
   2  -2   2    1.40    0.60
   2  -2   2    1.70    0.50
  -2  -2  -2    1.80    0.70
   2   2   2    1.10    0.60
   2   2   2    0.80    0.60
   2   2   2    1.10    0.50
  -2   2  -2    0.90    0.60
  -2   2  -2    1.00    0.80
   2   2   2   -0.10    0.50
  -2   2  -2    1.60    0.60
   3  -2   2  139.59   14.40
   3  -2   2  137.09   14.40
   3  -2   2  129.19   14.40
  -3  -2  -2  118.69   14.40
  -3  -2  -2  141.09   14.40
   3  -2   2  137.69   14.40
  -3  -2  -2  133.49   14.40
  -3   2  -2  122.79   14.40
  -3   2  -2  134.79   14.40
   3   2   2  130.09   14.40
   3   2   2  134.99   14.40
   3   2   2  144.19   14.40
   3   2   2  123.89   14.40
  -4  -2  -2    4.40    1.40
   4  -2   2    6.00    1.30
  -4  -2  -2    5.00    1.40
   4  -2   2    5.70    1.40
   4  -2   2    8.10    1.40
   4  -2   2    8.20    1.30
   4   2   2    7.20    1.40
  -4   2  -2    7.70    1.40
   4   2   2    6.50    1.30
   4   2   2    5.40    1.20
  -4   2  -2    4.80    1.40
   5  -2   2   -0.20    1.30
  -5  -2  -2   -0.50    1.60
  -5  -2  -2    1.00    1.50
   5   2   2    0.30    1.50
  -5   2  -2    0.40    1.50
  -5   2  -2    1.30    1.50
   5   2   2   -1.40    1.30
   6  -2   2   12.00    2.30
  -6   2  -2   13.40    2.30
   6   2   2    7.50    2.50
   7  -2   2    1.00    2.60
   8  -3  -2    0.50    2.20
   8  -3  -2    1.40    1.70
   8   3  -2   -0.50    1.50
   8   3  -2   -1.70    1.80
   7  -3  -2   38.50    4.80
   7  -3  -2   37.50    4.90
  -7  -3   2   45.20    4.80
   7   3  -2   41.10    4.90
   7   3  -2   39.50    4.80
   7   3  -2   43.30    4.90
   6  -3  -2   51.59    6.10
   6  -3  -2   55.49    6.10
  -6  -3   2   55.69    6.10
   6  -3  -2   48.40    6.10
  -6   3   2   51.09    6.10
   6   3  -2   57.89    6.10
   6   3  -2   60.09    6.10
   6   3  -2   54.19    6.00
  -5  -3   2   29.70    3.40
   5  -3  -2   26.80    3.40
   5  -3  -2   28.30    3.40
   5  -3  -2   31.80    3.40
  -5   3   2   33.00    3.50
   5   3  -2   28.00    3.40
   5   3  -2   27.70    3.40
  -5   3   2   29.50    3.40
   5   3  -2   31.90    3.40
   4  -3  -2   24.70    2.90
   4  -3  -2   24.20    2.80
   4  -3  -2   24.00    2.80
   4  -3  -2   24.40    2.90
  -4  -3   2   24.90    3.00
   4  -3  -2   26.60    2.80
  -4  -3   2   26.60    2.80
   4   3  -2   26.30    2.90
   4   3  -2   28.40    2.90
  -4   3   2   23.30    2.90
  -4   3   2   23.40    2.80
   4   3  -2   20.70    2.80
  -4   3   2   26.90    2.80
   3  -3  -2    3.00    0.50
   3  -3  -2    2.90    0.60
   3  -3  -2    1.70    0.50
   3  -3  -2    2.00    0.60
   3  -3  -2    1.70    0.50
  -3  -3   2    2.70    0.50
   3   3  -2    2.70    0.60
  -3   3   2    2.20    0.60
   3   3  -2    2.50    0.40
   3   3  -2    2.80    0.60
  -3   3   2    2.70    0.60
   2  -3  -2  417.06   45.30
   2  -3  -2  416.56   45.30
  -2  -3   2  426.66   45.40
   2  -3  -2  432.56   45.30
  -2  -3   2  414.46   45.30
   2  -3  -2  429.36   45.40
   2   3  -2  418.46   45.40
  -2   3   2  445.46   45.30
   2   3  -2  418.76   45.30
  -2   3   2  416.86   45.30
   2   3  -2  413.76   45.40
   2   3  -2  414.76   45.30
  -2   3   2  417.96   45.30
   2   3  -2  417.96   45.30
   1  -3  -2   21.00    2.30
   1  -3  -2   20.70    2.30
  -1  -3   2   19.50    2.30
   1  -3  -2   21.30    2.30
   1  -3  -2   22.70    2.40
  -1  -3   2   21.60    2.30
   1   3  -2   22.00    2.30
  -1   3   2   20.50    2.30
  -1   3   2   22.20    2.30
   1   3  -2   19.80    2.30
   1   3  -2   20.80    2.30
  -1   3   2   20.10    2.30
   1   3  -2   23.80    2.40
   0  -3   2  739.23   77.49
   0  -3  -2  708.83   77.49
   0  -3   2  743.03   77.49
   0  -3  -2  681.63   77.49
   0  -3  -2  716.83   77.49
   0  -3  -2  735.53   77.49
   0   3   2  754.62   77.49
   0   3   2  712.93   77.49
   0   3  -2  726.93   77.49
   0   3  -2  687.53   77.49
   1  -3   2   75.39    7.60
  -1  -3  -2   75.59    7.60
  -1  -3  -2   73.59    7.60
   1  -3   2   70.59    7.60
   1  -3   2   66.19    7.60
   1  -3   2   74.39    7.60
  -1  -3  -2   61.49    7.60
   1   3   2   70.39    7.60
   1   3   2   72.99    7.60
  -1   3  -2   66.89    7.60
   1   3   2   68.29    7.60
  -1   3  -2   57.59    7.60
   1   3   2   70.19    7.60
  -2  -3  -2   24.30    3.40
  -2  -3  -2   30.10    3.30
   2  -3   2   34.40    3.30
   2  -3   2   28.80    3.30
  -2  -3  -2   29.60    3.40
   2  -3   2   31.40    3.40
   2  -3   2   29.10    3.30
   2   3   2   25.90    3.30
   2   3   2   28.60    3.30
   2   3   2   34.90    3.30
   2   3   2   30.00    3.40
  -2   3  -2   27.60    3.30
  -2   3  -2   36.90    3.40
  -2   3  -2   26.70    3.40
  -3  -3  -2    9.20    1.30
  -3  -3  -2    8.40    1.40
   3  -3   2    8.60    1.30
  -3  -3  -2    5.00    1.30
   3  -3   2   10.30    1.30
   3  -3   2    8.70    1.30
   3  -3   2   11.30    1.40
   3   3   2   10.00    1.30
   3   3   2    8.70    1.30
   3   3   2   10.00    1.30
  -3   3  -2    9.60    1.40
  -3   3  -2    8.10    1.50
   3   3   2    8.20    1.30
   4  -3   2    0.20    1.00
   4  -3   2   -0.10    1.10
   4  -3   2    0.30    0.90
  -4  -3  -2   -0.40    1.10
  -4  -3  -2   -1.10    1.10
  -4   3  -2   -0.70    1.10
   4   3   2    0.00    0.90
  -4   3  -2    0.30    1.10
   4   3   2   -0.20    0.90
   4   3   2    0.40    0.90
   5  -3   2    0.50    1.50
  -5  -3  -2    1.00    1.60
   5   3   2    2.70    1.40
  -5   3  -2   -0.50    1.40
   5   3   2    0.00    1.20
  -5   3  -2    0.40    1.40
   6  -3   2    6.90    2.30
   6   3   2    5.70    1.80
  -6   3  -2    6.70    2.10
   7  -3   2    0.10    3.00
   8  -4  -2    2.10    1.80
   8  -4  -2    0.90    2.10
   8   4  -2    0.40    1.80
   8   4  -2    1.20    1.60
  -7  -4   2   14.30    2.10
   7  -4  -2   13.70    2.50
   7  -4  -2   14.30    2.20
   7   4  -2   14.00    2.30
   7   4  -2   11.70    2.20
   7   4  -2   15.00    2.10
   6  -4  -2    4.90    1.60
   6  -4  -2    7.60    1.50
  -6  -4   2   12.00    1.50
   6   4  -2    8.30    1.60
   6   4  -2   10.30    1.60
   6   4  -2    7.90    1.40
   5  -4  -2   26.30    3.10
  -5  -4   2   29.10    3.10
   5  -4  -2   23.90    3.10
   5  -4  -2   28.80    3.20
  -5   4   2   29.30    3.20
   5   4  -2   29.30    3.20
  -5   4   2   27.90    3.20
   5   4  -2   25.50    3.20
   5   4  -2   23.70    3.10
  -4  -4   2  229.28   24.70
  -4  -4   2  235.88   24.70
   4  -4  -2  229.38   24.70
   4  -4  -2  231.78   24.70
   4  -4  -2  229.78   24.70
   4  -4  -2  231.68   24.70
   4  -4  -2  226.18   24.70
  -4   4   2  240.38   24.70
   4   4  -2  226.68   24.70
  -4   4   2  228.08   24.70
   4   4  -2  212.18   24.70
  -4   4   2  223.18   24.70
  -4   4   2  241.58   24.70
   4   4  -2  224.08   24.70
  -3  -4   2  433.96   46.70
   3  -4  -2  446.96   46.80
   3  -4  -2  426.86   46.80
   3  -4  -2  448.66   46.70
   3  -4  -2  427.06   46.80
   3  -4  -2  426.96   46.80
   3   4  -2  436.46   46.80
   3   4  -2  420.96   46.70
  -3   4   2  436.36   46.80
  -3   4   2  462.75   46.80
   3   4  -2  413.46   46.80
  -3   4   2  433.66   46.80
   2  -4  -2 1280.77  136.19
   2  -4  -2 1328.07  136.19
  -2  -4   2 1261.77  136.19
   2  -4  -2 1272.97  136.19
  -2  -4   2 1257.97  136.19
   2  -4  -2 1230.18  136.19
  -2   4   2 1246.08  136.19
   2   4  -2 1204.68  136.19
  -2   4   2 1245.68  136.19
   2   4  -2 1289.27  136.19
   2   4  -2 1299.67  136.19
  -2   4   2 1302.87  136.19
   2   4  -2 1248.18  136.19
   2   4  -2 1258.17  136.19
   1  -4  -2  735.93   80.59
   1  -4  -2  763.12   80.59
   1  -4  -2  738.13   80.59
   1  -4  -2  793.02   80.59
  -1  -4   2  740.23   80.59
  -1  -4   2  740.13   80.59
  -1  -4   2  721.03   80.59
  -1   4   2  772.82   80.59
  -1   4   2  727.03   80.59
   1   4  -2  714.83   80.59
   1   4  -2  765.32   80.59
   1   4  -2  749.62   80.59
  -1   4   2  781.82   80.59
   0  -4   2 1620.34  171.78
   0  -4   2 1570.54  171.78
   0  -4  -2 1543.05  171.78
   0  -4  -2 1587.34  171.78
   0  -4  -2 1660.13  171.78
   0  -4  -2 1552.04  171.78
   0   4  -2 1615.74  171.78
   0   4  -2 1610.74  171.78
   0   4  -2 1604.84  171.78
   0   4  -2 1639.64  171.78
   0   4   2 1588.24  171.78
   0   4   2 1579.64  171.78
   0   4   2 1589.94  171.78
   1  -4   2   65.79    6.90
  -1  -4  -2   67.69    6.90
  -1  -4  -2   64.69    6.90
   1  -4   2   61.39    6.90
  -1  -4  -2   59.19    6.90
   1  -4   2   66.19    6.90
   1  -4   2   61.09    6.90
  -1   4  -2   54.09    6.90
   1   4   2   65.09    6.90
   1   4   2   68.79    6.90
   1   4   2   62.09    6.90
   1   4   2   63.19    6.90
  -1   4  -2   59.99    6.90
   2  -4   2  128.29   14.10
   2  -4   2  129.69   14.10
  -2  -4  -2  115.69   14.10
  -2  -4  -2  139.59   14.10
   2  -4   2  136.59   14.10
   2  -4   2  130.29   14.10
  -2  -4  -2  134.69   14.10
   2   4   2  134.89   14.10
  -2   4  -2  132.29   14.10
   2   4   2  127.99   14.10
   2   4   2  138.19   14.10
  -2   4  -2  122.79   14.10
  -2   4  -2  123.79   14.10
   3  -4   2   16.80    1.80
  -3  -4  -2   14.00    1.70
   3  -4   2   14.00    1.70
  -3  -4  -2   15.20    1.90
   3  -4   2   12.70    1.70
  -3  -4  -2   10.20    1.80
   3  -4   2   13.40    1.80
  -3   4  -2   14.00    1.80
   3   4   2   12.50    1.70
   3   4   2   10.30    1.70
  -3   4  -2   13.30    1.90
   3   4   2   10.50    1.70
   3   4   2   17.90    1.80
   4  -4   2   12.20    1.80
   4  -4   2   11.90    1.70
   4  -4   2    9.40    1.60
  -4  -4  -2    7.00    1.70
  -4  -4  -2   11.10    1.80
   4   4   2   13.60    1.70
  -4   4  -2   15.60    1.80
   4   4   2    9.40    1.60
   4   4   2    9.80    1.60
  -4   4  -2   10.40    1.80
   5  -4   2   21.30    3.20
  -5  -4  -2   25.30    3.50
   5   4   2   25.10    3.20
   5   4   2   27.30    3.30
  -5   4  -2   24.80    3.20
  -5   4  -2   29.50    3.40
   6  -4   2  114.59   12.40
   6   4   2  103.79   12.40
  -6   4  -2  118.59   12.40
   7  -4   2    5.30    3.00
   8  -5  -2    0.40    1.80
   8  -5  -2    4.20    2.40
   8   5  -2   -0.70    2.10
   8   5  -2    0.10    1.50
   7  -5  -2   28.90    4.30
  -7  -5   2   29.90    4.10
   7  -5  -2   42.10    4.30
   7   5  -2   36.30    4.10
   7   5  -2   34.10    4.30
   7   5  -2   38.30    4.30
   6  -5  -2  125.89   12.60
  -6  -5   2  108.39   12.60
   6  -5  -2  115.59   12.70
   6   5  -2  117.39   12.70
   6   5  -2  115.69   12.60
   6   5  -2  111.99   12.60
   5  -5  -2    0.50    0.80
  -5  -5   2    0.30    0.70
   5  -5  -2   -0.10    0.90
   5  -5  -2   -0.60    0.90
  -5   5   2    0.60    0.80
  -5   5   2    0.10    1.00
  -5   5   2    0.40    0.90
   5   5  -2    0.20    0.60
   5   5  -2    0.60    0.90
   5   5  -2    0.40    0.80
  -4  -5   2   37.00    4.30
   4  -5  -2   37.30    4.30
   4  -5  -2   37.80    4.20
  -4  -5   2   35.90    4.20
   4  -5  -2   34.50    4.30
   4  -5  -2   43.20    4.20
   4  -5  -2   37.20    4.20
  -4   5   2   39.30    4.20
  -4   5   2   39.00    4.20
  -4   5   2   40.60    4.20
   4   5  -2   35.90    4.20
   4   5  -2   31.50    4.20
  -4   5   2   36.20    4.30
   4   5  -2   42.80    4.20
   3  -5  -2  118.19   12.90
   3  -5  -2  120.09   12.90
   3  -5  -2  118.69   12.90
  -3  -5   2  122.29   12.90
   3  -5  -2  115.59   12.90
   3  -5  -2  108.99   12.90
   3   5  -2  116.99   12.90
  -3   5   2  121.49   12.90
  -3   5   2  113.99   12.90
   3   5  -2  125.89   12.90
  -3   5   2  127.99   12.90
   3   5  -2  121.89   12.90
   3   5  -2  119.19   12.90
   2  -5  -2  466.85   50.49
   2  -5  -2  481.05   50.49
   2  -5  -2  445.16   50.49
  -2  -5   2  450.95   50.39
   2  -5  -2  470.35   50.49
  -2  -5   2  477.45   50.39
   2   5  -2  449.86   50.49
  -2   5   2  479.65   50.49
  -2   5   2  484.45   50.49
   2   5  -2  473.25   50.39
   2   5  -2  474.35   50.49
   2   5  -2  466.85   50.39
   2   5  -2  475.45   50.39
  -2   5   2  466.95   50.49
   1  -5  -2    3.80    0.50
  -1  -5   2    3.80    0.50
  -1  -5   2    3.10    0.40
   1  -5  -2    2.50    0.50
   1  -5  -2    2.60    0.50
  -1  -5   2    2.50    0.40
   1  -5  -2    4.10    0.60
   1   5  -2    3.10    0.60
   1   5  -2    3.70    0.50
  -1   5   2    3.30    0.50
   1   5  -2    3.10    0.50
  -1   5   2    4.60    0.50
  -1   5   2    3.20    0.50
   0  -5  -2  498.05   52.19
   0  -5   2  482.85   52.19
   0  -5  -2  459.25   52.19
   0  -5  -2  481.35   52.19
   0  -5   2  447.26   52.19
   0  -5  -2  503.85   52.19
   0   5   2  467.25   52.19
   0   5  -2  481.25   52.19
   0   5  -2  513.95   52.29
   0   5  -2  489.75   52.19
   0   5  -2  512.85   52.19
   0   5   2  483.55   52.19
   0   5   2  489.65   52.19
   1  -5   2  303.07   32.90
  -1  -5  -2  303.17   32.80
   1  -5   2  308.27   32.80
  -1  -5  -2  299.57   32.90
  -1  -5  -2  310.07   32.80
   1  -5   2  308.27   32.80
  -1   5  -2  300.97   32.80
   1   5   2  304.77   32.80
   1   5   2  302.17   32.80
   1   5   2  310.77   32.80
  -1   5  -2  302.37   32.90
  -2  -5  -2   35.20    4.10
   2  -5   2   33.90    4.00
   2  -5   2   37.10    4.00
  -2  -5  -2   35.10    4.00
  -2  -5  -2   38.10    4.00
   2  -5   2   35.50    4.00
   2  -5   2   39.20    4.00
   2   5   2   36.60    4.00
   2   5   2   35.20    4.00
  -2   5  -2   39.20    4.00
  -2   5  -2   33.70    4.10
  -2   5  -2   35.30    4.00
   2   5   2   35.40    4.00
   2   5   2   36.10    4.00
  -3  -5  -2   23.70    2.80
   3  -5   2   25.70    2.80
  -3  -5  -2   25.30    2.80
   3  -5   2   20.50    2.70
   3  -5   2   22.10    2.70
   3  -5   2   22.10    2.70
  -3  -5  -2   28.10    2.80
   3   5   2   20.80    2.70
   3   5   2   19.80    2.70
   3   5   2   25.20    2.70
   3   5   2   24.40    2.80
  -3   5  -2   22.70    2.80
  -3   5  -2   23.60    2.70
   4  -5   2   96.09   10.80
   4  -5   2   93.49   10.80
  -4  -5  -2   96.99   10.80
  -4  -5  -2   94.19   10.80
  -4   5  -2  101.29   10.80
  -4   5  -2  103.49   10.80
   4   5   2  103.99   10.80
   4   5   2   98.99   10.70
   4   5   2   95.39   10.70
   5  -5   2   38.70    5.00
   5   5   2   41.90    5.00
   5   5   2   41.60    5.00
  -5   5  -2   47.00    5.10
  -5   5  -2   45.20    5.10
   6  -5   2   32.50    3.70
   6   5   2   21.70    3.30
  -6   5  -2   25.30    3.60
   7  -5   2    2.90    2.70
   7   5   2    0.70    2.10
  -7   5  -2    4.30    2.50
   8  -6  -2    4.50    1.90
   8  -6  -2    4.10    2.50
   8   6  -2    0.10    1.50
   8   6  -2   -0.20    1.90
  -7  -6   2    0.50    1.30
   7  -6  -2    0.40    1.60
   7  -6  -2    3.10    1.50
   7   6  -2    3.30    1.40
   7   6  -2    1.90    1.60
   7   6  -2    2.90    1.20
   6  -6  -2   39.90    3.90
   6  -6  -2   31.40    3.70
  -6  -6   2   31.30    3.60
  -6   6   2   31.70    3.80
   6   6  -2   30.60    3.70
   6   6  -2   29.70    3.70
   6   6  -2   26.50    3.60
   5  -6  -2  118.89   12.70
   5  -6  -2  123.09   12.80
   5  -6  -2  110.69   12.70
  -5  -6   2  116.49   12.70
  -5   6   2  109.79   12.80
   5   6  -2  123.89   12.70
  -5   6   2  120.29   12.70
  -5   6   2  122.29   12.70
   5   6  -2  106.99   12.70
   5   6  -2  116.39   12.70
   4  -6  -2    1.20    0.60
  -4  -6   2    1.70    0.60
   4  -6  -2    1.90    0.80
   4  -6  -2    1.70    0.60
   4  -6  -2    1.50    0.80
   4  -6  -2    2.00    0.70
  -4   6   2    1.60    0.80
  -4   6   2    2.60    0.70
   4   6  -2    2.30    0.80
   4   6  -2    1.90    0.70
   4   6  -2    2.00    0.50
  -4   6   2    1.70    0.60
   4   6  -2    2.20    0.80
   3  -6  -2   55.79    6.70
  -3  -6   2   63.69    6.70
   3  -6  -2   62.39    6.80
   3  -6  -2   62.29    6.70
   3  -6  -2   61.19    6.70
   3   6  -2   61.79    6.80
  -3   6   2   63.79    6.70
   3   6  -2   59.89    6.70
  -3   6   2   62.79    6.70
   3   6  -2   60.39    6.70
   3   6  -2   62.19    6.70
  -3   6   2   65.19    6.70
  -2  -6   2    2.00    0.30
   2  -6  -2    2.10    0.50
   2  -6  -2    1.60    0.40
   2  -6  -2    0.60    0.40
   2  -6  -2    2.20    0.50
  -2  -6   2    2.40    0.40
   2   6  -2    1.80    0.50
   2   6  -2    2.70    0.50
  -2   6   2    1.40    0.50
   2   6  -2    1.70    0.30
  -2   6   2    2.30    0.40
   2   6  -2    1.10    0.40
  -2   6   2    1.30    0.40
   2   6  -2    2.20    0.30
   1  -6  -2   -0.20    0.40
  -1  -6   2   -0.10    0.10
   1  -6  -2    0.00    0.30
   1  -6  -2    0.20    0.40
  -1  -6   2    0.00    0.40
  -1  -6   2    0.00    0.20
   1  -6  -2    0.70    0.30
   1   6  -2   -0.30    0.40
   1   6  -2    0.10    0.30
  -1   6   2   -0.20    0.30
  -1   6   2    0.10    0.30
  -1   6   2    0.20    0.30
   1   6  -2    0.70    0.40
   0  -6  -2   52.39    5.70
   0  -6  -2   49.99    5.70
   0  -6   2   51.19    5.70
   0  -6  -2   49.70    5.80
   0  -6  -2   57.99    5.70
   0  -6   2   50.29    5.70
   0  -6   2   51.19    5.70
   0  -6   2   57.59    5.80
   0   6   2   52.59    5.70
   0   6   2   51.59    5.70
   0   6  -2   52.29    5.70
   0   6   2   54.29    5.70
   0   6  -2   55.69    5.70
   0   6  -2   50.29    5.70
   0   6  -2   53.09    5.70
  -1  -6  -2   12.70    1.60
   1  -6   2   13.70    1.50
   1  -6   2   12.80    1.50
  -1  -6  -2   13.40    1.50
   1  -6   2   14.80    1.60
  -1  -6  -2   13.60    1.50
  -1   6  -2   11.50    1.50
   1   6   2   12.00    1.50
   1   6   2   13.10    1.50
   1   6   2   13.50    1.50
  -1   6  -2    8.90    1.50
   1   6   2   10.40    1.50
  -2  -6  -2    4.80    0.80
   2  -6   2    3.30    0.80
  -2  -6  -2    5.30    0.90
   2  -6   2    4.90    0.70
  -2  -6  -2    4.60    0.90
   2  -6   2    4.70    0.90
   2  -6   2    4.80    0.90
  -2   6  -2    4.60    0.80
  -2   6  -2    2.60    0.90
   2   6   2    2.70    0.80
   2   6   2    5.90    0.80
   2   6   2    5.60    0.80
   2   6   2    3.50    0.70
  -3  -6  -2    0.80    0.90
   3  -6   2    3.60    0.90
  -3  -6  -2    0.90    1.00
   3  -6   2    1.80    0.80
  -3  -6  -2    0.50    0.80
   3  -6   2    0.80    0.70
   3   6   2    1.20    0.80
   3   6   2    1.30    0.70
   3   6   2    1.40    0.80
  -3   6  -2    0.00    0.70
  -3   6  -2    1.30    0.90
   3   6   2    0.40    1.10
   4  -6   2   15.00    2.00
  -4  -6  -2   12.50    2.00
   4  -6   2   11.70    1.90
  -4  -6  -2   12.20    2.00
  -4  -6  -2   16.00    1.90
   4   6   2   15.50    1.90
   4   6   2   12.20    1.80
  -4   6  -2   12.90    2.00
   4   6   2   15.90    1.90
  -4   6  -2    9.10    1.80
   5  -6   2    2.50    1.60
  -5   6  -2    6.60    1.60
   5   6   2    3.80    1.40
  -5   6  -2    5.20    1.70
   6  -6   2    1.10    2.00
   6   6   2    0.70    1.50
  -6   6  -2    1.30    1.90
   7  -6   2   79.49    9.60
   7   6   2   78.79    9.30
  -7   6  -2   84.59    9.40
   8  -7  -2   13.00    3.00
   8  -7  -2   19.40    2.80
   8   7  -2   13.00    2.80
   8   7  -2   18.70    2.40
  -7  -7   2   32.30    4.00
   7  -7  -2   37.70    4.10
   7  -7  -2   28.20    4.10
   7   7  -2   34.40    4.00
   7   7  -2   37.80    4.20
   7   7  -2   29.30    4.00
  -6  -7   2    1.70    1.10
   6  -7  -2    5.50    1.30
   6  -7  -2    4.60    1.40
   6   7  -2    3.60    1.30
  -6   7   2    2.60    1.50
   6   7  -2    4.90    1.20
   6   7  -2    4.40    1.00
   5  -7  -2   12.90    1.90
   5  -7  -2    9.10    1.90
  -5  -7   2   17.30    1.90
   5  -7  -2   22.00    2.20
   5   7  -2    9.90    1.90
  -5   7   2   15.20    2.10
  -5   7   2   19.70    2.00
  -5   7   2   19.70    1.90
   5   7  -2   15.00    1.80
   5   7  -2   13.10    2.00
   4  -7  -2  208.68   22.20
   4  -7  -2  210.78   22.20
   4  -7  -2  210.48   22.20
   4  -7  -2  214.68   22.20
   4  -7  -2  189.98   22.20
  -4  -7   2  212.38   22.20
  -4   7   2  213.28   22.20
   4   7  -2  206.58   22.20
   4   7  -2  211.78   22.20
  -4   7   2  208.48   22.20
  -4   7   2  200.88   22.20
   4   7  -2  197.58   22.20
  -4   7   2  207.58   22.20
   4   7  -2  191.48   22.20
   3  -7  -2  368.26   38.70
  -3  -7   2  362.66   38.70
   3  -7  -2  361.06   38.70
   3  -7  -2  345.27   38.70
   3  -7  -2  351.06   38.70
   3   7  -2  351.46   38.70
   3   7  -2  330.97   38.70
  -3   7   2  367.56   38.70
   3   7  -2  382.26   38.70
  -3   7   2  355.86   38.70
   3   7  -2  363.36   38.70
  -3   7   2  372.76   38.70
   2  -7  -2   93.49   10.30
  -2  -7   2   94.79   10.30
   2  -7  -2  100.59   10.30
   2  -7  -2   96.09   10.30
  -2  -7   2   88.49   10.30
   2  -7  -2   90.49   10.30
   2   7  -2   98.29   10.30
  -2   7   2  102.89   10.30
   2   7  -2   93.89   10.30
   2   7  -2   95.49   10.30
  -2   7   2   96.19   10.30
  -2   7   2   98.09   10.30
   1  -7  -2  157.28   18.00
   1  -7  -2  173.68   18.00
  -1  -7   2  165.98   18.00
  -1  -7   2  157.28   18.00
   1  -7  -2  165.98   18.00
   1  -7  -2  163.98   18.00
  -1   7   2  168.18   18.00
  -1   7   2  166.58   18.00
   1   7  -2  172.28   18.00
   1   7  -2  171.78   18.00
  -1   7   2  174.48   18.00
   1   7  -2  169.88   18.00
   0  -7  -2   88.49    9.40
   0  -7   2   82.99    9.40
   0  -7   2   90.89    9.40
   0  -7  -2   73.89    9.50
   0  -7  -2   92.19    9.40
   0  -7   2   85.49    9.40
   0  -7   2   81.89    9.50
   0  -7  -2   90.79    9.40
   0   7   2   89.59    9.50
   0   7  -2   90.99    9.40
   0   7   2   90.09    9.40
   0   7  -2   89.59    9.50
   0   7  -2   88.79    9.50
   0   7   2   88.39    9.40
   0   7  -2   84.29    9.40
   1  -7   2    2.30    0.50
  -1  -7  -2    4.10    0.60
  -1  -7  -2    1.90    0.70
   1  -7   2    3.30    0.50
   1  -7   2    4.00    0.70
  -1  -7  -2    3.40    0.60
  -1   7  -2    1.60    0.70
   1   7   2    1.70    0.60
  -1   7  -2    3.70    0.50
   1   7   2    2.50    0.60
   1   7   2    3.60    0.60
  -1   7  -2    2.50    0.50
   1   7   2    3.90    0.60
  -2  -7  -2    3.40    0.80
  -2  -7  -2    6.10    1.00
   2  -7   2    3.70    0.70
  -2  -7  -2    3.60    0.70
   2  -7   2    3.80    0.80
   2  -7   2    3.70    0.80
   2  -7   2    4.40    0.70
   2   7   2    2.80    0.70
   2   7   2    2.30    0.70
  -2   7  -2    4.00    0.90
  -2   7  -2    3.90    0.70
   2   7   2    3.30    0.70
   2   7   2    3.50    0.70
   3  -7   2    5.30    0.90
  -3  -7  -2    3.60    0.90
   3  -7   2    2.60    1.00
  -3  -7  -2    4.30    1.10
  -3  -7  -2    3.00    1.10
   3  -7   2    2.80    0.80
   3   7   2    2.40    0.80
   3   7   2    3.90    0.90
  -3   7  -2    2.90    1.00
  -3   7  -2    3.10    0.90
   3   7   2    5.70    0.90
   4  -7   2    1.90    1.20
  -4  -7  -2    2.60    1.10
  -4  -7  -2    2.10    1.20
   4  -7   2    3.50    1.20
  -4   7  -2    3.10    1.10
   4   7   2    0.80    1.00
   4   7   2    2.30    1.00
   4   7   2    3.00    1.10
  -4   7  -2    0.00    1.20
   5  -7   2    0.50    1.50
  -5   7  -2    1.00    1.60
  -5   7  -2    0.40    1.40
   5   7   2    1.20    1.30
   6  -7   2    0.80    2.00
   6   7   2    0.40    1.70
   6   7   2    0.40    1.50
  -6   7  -2    0.40    1.70
   7  -7   2    2.60    3.00
   7   7   2    3.30    2.20
  -7   7  -2    1.70    2.40
   8  -8  -2   10.50    2.60
   8   8  -2    8.40    2.30
   8   8  -2   13.70    2.00
   8   8  -2    9.50    2.40
  -7  -8   2   16.80    2.40
   7  -8  -2   18.90    2.80
   7  -8  -2   18.40    2.50
   7   8  -2   15.30    2.50
   7   8  -2   17.70    2.50
   7   8  -2   14.30    2.20
   6  -8  -2   11.30    1.70
  -6  -8   2    7.00    1.50
   6  -8  -2   11.40    1.80
   6   8  -2    8.00    1.70
   6   8  -2   10.30    1.40
  -6   8   2   12.60    1.90
   6   8  -2    8.90    1.60
   5  -8  -2   84.99    9.20
   5  -8  -2   90.29    9.10
  -5  -8   2   86.29    9.10
   5  -8  -2   83.59    9.10
   5  -8  -2   80.99    9.10
   5  -8  -2   91.19    9.20
   5   8  -2   84.79    9.00
   5   8  -2   76.39    9.10
  -5   8   2   86.89    9.10
  -5   8   2   79.69    9.30
  -5   8   2   73.19    9.10
   5   8  -2   78.19    9.10
   4  -8  -2   85.99    9.60
   4  -8  -2   85.29    9.50
   4  -8  -2   89.49    9.50
  -4  -8   2   88.39    9.50
   4  -8  -2   84.29    9.50
   4  -8  -2   84.89    9.50
  -4   8   2   85.49    9.50
   4   8  -2   90.89    9.50
  -4   8   2   84.69    9.50
   4   8  -2   86.09    9.40
  -4   8   2   91.19    9.50
   4   8  -2   91.99    9.50
   4   8  -2   80.29    9.50
  -4   8   2   92.09    9.50
  -3  -8   2  339.17   36.40
   3  -8  -2  345.07   36.40
   3  -8  -2  342.67   36.40
   3  -8  -2  337.57   36.40
   3  -8  -2  345.47   36.40
  -3  -8   2  327.17   36.40
   3   8  -2  344.17   36.30
  -3   8   2  349.57   36.40
   3   8  -2  317.37   36.40
  -3   8   2  327.27   36.40
  -3   8   2  329.67   36.40
   3   8  -2  341.97   36.40
   3   8  -2  340.17   36.30
   2  -8  -2  334.47   35.70
  -2  -8   2  320.27   35.70
   2  -8  -2  319.37   35.70
   2  -8  -2  318.07   35.70
   2  -8  -2  351.46   35.70
  -2  -8   2  331.57   35.70
  -2   8   2  337.67   35.70
   2   8  -2  331.67   35.70
  -2   8   2  344.67   35.70
  -2   8   2  337.77   35.70
   2   8  -2  324.67   35.70
   2   8  -2  327.17   35.70
   1  -8  -2   67.79    7.30
   1  -8  -2   68.49    7.30
  -1  -8   2   62.19    7.30
   1  -8  -2   68.39    7.30
   1  -8  -2   62.89    7.30
  -1   8   2   71.49    7.30
   1   8  -2   66.69    7.30
   1   8  -2   68.69    7.30
  -1   8   2   70.99    7.30
   1   8  -2   71.79    7.30
  -1   8   2   65.39    7.30
   0  -8   2    3.60    0.50
   0  -8   2    2.20    0.70
   0  -8   2    2.00    0.50
   0  -8   2    3.10    0.50
   0  -8  -2    3.70    0.60
   0  -8  -2    3.60    0.60
   0  -8  -2    4.10    0.50
   0  -8  -2    3.70    0.70
   0   8   2    2.60    0.60
   0   8  -2    4.40    0.70
   0   8  -2    3.30    0.40
   0   8  -2    3.10    0.60
   0   8   2    4.00    0.60
   0   8   2    6.00    0.60
   1  -8   2    3.60    0.60
   1  -8   2    4.30    0.70
  -1  -8  -2    3.30    0.70
   1  -8   2    4.70    0.80
  -1  -8  -2    5.50    0.90
  -1  -8  -2    3.80    0.70
   1   8   2    4.30    0.70
  -1   8  -2    4.70    0.60
  -1   8  -2    4.30    0.80
   1   8   2    3.60    0.70
   1   8   2    3.50    0.70
   1   8   2    5.30    0.60
  -1   8  -2    4.80    0.60
   2  -8   2   33.10    3.50
  -2  -8  -2   28.70    3.50
   2  -8   2   32.00    3.40
   2  -8   2   34.80    3.40
  -2  -8  -2   33.50    3.40
   2  -8   2   30.00    3.40
  -2  -8  -2   29.20    3.40
  -2   8  -2   26.30    3.40
   2   8   2   34.20    3.50
   2   8   2   25.90    3.40
  -2   8  -2   28.60    3.50
   2   8   2   32.60    3.40
   2   8   2   28.30    3.40
   3  -8   2    0.70    0.80
  -3  -8  -2    1.80    1.00
  -3  -8  -2    0.00    0.80
   3  -8   2    2.40    0.80
   3  -8   2    2.00    0.70
  -3  -8  -2    0.80    1.00
   3   8   2    0.90    0.80
  -3   8  -2    1.10    0.80
   3   8   2    3.30    0.80
   3   8   2    1.90    0.70
  -3   8  -2   -0.10    1.00
   4  -8   2   -0.50    1.10
  -4  -8  -2   -0.30    1.20
  -4  -8  -2   -0.30    1.00
   4  -8   2    0.50    1.10
   4   8   2   -0.30    0.90
   4   8   2    0.40    1.10
   4   8   2   -0.10    1.00
  -4   8  -2    0.10    1.00
  -4   8  -2   -0.70    1.20
   5  -8   2    1.10    1.50
  -5   8  -2    1.60    1.70
   5   8   2    0.90    1.40
  -5   8  -2    3.60    1.50
   6  -8   2   21.70    3.20
  -6   8  -2   24.70    3.00
   6   8   2   13.50    2.90
   6   8   2   21.60    2.80
   7  -8   2    3.60    3.20
   7   8   2    5.60    2.20
  -7   8  -2    5.80    2.40
   8  -9  -2    1.40    2.40
   8   9  -2   -0.50    2.10
   8   9  -2    3.20    1.50
   8   9  -2    1.20    2.00
   7  -9  -2    0.00    1.60
  -7  -9   2    1.50    1.40
   7  -9  -2   -0.40    1.90
   7   9  -2    0.80    1.00
   7   9  -2    0.10    1.60
   7   9  -2   -0.20    1.60
   6  -9  -2    5.70    1.60
   6  -9  -2    6.40    1.50
  -6  -9   2    4.20    1.20
   6   9  -2    6.00    1.10
   6   9  -2    9.10    1.50
  -6   9   2    5.70    1.50
   6   9  -2    4.40    1.50
   5  -9  -2    1.70    1.00
   5  -9  -2    3.20    1.20
   5  -9  -2    2.30    1.00
   5  -9  -2    2.40    1.10
  -5  -9   2    1.80    0.80
   5   9  -2    3.00    0.70
  -5   9   2    3.40    1.00
   5   9  -2    0.70    0.90
  -5   9   2    2.30    1.10
   5   9  -2    3.50    1.10
   4  -9  -2   -0.40    0.70
  -4  -9   2   -0.40    0.50
   4  -9  -2    0.50    0.80
   4  -9  -2    0.30    0.70
   4  -9  -2   -1.00    0.90
   4   9  -2   -0.40    0.40
   4   9  -2    0.90    0.70
  -4   9   2    0.00    0.60
  -4   9   2    0.50    0.70
   4   9  -2    0.40    0.60
  -4   9   2   -0.10    0.50
  -4   9   2    0.30    0.80
   4   9  -2    0.60    0.70
  -3  -9   2  102.19   10.70
   3  -9  -2   94.49   10.80
   3  -9  -2   96.89   10.80
  -3  -9   2   88.69   10.80
   3  -9  -2  103.39   10.80
  -3  -9   2   91.69   10.70
   3  -9  -2  105.49   10.80
   3   9  -2  107.59   10.70
   3   9  -2  108.29   10.80
  -3   9   2  102.79   10.80
  -3   9   2   97.19   10.80
   3   9  -2   88.99   10.80
  -3   9   2   98.29   10.80
   3   9  -2  101.19   10.70
  -2  -9   2   17.90    1.90
   2  -9  -2   18.20    2.00
  -2  -9   2   14.80    1.90
   2  -9  -2   16.30    2.00
   2  -9  -2   19.10    2.00
   2  -9  -2   20.40    2.00
   2   9  -2   15.30    2.00
  -2   9   2   19.20    2.00
   2   9  -2   18.30    2.00
   2   9  -2   19.20    2.00
  -2   9   2   17.70    2.00
  -2   9   2   19.90    2.00
   1  -9  -2   40.80    4.40
   1  -9  -2   41.00    4.40
   1  -9  -2   41.00    4.40
   1  -9  -2   36.70    4.30
  -1  -9   2   39.70    4.40
  -1   9   2   37.70    4.40
  -1   9   2   41.30    4.40
   1   9  -2   43.10    4.40
   1   9  -2   38.20    4.40
  -1   9   2   40.50    4.40
   1   9  -2   41.60    4.40
   0  -9   2    4.40    0.70
   0  -9  -2    4.10    0.70
   0  -9  -2    3.60    0.70
   0  -9   2    5.00    0.60
   0  -9   2    4.30    0.80
   0  -9  -2    5.00    0.70
   0  -9   2    3.60    0.60
   0  -9  -2    5.10    0.60
   0   9  -2    4.10    0.70
   0   9  -2    5.20    0.70
   0   9   2    2.90    0.60
   0   9   2    4.90    0.70
   0   9   2    4.90    0.70
   1  -9   2   15.40    1.50
   1  -9   2   11.00    1.40
  -1  -9  -2    8.50    1.50
  -1  -9  -2    9.30    1.40
  -1  -9  -2   13.30    1.40
   1  -9   2   10.80    1.40
   1   9   2   13.00    1.50
  -1   9  -2   12.90    1.40
   1   9   2   11.10    1.30
  -1   9  -2   10.00    1.40
   1   9   2   13.10    1.40
  -1   9  -2   12.50    1.60
   1   9   2   13.70    1.40
  -2  -9  -2   11.30    1.40
   2  -9   2   11.60    1.40
   2  -9   2   11.80    1.40
   2  -9   2   10.40    1.30
  -2  -9  -2    9.20    1.50
   2  -9   2   10.70    1.30
  -2  -9  -2   10.50    1.30
   2   9   2    9.90    1.40
   2   9   2    7.10    1.30
   2   9   2    9.00    1.30
  -2   9  -2   11.30    1.50
   2   9   2    9.70    1.30
  -2   9  -2   10.40    1.30
  -3  -9  -2   16.60    2.00
   3  -9   2   14.00    2.00
   3  -9   2   19.10    2.00
  -3  -9  -2   13.60    2.10
  -3  -9  -2   17.30    2.10
   3   9   2   16.00    2.00
  -3   9  -2   18.70    2.10
   3   9   2   21.80    2.00
   3   9   2   10.00    2.00
  -3   9  -2   13.70    2.00
  -4  -9  -2    7.30    1.30
   4  -9   2    2.70    1.30
  -4  -9  -2    4.10    1.40
   4  -9   2    4.90    1.30
   4   9   2    4.10    1.10
  -4   9  -2    6.00    1.30
  -4   9  -2    4.00    1.50
   4   9   2    5.80    1.30
   5  -9   2   11.20    2.20
  -5   9  -2   19.20    2.40
  -5   9  -2   12.50    2.10
   5   9   2   12.90    2.20
   6  -9   2    6.30    2.30
   6   9   2    4.60    1.80
  -6   9  -2    4.60    1.90
   6   9   2    6.20    1.70
   7  -9   2    5.40    3.20
  -7   9  -2    9.00    2.70
   7   9   2    7.80    2.30
   8 -10  -2   10.10    2.80
  -8 -10   2    7.90    2.10
   8  10  -2    2.40    2.20
   8  10  -2    7.10    1.60
  -7 -10   2   10.30    1.80
   7 -10  -2    8.60    2.10
   7  10  -2   12.00    2.00
  -7  10   2    6.30    2.20
   7  10  -2    8.30    1.50
   7  10  -2    9.90    2.00
  -6 -10   2    2.90    1.10
   6 -10  -2    6.00    1.40
   6 -10  -2    0.00    1.40
   6  10  -2    4.00    0.90
   6  10  -2    4.00    1.20
  -6  10   2    2.90    1.40
   6  10  -2    3.50    1.40
   5 -10  -2    0.00    1.10
  -5 -10   2    1.10    0.80
   5 -10  -2    0.40    0.90
   5 -10  -2    0.80    1.20
   5 -10  -2    0.30    1.00
   5  10  -2   -0.70    0.80
  -5  10   2    0.20    0.90
  -5  10   2    1.10    1.00
   5  10  -2    0.50    0.90
   5  10  -2    0.40    0.60
   4 -10  -2   57.19    6.80
   4 -10  -2   60.79    6.80
  -4 -10   2   63.69    6.70
   4 -10  -2   58.09    6.80
   4 -10  -2   61.29    6.80
   4  10  -2   54.89    6.80
   4  10  -2   71.19    6.80
   4  10  -2   63.19    6.70
  -4  10   2   57.09    6.80
  -4  10   2   65.09    6.80
  -4  10   2   56.39    6.80
  -4  10   2   62.39    6.70
   4  10  -2   64.79    6.70
   3 -10  -2   60.89    6.60
  -3 -10   2   54.99    6.60
   3 -10  -2   58.29    6.60
   3 -10  -2   62.89    6.60
  -3 -10   2   57.19    6.60
  -3 -10   2   61.69    6.60
   3 -10  -2   54.59    6.60
   3  10  -2   62.29    6.50
   3  10  -2   55.69    6.60
  -3  10   2   65.89    6.60
   3  10  -2   62.29    6.50
  -3  10   2   59.69    6.60
   3  10  -2   64.59    6.60
  -3  10   2   60.79    6.60
  -2 -10   2   36.60    4.00
   2 -10  -2   36.90    4.10
  -2 -10   2   33.10    4.00
   2 -10  -2   38.80    4.10
   2 -10  -2   36.70    4.10
   2 -10  -2   41.60    4.10
   2  10  -2   36.30    4.10
  -2  10   2   37.90    4.10
  -2  10   2   40.30    4.10
  -2  10   2   38.70    4.10
   2  10  -2   36.50    4.10
   2  10  -2   41.30    4.10
   1 -10  -2   16.70    1.90
   1 -10  -2   19.20    2.00
   1 -10  -2   16.50    2.00
  -1 -10   2   16.20    2.00
   1 -10  -2   17.40    2.00
   1  10  -2   16.40    2.00
  -1  10   2   16.20    2.00
   1  10  -2   18.90    2.00
   1  10  -2   17.50    2.00
  -1  10   2   18.40    2.00
  -1  10   2   16.50    2.00
   0 -10  -2    0.10    0.30
   0 -10   2    0.00    0.50
   0 -10   2   -0.50    0.40
   0 -10  -2    0.50    0.40
   0 -10   2    0.10    0.30
   0 -10  -2   -0.30    0.40
   0 -10  -2    0.90    0.50
   0 -10   2    0.30    0.20
   0  10   2    0.40    0.30
   0  10  -2    0.50    0.50
   0  10  -2    0.10    0.50
   0  10   2    0.20    0.40
   0  10   2    0.00    0.40
  -1 -10  -2   -0.20    0.50
   1 -10   2    0.10    0.40
  -1 -10  -2    0.40    0.60
  -1 -10  -2    0.40    0.40
   1 -10   2   -0.30    0.60
   1 -10   2    0.50    0.40
   1  10   2    0.40    0.30
  -1  10  -2    0.50    0.70
  -1  10  -2    0.20    0.40
  -1  10  -2    0.30    0.40
   1  10   2   -0.80    0.50
   1  10   2    0.70    0.50
   1  10   2    0.20    0.40
   2 -10   2   -0.70    0.50
   2 -10   2    1.40    0.70
  -2 -10  -2    0.70    0.60
   2 -10   2    0.40    0.50
  -2 -10  -2    0.60    0.70
  -2 -10  -2   -0.20    0.80
   2  10   2   -0.20    0.60
   2  10   2    1.10    0.60
   2  10   2    0.50    0.50
  -2  10  -2    0.50    0.50
  -2  10  -2    0.60    0.70
   2  10   2    0.30    0.70
   3 -10   2   48.90    5.20
  -3 -10  -2   47.00    5.40
  -3 -10  -2   45.10    5.20
   3 -10   2   51.59    5.20
  -3 -10  -2   51.99    5.20
   3  10   2   46.60    5.20
  -3  10  -2   42.50    5.30
  -3  10  -2   43.60    5.10
   3  10   2   38.60    5.10
   3  10   2   49.20    5.10
  -4 -10  -2   -0.90    1.00
   4 -10   2   -0.40    1.30
  -4 -10  -2    0.10    1.20
   4 -10   2    1.40    1.00
   4  10   2    0.80    0.90
  -4  10  -2    0.70    1.10
  -4  10  -2    0.40    1.40
   4  10   2    0.20    1.10
   5 -10   2    0.10    1.40
   5 -10   2    0.10    2.30
  -5  10  -2    0.40    1.60
  -5  10  -2    3.00    1.30
   5  10   2   -0.60    1.30
   6 -10   2   18.00    2.90
   6  10   2   14.50    2.40
  -6  10  -2   11.20    2.40
   6  10   2   14.00    2.30
  -7  10  -2    2.50    2.50
  -8 -11   2    1.40    1.80
   8 -11  -2    1.20    2.60
   8  11  -2    1.60    1.40
   8  11  -2   -0.80    2.00
  -7 -11   2   28.60    3.40
   7 -11  -2   26.60    3.70
  -7  11   2   27.50    3.60
   7  11  -2   25.20    3.60
   7  11  -2   28.00    3.50
   7  11  -2   27.20    3.20
   6 -11  -2  191.88   18.00
   6 -11  -2  158.08   18.00
  -6 -11   2  154.98   17.90
   6  11  -2  161.38   17.90
   6  11  -2  162.48   17.80
  -6  11   2  166.98   18.00
   6  11  -2  166.58   17.90
   5 -11  -2   -0.10    1.10
  -5 -11   2    0.20    0.80
   5 -11  -2   -0.60    0.90
   5 -11  -2    0.50    1.10
   5 -11  -2    0.10    1.00
   5  11  -2    0.00    1.00
  -5  11   2    1.00    1.00
  -5  11   2    0.00    1.00
   5  11  -2    0.20    1.00
   5  11  -2    0.00    0.50
   4 -11  -2   40.20    4.70
  -4 -11   2   42.20    4.60
   4 -11  -2   42.50    4.70
   4 -11  -2   43.50    4.70
   4 -11  -2   45.00    4.70
  -4  11   2   43.10    4.70
  -4  11   2   46.60    4.60
   4  11  -2   47.00    4.60
  -4  11   2   39.20    4.70
   4  11  -2   35.20    4.70
  -4  11   2   36.20    4.70
   4  11  -2   47.60    4.70
   4  11  -2   37.90    4.60
  -3 -11   2    2.50    0.50
   3 -11  -2    2.80    0.70
  -3 -11   2    3.90    0.60
  -3 -11   2    2.30    0.60
   3 -11  -2    1.60    0.70
   3 -11  -2    1.00    0.70
   3 -11  -2    1.80    0.70
   3  11  -2    1.70    0.70
  -3  11   2    2.00    0.60
  -3  11   2    3.70    0.60
  -3  11   2    1.90    0.60
   3  11  -2    2.60    0.70
   2 -11  -2  224.48   24.50
  -2 -11   2  213.78   24.40
   2 -11  -2  231.98   24.50
   2 -11  -2  231.18   24.50
  -2 -11   2  230.68   24.40
   2 -11  -2  225.58   24.50
   2  11  -2  230.78   24.50
  -2  11   2  227.68   24.50
  -2  11   2  229.98   24.50
  -2  11   2  227.88   24.50
   2  11  -2  227.38   24.50
   2  11  -2  230.28   24.50
   1 -11  -2   59.39    6.10
   1 -11  -2   55.69    6.00
  -1 -11   2   54.09    6.00
   1 -11  -2   53.59    6.00
   1 -11  -2   53.39    6.00
   1  11  -2   57.59    6.00
  -1  11   2   54.69    6.00
  -1  11   2   51.49    6.00
  -1  11   2   56.59    6.00
   1  11  -2   52.49    6.00
   1  11  -2   60.79    6.00
   0 -11   2    0.20    0.20
   0 -11  -2    0.60    0.50
   0 -11   2    0.10    0.30
   0 -11   2   -0.50    0.40
   0 -11  -2    0.70    0.50
   0 -11  -2    0.00    0.30
   0 -11  -2   -0.90    0.60
   0 -11   2   -0.20    0.50
   0  11  -2    0.10    0.60
   0  11   2   -0.40    0.50
   0  11   2    0.10    0.50
   0  11  -2    0.40    0.50
   0  11   2    0.30    0.40
  -1 -11  -2   18.00    2.10
  -1 -11  -2   19.80    2.10
   1 -11   2   17.60    2.00
  -1 -11  -2   17.00    2.20
   1 -11   2   16.30    2.10
   1 -11   2   19.70    2.20
   1 -11   2   17.90    2.00
  -1  11  -2   16.60    2.20
   1  11   2   21.40    2.10
  -1  11  -2   21.40    2.00
   1  11   2   15.30    2.00
   1  11   2   19.70    2.00
   1  11   2   17.20    2.10
  -1  11  -2   14.30    2.00
  -2 -11  -2  164.98   19.30
   2 -11   2  190.28   19.20
   2 -11   2  173.68   19.20
  -2 -11  -2  186.28   19.20
   2 -11   2  174.78   19.30
   2  11   2  168.08   19.20
  -2  11  -2  178.28   19.30
   2  11   2  179.38   19.20
   2  11   2  216.68   19.30
   2  11   2  164.68   19.20
  -3 -11  -2    8.30    1.40
   3 -11   2    8.80    1.20
   3 -11   2    7.40    1.30
  -3 -11  -2    6.50    1.20
   3  11   2    7.90    1.30
  -3  11  -2    6.30    1.20
  -3  11  -2    7.00    1.50
   3  11   2    6.30    1.10
  -4 -11  -2   47.90    5.60
   4 -11   2   49.00    5.60
  -4 -11  -2   51.09    5.50
   4 -11   2   43.90    5.60
   4  11   2   52.69    5.50
   4  11   2   48.80    5.60
  -4  11  -2   50.49    5.50
  -4  11  -2   45.40    5.60
   5 -11   2   -1.00    1.60
   5 -11   2    0.80    1.40
   5  11   2    2.10    1.50
  -5  11  -2    1.40    1.30
  -5  11  -2    1.70    1.70
   6 -11   2    3.30    2.00
   6  11   2    2.30    1.50
  -6  11  -2    0.60    1.80
   6  11   2   -0.30    1.70
  -8 -12   2    0.20    1.90
   8 -12  -2    3.10    2.40
   8  12  -2    3.20    1.30
   8  12  -2    2.40    2.20
  -7 -12   2    2.10    1.40
   7 -12  -2    3.90    1.90
   7  12  -2    3.80    1.80
  -7  12   2    3.60    1.90
   7  12  -2    2.50    1.60
   7  12  -2    4.30    1.10
   6 -12  -2   25.10    3.70
  -6 -12   2   29.60    3.50
   6  12  -2   26.90    3.40
   6  12  -2   34.70    3.60
  -6  12   2   29.70    3.60
   6  12  -2   30.70    3.60
   5 -12  -2   12.50    1.90
   5 -12  -2    8.70    1.90
   5 -12  -2   15.40    2.00
  -5 -12   2   11.80    1.70
   5 -12  -2   14.30    2.00
  -5  12   2   13.60    1.90
   5  12  -2   18.80    2.00
   5  12  -2   13.30    1.60
  -5  12   2   13.00    1.90
   5  12  -2   13.60    1.90
   4 -12  -2    1.30    0.80
   4 -12  -2    1.10    0.80
  -4 -12   2    0.90    0.60
   4 -12  -2    0.70    1.00
   4 -12  -2    0.00    0.90
  -4  12   2    0.70    0.70
   4  12  -2    0.60    0.40
   4  12  -2    1.00    0.40
   4  12  -2    0.90    0.80
  -4  12   2    1.00    0.80
  -4  12   2    0.10    0.50
   4  12  -2    0.90    0.80
  -4  12   2    0.50    0.80
   3 -12  -2   10.90    1.60
   3 -12  -2   13.30    1.60
  -3 -12   2   12.70    1.50
  -3 -12   2   11.80    1.40
   3 -12  -2   14.20    1.60
   3 -12  -2   10.90    1.50
  -3 -12   2   12.70    1.50
  -3  12   2   11.90    1.50
   3  12  -2   13.70    1.60
   3  12  -2   14.00    1.60
  -3  12   2   11.70    1.50
  -3  12   2   11.50    1.50
   2 -12  -2  285.87   31.70
   2 -12  -2  289.67   31.80
   2 -12  -2  295.27   31.70
   2 -12  -2  303.97   31.70
   2  12  -2  291.97   31.70
   2  12  -2  285.87   31.70
  -2  12   2  298.97   31.70
  -2  12   2  297.67   31.70
  -2  12   2  295.17   31.70
   2  12  -2  301.97   31.80
   1 -12  -2   16.50    2.00
   1 -12  -2   16.90    2.10
   1 -12  -2   17.00    2.00
   1 -12  -2   16.20    1.90
   1  12  -2   17.70    2.00
  -1  12   2   15.30    2.00
   1  12  -2   18.70    2.00
   1  12  -2   18.50    2.00
  -1  12   2   16.80    2.00
  -1  12   2   16.90    2.00
   0 -12   2   42.80    5.00
   0 -12  -2   48.10    5.00
   0 -12  -2   48.50    5.00
   0 -12   2   44.80    5.00
   0 -12  -2   47.30    5.00
   0 -12   2   41.60    5.00
   0 -12   2   49.30    5.00
   0 -12  -2   38.80    5.10
   0  12   2   48.90    5.10
   0  12   2   47.90    5.00
   0  12  -2   47.90    5.10
   0  12  -2   42.60    5.00
   1 -12   2   12.10    1.60
  -1 -12  -2   12.10    1.50
   1 -12   2   11.60    1.40
   1 -12   2   11.70    1.40
  -1 -12  -2   13.10    1.50
   1 -12   2   11.00    1.40
  -1 -12  -2   10.20    1.40
   1  12   2   13.60    1.40
   1  12   2   12.10    1.40
  -1  12  -2   12.10    1.30
  -1  12  -2    9.60    1.60
  -1  12  -2    9.20    1.30
   1  12   2   12.50    1.50
   1  12   2   11.80    1.30
   2 -12   2    0.40    0.70
  -2 -12  -2   -0.40    0.60
   2 -12   2    0.10    0.50
  -2 -12  -2    0.20    0.80
  -2 -12  -2   -0.30    0.80
   2 -12   2   -0.20    0.60
  -2  12  -2    0.00    0.50
   2  12   2    0.80    0.60
   2  12   2    0.70    0.70
  -2  12  -2    0.80    0.80
   2  12   2    0.20    0.50
   3 -12   2   24.20    2.80
   3 -12   2   26.90    2.80
  -3 -12  -2   24.00    2.80
  -3 -12  -2   25.80    2.90
  -3  12  -2   21.20    2.90
   3  12   2   19.50    2.70
   3  12   2   23.10    2.80
  -4 -12  -2   57.99    6.70
   4 -12   2   59.09    6.60
   4 -12   2   63.69    6.70
  -4 -12  -2   63.89    6.60
   4  12   2   53.69    6.50
  -4  12  -2   62.09    6.70
   4  12   2   54.09    6.60
   5 -12   2    5.30    1.70
   5 -12   2    2.20    1.60
   5  12   2    1.60    1.50
  -5  12  -2    2.90    1.40
   5  12   2    2.60    1.20
  -5  12  -2    2.50    1.80
   6 -12   2   17.20    3.00
   6  12   2   23.20    2.60
   6  12   2   13.30    2.70
  -6  12  -2   15.90    2.70
  -8 -13   2   13.60    2.50
   8 -13  -2   12.00    3.00
   8  13  -2   15.40    2.80
   8  13  -2   13.10    2.00
   7 -13  -2    3.60    1.80
  -7 -13   2    3.10    1.40
  -7  13   2    4.90    1.90
   7  13  -2    0.20    1.50
   7  13  -2    0.30    0.90
  -6 -13   2   53.69    6.10
   6 -13  -2   53.69    6.30
   6  13  -2   55.09    6.10
   6  13  -2   54.19    6.00
  -6  13   2   56.59    6.20
   6  13  -2   52.49    6.20
   5 -13  -2    3.70    1.30
   5 -13  -2    2.60    1.30
   5 -13  -2    7.50    1.40
   5 -13  -2    4.70    1.40
  -5 -13   2    5.90    1.10
   5  13  -2    6.60    1.20
   5  13  -2    6.80    1.40
  -5  13   2    7.00    1.30
   5  13  -2    6.30    0.90
  -5  13   2    4.80    1.40
  -4 -13   2    4.00    0.80
   4 -13  -2    3.10    1.00
   4 -13  -2    3.60    1.00
   4 -13  -2    3.00    1.00
   4 -13  -2    4.40    1.00
  -4  13   2    3.70    1.00
   4  13  -2    3.80    0.80
  -4  13   2    2.20    0.90
   4  13  -2    3.30    0.60
   4  13  -2    2.40    0.90
   4  13  -2    5.10    0.60
  -3 -13   2   12.10    1.60
   3 -13  -2   11.30    1.80
   3 -13  -2   15.20    1.80
   3 -13  -2   17.40    1.90
   3 -13  -2   16.00    1.80
  -3 -13   2   15.50    1.70
  -3 -13   2   12.50    1.70
  -3  13   2   12.70    1.70
   3  13  -2   18.20    1.80
  -3  13   2   17.00    1.80
   3  13  -2   13.90    1.70
  -3  13   2   14.10    1.70
  -2 -13   2    2.70    0.60
   2 -13  -2    3.20    0.60
   2 -13  -2    2.40    0.80
   2 -13  -2    1.30    0.60
   2 -13  -2    1.50    0.60
  -2  13   2    2.70    0.50
  -2  13   2    1.90    0.60
   2  13  -2    1.30    0.50
   2  13  -2    1.80    0.60
   2  13  -2    2.20    0.60
  -2  13   2    0.90    0.50
   1 -13  -2   32.90    3.60
   1 -13  -2   34.80    3.60
   1 -13  -2   31.00    3.60
   1 -13  -2   32.50    3.70
   1  13  -2   31.30    3.60
  -1  13   2   34.40    3.60
   1  13  -2   33.20    3.60
  -1  13   2   31.20    3.60
   1  13  -2   35.50    3.70
   0 -13   2  124.99   13.10
   0 -13  -2  127.59   13.10
   0 -13  -2  117.39   13.10
   0 -13  -2  122.39   13.10
   0 -13   2  121.19   13.10
   0 -13   2  116.29   13.10
   0 -13  -2  114.09   13.20
   0 -13   2  117.79   13.20
   0  13  -2  136.59   13.20
   0  13   2  123.09   13.20
   0  13   2  120.79   13.10
   0  13  -2  115.09   13.20
  -1 -13  -2   18.90    2.40
  -1 -13  -2   20.60    2.30
   1 -13   2   19.70    2.30
   1 -13   2   18.50    2.30
   1 -13   2   21.20    2.30
  -1 -13  -2   18.50    2.40
   1 -13   2   22.20    2.50
   1  13   2   19.10    2.30
  -1  13  -2   22.30    2.40
  -1  13  -2   16.60    2.20
   1  13   2   23.50    2.40
  -1  13  -2   23.20    2.20
  -2 -13  -2    6.40    0.90
   2 -13   2    5.40    1.00
   2 -13   2    6.20    0.90
  -2 -13  -2    3.40    1.10
  -2 -13  -2    4.50    1.10
   2 -13   2    5.10    0.80
   2  13   2    4.80    1.00
  -2  13  -2    5.30    1.10
   2  13   2    4.90    0.90
  -2  13  -2    5.70    0.80
   3 -13   2    3.50    1.00
   3 -13   2    3.80    1.00
  -3 -13  -2    5.10    1.20
  -3 -13  -2    3.10    1.00
  -3  13  -2    2.20    0.80
   3  13   2    1.80    0.80
  -3  13  -2    1.80    1.10
   3  13   2    1.40    1.00
  -4 -13  -2   25.40    2.70
   4 -13   2   12.40    2.50
  -4 -13  -2   26.60    2.50
   4 -13   2   16.10    2.40
  -4  13  -2   21.10    2.40
  -4  13  -2   16.70    2.60
   4  13   2   19.70    2.40
   4  13   2   15.20    2.50
   5 -13   2    0.40    1.50
   5 -13   2    0.80    1.60
  -5  13  -2    0.20    1.80
  -5  13  -2    0.50    1.30
   5  13   2    0.40    1.40
   5  13   2    1.10    1.20
   6 -13   2   19.00    3.10
   6  13   2   15.20    2.70
  -6  13  -2   16.00    2.60
   6  13   2   16.40    2.50
  -8 -14   2    1.20    2.00
   8 -14  -2    1.30    2.40
   8  14  -2   -0.40    1.20
  -8  14   2    4.20    2.50
   8  14  -2    0.70    2.10
   7 -14  -2   15.00    2.60
  -7 -14   2   15.50    2.10
   7  14  -2   13.70    2.30
   7  14  -2   10.20    1.70
  -7  14   2   13.00    2.40
  -6 -14   2    2.80    1.10
   6 -14  -2    2.60    1.80
   6  14  -2    3.20    1.30
   6  14  -2    0.70    0.70
   6  14  -2    2.30    1.40
  -6  14   2    2.40    1.40
  -5 -14   2    6.80    1.10
   5 -14  -2    6.40    1.40
   5 -14  -2    8.90    1.50
   5 -14  -2    6.00    1.40
   5  14  -2    8.40    1.30
  -5  14   2    7.60    1.50
   5  14  -2    4.40    1.30
   5  14  -2    5.90    0.90
  -5  14   2    3.40    1.30
   4 -14  -2    6.60    1.30
   4 -14  -2    9.30    1.30
  -4 -14   2    6.00    1.00
   4 -14  -2    6.10    1.30
   4 -14  -2    6.20    1.30
   4  14  -2    7.50    0.80
  -4  14   2    6.90    1.30
   4  14  -2    7.00    1.20
   4  14  -2    7.50    0.80
   4  14  -2    7.70    1.30
  -4  14   2    4.20    1.10
   3 -14  -2    2.40    0.90
   3 -14  -2    2.40    0.70
  -3 -14   2    2.70    0.60
   3 -14  -2    1.10    0.70
  -3 -14   2    1.80    0.50
  -3 -14   2    1.40    0.60
   3 -14  -2    2.80    0.90
   3  14  -2    2.70    0.70
  -3  14   2    1.60    0.50
  -3  14   2    1.20    0.60
   3  14  -2    1.70    0.60
  -3  14   2    1.70    0.60
   2 -14  -2   18.40    2.10
   2 -14  -2   19.20    2.20
  -2 -14   2   16.90    2.10
   2 -14  -2   18.70    2.20
   2 -14  -2   16.50    2.10
   2  14  -2   20.30    2.10
  -2  14   2   17.60    2.10
   2  14  -2   16.60    2.10
  -2  14   2   20.00    2.10
   2  14  -2   16.20    2.10
  -2  14   2   19.10    2.10
   1 -14  -2    4.00    0.80
   1 -14  -2    3.80    0.70
   1 -14  -2    4.20    0.70
   1 -14  -2    3.60    0.60
   1  14  -2    2.40    0.70
  -1  14   2    4.50    0.70
  -1  14   2    4.80    0.70
   1  14  -2    3.50    0.70
   1  14  -2    3.50    0.70
   0 -14   2  293.67   30.70
   0 -14  -2  298.97   30.70
   0 -14  -2  270.97   30.70
   0 -14  -2  277.07   30.70
   0 -14   2  282.97   30.70
   0 -14   2  289.37   30.70
   0 -14   2  292.67   30.70
   0  14  -2  277.67   30.70
   0  14  -2  285.07   30.70
   0  14  -2  290.77   30.70
   0  14   2  286.17   30.70
   0  14   2  268.17   30.70
  -1 -14  -2   53.99    5.60
  -1 -14  -2   52.29    5.70
   1 -14   2   51.39    5.60
   1 -14   2   47.80    5.70
   1 -14   2   54.89    5.60
  -1 -14  -2   55.39    5.70
   1 -14   2   48.80    5.60
  -1  14  -2   55.89    5.60
  -1  14  -2   46.80    5.70
   1  14   2   46.00    5.60
   1  14   2   53.49    5.70
  -1  14  -2   48.80    5.50
   2 -14   2    1.10    0.60
  -2 -14  -2    0.20    0.70
  -2 -14  -2    0.40    0.80
   2 -14   2    0.20    0.90
   2  14   2    0.60    0.60
  -2  14  -2    0.50    0.90
   2  14   2    0.80    0.70
  -2  14  -2    0.50    0.50
  -3 -14  -2    6.80    1.20
  -3 -14  -2    5.40    1.40
   3 -14   2    5.60    1.20
   3 -14   2    9.30    1.40
  -3  14  -2    5.40    1.10
   3  14   2    7.70    1.10
   3  14   2    6.30    1.20
  -3  14  -2    3.90    1.40
  -4 -14  -2   19.50    2.10
   4 -14   2   12.80    2.10
   4 -14   2   12.10    2.20
  -4 -14  -2   14.60    2.20
  -4  14  -2   13.00    2.00
   4  14   2   15.30    2.20
  -4  14  -2   12.10    2.30
   4  14   2   17.60    2.00
   5 -14   2    4.60    1.80
   5 -14   2    5.70    1.90
   5  14   2    5.00    1.60
   5  14   2    7.50    1.40
  -5  14  -2    9.80    2.10
  -5  14  -2    3.60    1.50
   6 -14   2    2.50    2.10
  -6  14  -2    2.90    1.80
   6  14   2    2.00    1.80
   6  14   2    2.80    1.60
  -8 -15   2   12.60    2.30
   8 -15  -2    8.90    3.00
   8  15  -2    9.10    2.60
   8  15  -2    6.90    1.60
  -8  15   2    9.40    2.50
   7 -15  -2    2.00    2.10
  -7 -15   2   -0.70    1.40
   7  15  -2   -0.50    1.50
  -7  15   2   -0.10    1.70
   7  15  -2   -0.30    0.80
  -6 -15   2   78.69    8.80
   6 -15  -2   83.29    9.00
  -6  15   2   88.99    8.90
   6  15  -2   78.19    8.70
   6  15  -2   80.29    8.90
   6  15  -2   75.99    8.90
   5 -15  -2   41.00    5.20
   5 -15  -2   44.80    5.30
  -5 -15   2   45.70    5.10
   5 -15  -2   45.20    5.30
  -5  15   2   44.80    5.20
   5  15  -2   47.30    5.00
   5  15  -2   44.70    5.20
  -5  15   2   42.60    5.30
   5  15  -2   54.89    5.30
   4 -15  -2    4.40    1.10
   4 -15  -2    1.80    1.10
   4 -15  -2    1.60    1.00
   4 -15  -2    2.60    1.00
  -4 -15   2    2.90    0.70
  -4  15   2    3.10    0.90
   4  15  -2    2.50    0.90
  -4  15   2    1.20    1.00
   4  15  -2    2.10    0.90
  -3 -15   2   12.50    1.60
  -3 -15   2   10.80    1.40
   3 -15  -2   12.40    1.70
   3 -15  -2   11.40    1.60
  -3 -15   2   14.50    1.50
   3 -15  -2    9.10    1.70
   3 -15  -2    9.30    1.60
  -3  15   2   15.60    1.50
   3  15  -2   12.20    1.60
   3  15  -2   14.70    1.60
  -3  15   2   10.50    1.50
   2 -15  -2  149.59   16.10
   2 -15  -2  144.29   16.20
  -2 -15   2  141.69   16.10
   2 -15  -2  149.59   16.10
   2 -15  -2  150.08   16.10
   2  15  -2  158.78   16.10
   2  15  -2  153.78   16.20
  -2  15   2  145.99   16.10
  -2  15   2  146.99   16.10
   2  15  -2  152.78   16.10
   1 -15  -2   40.80    4.30
   1 -15  -2   36.90    4.20
   1 -15  -2   40.30    4.20
   1 -15  -2   38.10    4.20
   1  15  -2   37.80    4.20
   1  15  -2   42.10    4.30
  -1  15   2   40.00    4.20
  -1  15   2   33.90    4.20
   1  15  -2   37.00    4.20
   0 -15  -2  201.58   21.50
   0 -15   2  194.98   21.40
   0 -15   2  190.08   21.50
   0 -15   2  204.48   21.50
   0 -15  -2  183.88   21.50
   0 -15   2  191.58   21.40
   0 -15  -2  209.08   21.50
   0  15   2  198.78   21.50
   0  15  -2  204.98   21.50
   0  15  -2  207.78   21.50
   0  15  -2  198.78   21.50
   0  15   2  211.38   21.50
  -1 -15  -2   11.00    1.50
   1 -15   2   10.30    1.30
  -1 -15  -2   11.20    1.30
  -1 -15  -2    8.60    1.40
   1 -15   2   10.70    1.50
   1 -15   2    9.30    1.20
   1 -15   2    9.60    1.20
   1  15   2   10.70    1.30
   1  15   2   11.20    1.40
  -1  15  -2    9.90    1.50
  -2 -15  -2  108.59   11.20
   2 -15   2   96.29   11.30
  -2 -15  -2   97.89   11.30
   2 -15   2  108.29   11.20
  -2  15  -2   99.29   11.20
   2  15   2  111.69   11.30
   2  15   2  101.79   11.20
  -2  15  -2  107.09   11.30
   3 -15   2    7.70    1.50
   3 -15   2    8.90    1.40
  -3 -15  -2    7.60    1.50
  -3 -15  -2   11.10    1.40
  -3  15  -2    8.60    1.70
  -3  15  -2    9.80    1.30
   3  15   2    7.60    1.30
   3  15   2   10.10    1.50
   4 -15   2    5.00    1.50
  -4 -15  -2    2.40    1.50
   4 -15   2    8.80    1.50
  -4 -15  -2    6.40    1.40
  -4  15  -2    5.60    1.20
   4  15   2    3.30    1.30
   4  15   2    4.20    1.10
  -4  15  -2    4.90    1.50
   5 -15   2    2.10    1.80
   5 -15   2    2.70    1.80
  -5 -15  -2    1.30    1.80
   5  15   2    3.20    1.60
  -5  15  -2    1.80    1.80
   5  15   2    1.10    1.20
  -5  15  -2    4.60    1.40
   6 -15   2    6.00    2.30
   6  15   2    8.30    2.10
   6  15   2    6.70    1.80
  -6  15  -2    7.90    2.00
  -8 -16   2    6.70    2.20
   8 -16  -2    3.40    2.80
   8  16  -2    6.10    1.40
   8  16  -2    7.30    2.30
  -8  16   2    7.20    2.50
   7 -16  -2    1.80    1.90
  -7 -16   2    2.10    1.50
   7  16  -2    1.40    0.90
  -7  16   2    1.90    1.70
   7  16  -2    0.20    1.70
   6 -16  -2   59.39    6.20
  -6 -16   2   52.99    6.10
   6  16  -2   52.29    5.90
   6  16  -2   57.69    6.20
  -6  16   2   50.19    6.10
   5 -16  -2   42.90    4.60
  -5 -16   2   43.70    4.50
   5 -16  -2   34.20    4.60
   5 -16  -2   48.00    4.70
  -5  16   2   31.30    4.60
  -5  16   2   38.70    4.60
   5  16  -2   39.00    4.50
   5  16  -2   39.40    4.60
   5  16  -2   39.80    4.30
   4 -16  -2    0.70    0.90
   4 -16  -2    0.30    0.90
   4 -16  -2    1.00    1.00
  -4 -16   2    1.00    0.60
   4  16  -2    0.50    0.80
  -4  16   2    1.10    0.80
   4  16  -2    0.90    0.90
  -4  16   2    0.70    1.00
   3 -16  -2  250.07   25.50
   3 -16  -2  230.58   25.50
  -3 -16   2  232.08   25.40
  -3 -16   2  220.28   25.40
  -3 -16   2  230.48   25.50
   3 -16  -2  250.97   25.50
   3 -16  -2  232.08   25.50
  -3  16   2  232.28   25.50
   3  16  -2  244.98   25.50
   3  16  -2  241.88   25.50
  -3  16   2  239.58   25.40
   2 -16  -2   28.40    3.20
   2 -16  -2   31.60    3.30
   2 -16  -2   35.50    3.30
   2 -16  -2   25.20    3.20
  -2 -16   2   27.10    3.20
   2  16  -2   32.30    3.20
  -2  16   2   28.20    3.20
   2  16  -2   30.80    3.20
   2  16  -2   26.20    3.20
  -2  16   2   25.30    3.20
   1 -16  -2   16.60    2.00
   1 -16  -2   13.80    1.90
   1 -16  -2   15.70    2.00
   1 -16  -2   20.00    2.00
   1  16  -2   18.40    1.90
   1  16  -2   15.80    2.00
  -1  16   2   15.80    1.90
  -1  16   2   17.40    2.00
   1  16  -2   18.50    2.10
   0 -16  -2   29.10    3.20
   0 -16   2   26.20    3.00
   0 -16   2   26.30    3.20
   0 -16   2   26.00    3.00
   0 -16   2   28.50    3.10
   0 -16  -2   29.50    3.10
   0 -16  -2   29.30    3.10
   0  16  -2   29.80    3.10
   0  16   2   27.50    3.10
   0  16  -2   24.10    3.10
   0  16  -2   26.70    3.10
   0  16   2   31.00    3.10
   1 -16   2   77.19    8.30
   1 -16   2   82.69    8.30
  -1 -16  -2   78.29    8.40
   1 -16   2   69.39    8.40
   1 -16   2   73.69    8.30
  -1 -16  -2   70.59    8.40
   1  16   2   78.79    8.30
   1  16   2   81.79    8.40
  -1  16  -2   76.79    8.40
  -2 -16  -2   14.70    1.50
   2 -16   2   11.50    1.50
  -2 -16  -2    7.50    1.70
   2 -16   2    9.30    1.60
  -2  16  -2   12.20    1.40
  -2  16  -2   10.30    1.70
   2  16   2   10.20    1.40
   2  16   2   14.50    1.60
  -3 -16  -2   25.00    2.90
   3 -16   2   20.10    3.00
  -3 -16  -2   20.80    3.10
   3 -16   2   27.90    3.00
  -3  16  -2   28.60    3.10
  -3  16  -2   26.00    2.80
   3  16   2   22.50    2.90
   3  16   2   25.70    3.00
   4 -16   2   -0.70    1.30
   4 -16   2    3.00    1.30
  -4 -16  -2    1.50    1.10
  -4 -16  -2    0.90    1.50
  -4  16  -2    1.80    1.40
   4  16   2    0.50    0.90
  -4  16  -2    1.70    1.00
   4  16   2    2.20    1.30
   5 -16   2    6.60    2.00
   5 -16   2    8.30    1.90
  -5 -16  -2    5.10    1.80
  -5  16  -2    8.50    1.60
  -5  16  -2    6.00    2.10
   5  16   2    7.90    1.60
   5  16   2   11.40    1.90
   6 -16   2   10.20    2.70
   6  16   2    8.40    2.20
   6  16   2    6.90    1.90
  -6  16  -2   12.60    2.10
  -8 -17   2   -0.50    2.00
   8 -17  -2   -0.60    2.60
  -8  17   2    1.10    2.30
   8  17  -2    0.30    1.10
   8  17  -2   -0.70    2.20
  -7 -17   2    0.10    1.50
   7 -17  -2    0.70    2.30
   7  17  -2    0.90    0.80
  -7  17   2    0.20    1.70
   7  17  -2   -0.50    1.80
   6 -17  -2    0.70    1.80
  -6 -17   2   -0.50    1.10
  -6  17   2    1.40    1.30
   6  17  -2    1.00    0.60
   6  17  -2    0.20    1.40
   5 -17  -2    4.20    1.50
  -5 -17   2    5.80    1.00
   5 -17  -2    3.50    1.40
   5 -17  -2    2.00    1.60
   5  17  -2    2.00    1.20
  -5  17   2    6.20    1.20
   5  17  -2    3.20    0.70
  -5  17   2    3.20    1.40
   5  17  -2    4.20    0.60
   5  17  -2    4.80    1.20
   4 -17  -2   14.50    1.90
   4 -17  -2   15.10    1.90
   4 -17  -2   11.80    1.80
  -4 -17   2   12.80    1.60
   4  17  -2   13.80    1.80
  -4  17   2   14.00    1.90
  -4  17   2    9.70    1.70
   4  17  -2   13.50    1.70
  -3 -17   2    2.50    0.60
  -3 -17   2    2.40    0.60
   3 -17  -2    3.00    1.00
  -3 -17   2    4.20    0.90
   3 -17  -2    4.90    0.90
   3 -17  -2    4.90    0.90
   3  17  -2    5.60    0.90
  -3  17   2    2.40    0.70
   3  17  -2    1.80    0.80
  -3  17   2    3.30    0.80
   2 -17  -2    4.00    0.90
  -2 -17   2    3.50    0.90
   2 -17  -2    5.30    0.90
   2 -17  -2    3.80    1.00
   2 -17  -2    3.40    0.90
  -2  17   2    5.50    0.80
   2  17  -2    4.80    0.90
   2  17  -2    3.80    0.90
   2  17  -2    6.50    0.90
  -2  17   2    5.30    0.80
   1 -17  -2  191.38   20.70
   1 -17  -2  194.88   20.70
   1 -17  -2  194.88   20.80
   1 -17  -2  193.98   20.70
  -1  17   2  187.08   20.70
  -1  17   2  190.78   20.70
   1  17  -2  198.18   20.70
   1  17  -2  187.88   20.80
   1  17  -2  189.88   20.70
   0 -17  -2   19.80    2.40
   0 -17   2   16.10    2.20
   0 -17   2   18.50    2.20
   0 -17  -2   23.50    2.30
   0 -17   2   18.80    2.20
   0 -17  -2   20.10    2.30
   0 -17   2   18.60    2.40
   0  17   2   19.70    2.30
   0  17  -2   25.30    2.40
   0  17  -2   22.20    2.20
   0  17   2   17.10    2.20
   0  17  -2   20.90    2.40
   1 -17   2   11.70    1.60
   1 -17   2   14.00    1.70
   1 -17   2   14.50    1.90
  -1 -17  -2   15.50    1.90
  -1 -17  -2   17.80    1.80
  -1  17  -2   12.70    1.80
   1  17   2   13.10    1.70
   1  17   2   15.20    1.80
   2 -17   2    9.60    1.60
  -2 -17  -2   14.60    1.60
   2 -17   2   13.00    1.50
  -2 -17  -2   11.70    1.80
  -2  17  -2   10.00    1.40
   2  17   2   11.50    1.50
  -2  17  -2   12.60    1.80
   2  17   2   12.30    1.60
   3 -17   2    0.90    0.90
  -3 -17  -2   -0.20    0.90
   3 -17   2    2.10    1.10
  -3 -17  -2    0.70    1.20
  -3  17  -2    2.00    1.30
   3  17   2    0.60    0.80
   3  17   2    0.90    1.10
  -3  17  -2    1.40    0.70
   4 -17   2   19.70    2.70
   4 -17   2   17.90    2.80
  -4 -17  -2   25.00    2.90
  -4 -17  -2   20.00    2.60
   4  17   2   19.90    2.50
   4  17   2   18.50    2.70
  -4  17  -2   22.50    2.50
  -4  17  -2   21.00    2.90
   5 -17   2   -0.80    1.80
   5 -17   2    1.20    1.70
  -5 -17  -2   -0.30    1.60
  -5  17  -2    0.40    1.20
   5  17   2    0.00    1.50
   5  17   2   -0.80    1.20
  -5  17  -2   -0.30    1.90
   6 -17   2    0.10    2.20
  -6  17  -2    0.80    1.70
   6  17   2    1.60    1.60
  -6  17  -2    1.80    2.80
   6  17   2    1.20    1.80
   8 -18  -2    3.80    2.80
  -8 -18   2    3.10    2.10
   8  18  -2    4.70    2.50
  -8  18   2    5.00    2.50
   8  18  -2    3.60    1.20
   7 -18  -2    2.10    2.00
  -7 -18   2    1.50    1.50
   7  18  -2    2.70    1.70
   7  18  -2    1.50    0.80
  -7  18   2    2.20    1.70
  -6 -18   2    3.20    1.20
   6 -18  -2    0.10    1.70
   6  18  -2    2.00    1.40
  -6  18   2    1.30    1.40
   6  18  -2    1.80    0.60
   5 -18  -2    2.20    1.40
   5 -18  -2    2.00    1.40
  -5 -18   2    1.30    0.80
   5 -18  -2    1.10    1.40
   5  18  -2    1.30    1.10
   5  18  -2   -0.70    1.10
  -5  18   2    1.70    1.40
  -5  18   2    3.20    1.20
   4 -18  -2   28.10    2.90
   4 -18  -2   27.30    2.80
  -4 -18   2   21.20    2.60
   4 -18  -2   23.20    2.90
   4  18  -2   19.90    2.70
  -4  18   2   22.30    2.70
   4  18  -2   21.70    2.70
  -4  18   2   18.80    2.80
   3 -18  -2    4.60    1.10
  -3 -18   2    3.90    0.70
   3 -18  -2    4.00    1.00
  -3 -18   2    4.90    1.00
   3 -18  -2    4.80    1.00
  -3 -18   2    5.20    0.80
  -3  18   2    8.40    1.00
   3  18  -2    4.60    0.90
   3  18  -2    5.00    1.00
  -2 -18   2    3.60    0.90
   2 -18  -2    5.50    0.80
   2 -18  -2    3.10    0.90
   2 -18  -2    3.60    1.00
  -2  18   2    4.60    0.80
   2  18  -2    2.60    0.90
  -2  18   2    3.00    0.70
   2  18  -2    4.80    0.90
   2  18  -2    5.10    0.90
   1 -18  -2   40.00    4.40
   1 -18  -2   41.60    4.50
   1 -18  -2   44.40    4.50
   1 -18  -2   38.50    4.40
  -1 -18   2   33.60    4.40
   1  18  -2   46.30    4.40
  -1  18   2   37.90    4.40
  -1  18   2   37.80    4.40
   1  18  -2   42.10    4.50
   1  18  -2   38.50    4.40
   0 -18   2   15.50    1.90
   0 -18  -2   18.30    2.00
   0 -18   2   15.30    2.00
   0 -18   2   13.70    1.80
   0 -18  -2   15.80    2.10
   0  18  -2   19.10    1.90
   0  18   2   17.90    2.00
   0  18  -2   16.90    2.00
   0  18   2   15.80    1.90
   0  18  -2   20.30    2.10
  -1 -18  -2  389.66   42.30
   1 -18   2  383.96   42.30
   1 -18   2  395.86   42.20
   1 -18   2  375.66   42.20
  -1 -18  -2  408.36   42.20
   1  18   2  403.26   42.30
  -1  18  -2  408.16   42.30
   1  18   2  376.46   42.20
  -2 -18  -2   42.10    5.40
  -2 -18  -2   48.50    5.30
   2 -18   2   49.60    5.30
   2 -18   2   47.70    5.30
  -2  18  -2   49.30    5.20
  -2  18  -2   45.10    5.40
   2  18   2   46.60    5.20
   2  18   2   50.49    5.30
  -2  18  -2   45.90    5.20
   3 -18   2  102.69   11.40
  -3 -18  -2  110.99   11.30
   3 -18   2   95.99   11.30
  -3 -18  -2  120.29   11.40
  -3  18  -2   97.89   11.20
   3  18   2  102.09   11.20
  -3  18  -2  104.69   11.40
   3  18   2  100.99   11.30
   4 -18   2   21.40    2.80
  -4 -18  -2   23.00    3.00
  -4 -18  -2   26.10    2.80
   4 -18   2   17.30    2.90
  -4  18  -2   22.60    3.10
   4  18   2   22.60    2.90
  -4  18  -2   22.00    2.70
   4  18   2   21.70    2.70
   5 -18   2   -0.50    1.80
  -5 -18  -2    0.80    1.60
   5 -18   2   -1.80    1.60
   5  18   2   -0.10    1.20
  -5  18  -2   -1.20    1.20
  -5  18  -2    1.50    1.90
   5  18   2   -0.10    1.50
   6 -18   2   -0.30    2.30
  -6  18  -2   -0.70    1.70
   6  18   2    1.40    1.60
  -6  18  -2   -0.30    2.60
   6  18   2    0.70    2.00
   8 -19  -2    0.70    3.10
  -8 -19   2   -0.50    2.00
   8  19  -2    0.30    2.40
   8  19  -2    0.50    1.10
  -8  19   2    1.20    2.40
  -7 -19   2    1.20    1.50
   7 -19  -2    0.60    2.30
   7  19  -2    0.50    0.80
  -7  19   2   -0.70    1.70
   7  19  -2    0.40    1.70
   6 -19  -2    2.00    2.00
  -6 -19   2    1.10    1.20
   6  19  -2    2.70    0.60
   6  19  -2    2.00    1.40
  -6  19   2    1.40    1.30
  -5 -19   2    0.20    0.80
   5 -19  -2    0.50    1.40
   5 -19  -2    0.30    1.40
   5 -19  -2   -0.50    1.60
   5  19  -2    0.90    1.20
  -5  19   2   -0.50    1.10
  -5  19   2    0.00    1.50
   4 -19  -2  123.69   13.10
  -4 -19   2  120.89   13.00
   4 -19  -2  132.69   13.10
   4 -19  -2  122.29   13.10
  -4  19   2  116.59   13.00
   4  19  -2  115.79   13.00
  -4  19   2  113.19   13.10
   4  19  -2  118.89   13.10
   3 -19  -2   24.40    3.20
  -3 -19   2   24.00    2.90
  -3 -19   2   30.40    3.10
  -3 -19   2   24.70    3.00
   3 -19  -2   30.70    3.30
   3 -19  -2   27.10    3.10
   3  19  -2   29.90    3.10
   3  19  -2   29.60    3.10
  -3  19   2   25.60    3.10
   2 -19  -2  111.99   11.70
   2 -19  -2  102.09   11.70
  -2 -19   2   98.99   11.80
   2 -19  -2  113.69   11.80
   2  19  -2  112.99   11.80
  -2  19   2  114.49   11.70
  -2  19   2  100.69   11.70
   2  19  -2  114.99   11.70
   2  19  -2  105.89   11.70
   1 -19  -2    4.80    0.80
   1 -19  -2    5.50    0.90
   1 -19  -2    3.30    1.00
  -1 -19   2    3.70    1.00
   1  19  -2    4.80    0.90
  -1  19   2    6.40    0.90
   1  19  -2    4.90    1.10
  -1  19   2    4.40    0.80
   1  19  -2    5.10    1.00
   0 -19  -2  147.59   17.60
   0 -19   2  167.68   17.60
   0 -19   2  154.28   17.50
   0 -19  -2  170.68   17.60
   0 -19   2  172.68   17.60
   0  19   2  165.78   17.60
   0  19   2  151.78   17.60
   0  19  -2  160.58   17.70
   0  19  -2  167.98   17.60
   0  19  -2  173.78   17.60
   1 -19   2   70.29    7.60
  -1 -19  -2   67.69    7.70
   1 -19   2   61.39    7.50
  -1 -19  -2   80.39    7.60
   1  19   2   76.09    7.60
  -1  19  -2   72.79    7.70
   1  19   2   65.59    7.50
  -2 -19  -2    0.90    1.00
   2 -19   2    0.70    0.80
  -2 -19  -2   -0.20    0.80
   2 -19   2    1.20    1.00
  -2  19  -2    1.20    1.00
   2  19   2    0.80    0.90
   2  19   2    0.70    0.60
  -2  19  -2    0.00    0.40
  -2  19  -2    0.60    0.50
  -3 -19  -2   13.70    2.10
  -3 -19  -2   19.20    2.30
   3 -19   2   12.30    2.20
   3 -19   2   21.50    2.20
   3  19   2   17.30    2.00
   3  19   2   18.50    2.30
  -3  19  -2   14.30    2.40
  -3  19  -2   16.10    2.00
   4 -19   2   28.50    4.20
  -4 -19  -2   36.60    4.20
   4 -19   2   40.70    4.30
  -4 -19  -2   36.20    4.30
  -4  19  -2   32.00    4.00
   4  19   2   35.30    4.00
  -4  19  -2   32.60    4.30
   4  19   2   38.10    4.20
   5 -19   2   -0.50    1.90
  -5 -19  -2    2.90    1.70
   5 -19   2    0.30    1.80
  -5  19  -2    0.70    1.30
   5  19   2    1.20    1.20
  -5  19  -2    3.50    1.80
   5  19   2    2.90    1.60
   6 -19   2   -1.50    2.30
  -6  19  -2   -0.20    2.50
   6  19   2   -0.20    1.60
  -6  19  -2   -1.10    1.70
   6  19   2   -1.10    2.00
   8 -20  -2    0.80    2.80
  -8 -20   2    0.90    2.10
  -8  20   2    1.30    2.30
   8  20  -2    0.90    1.00
   8  20  -2    2.20    2.30
   7 -20  -2   -0.30    2.10
  -7 -20   2    0.40    1.60
   7  20  -2    1.70    0.70
   7  20  -2    2.10    1.80
  -7  20   2    0.20    1.70
  -6 -20   2   12.10    1.90
   6 -20  -2   12.50    2.40
  -6  20   2   14.60    2.10
   6  20  -2   10.90    2.10
   5 -20  -2    3.70    1.70
   5 -20  -2    6.40    1.70
   5 -20  -2    6.50    1.60
   5  20  -2    7.70    1.50
  -5  20   2    5.50    1.80
  -5  20   2    6.40    1.30
   4 -20  -2    9.30    1.70
   4 -20  -2    8.50    1.50
  -4 -20   2    7.60    1.10
   4 -20  -2    5.60    1.60
  -4  20   2    6.50    1.30
   4  20  -2    8.40    1.40
   4  20  -2    7.10    1.40
  -3 -20   2  174.38   20.00
   3 -20  -2  196.98   20.10
   3 -20  -2  188.38   20.10
  -3 -20   2  195.78   20.10
   3 -20  -2  198.18   20.10
   3  20  -2  184.98   20.10
  -3  20   2  172.38   20.00
   3  20  -2  186.78   20.00
   2 -20  -2   12.80    1.90
   2 -20  -2   17.90    2.00
   2 -20  -2   15.60    2.10
  -2 -20   2   17.60    2.10
  -2  20   2   14.30    1.90
   2  20  -2   17.70    2.00
  -2  20   2   15.60    1.90
   2  20  -2   15.40    2.00
   2  20  -2   19.50    2.10
   1 -20  -2   12.10    1.40
   1 -20  -2   13.10    1.60
  -1 -20   2    9.70    1.50
   1 -20  -2   14.10    1.50
   1  20  -2   10.20    1.50
  -1  20   2    8.90    1.30
   1  20  -2   11.40    1.50
  -1  20   2   11.50    1.50
   1  20  -2   10.50    1.50
   0 -20   2  122.39   13.80
   0 -20  -2  132.29   13.80
   0 -20   2  131.99   13.90
   0 -20  -2  121.29   13.90
   0 -20   2  123.79   13.80
   0  20   2  129.59   13.90
   0  20  -2  134.49   13.80
   0  20   2  115.69   13.80
   0  20  -2  132.19   13.90
   0  20  -2  145.29   13.90
  -1 -20  -2   52.49    5.60
   1 -20   2   46.20    5.50
   1 -20   2   47.40    5.60
  -1 -20  -2   58.99    5.50
   1  20   2   43.20    5.40
  -1  20  -2   54.09    5.70
   1  20   2   55.49    5.60
  -2 -20  -2    6.10    1.50
   2 -20   2    7.00    1.50
   2 -20   2    8.20    1.30
  -2 -20  -2    9.20    1.30
  -2  20  -2    8.60    1.00
   2  20   2    7.20    1.40
  -2  20  -2    7.50    1.50
  -2  20  -2    8.40    1.00
   2  20   2    7.90    1.20
   3 -20   2    2.50    1.20
  -3 -20  -2    2.50    1.00
  -3 -20  -2    5.30    1.60
   3 -20   2    4.10    1.20
   3  20   2    4.50    1.20
  -3  20  -2    3.80    0.80
  -3  20  -2    4.10    1.50
   3  20   2    2.40    0.90
   4 -20   2    4.70    1.60
  -4 -20  -2    6.40    1.90
  -4 -20  -2    6.70    1.50
   4 -20   2    5.00    1.60
  -4  20  -2    5.10    1.10
  -4  20  -2    4.70    1.90
   4  20   2    4.00    1.50
  -5 -20  -2    2.20    1.70
   5 -20   2    1.10    1.90
   5 -20   2    1.50    1.90
   5  20   2    2.00    1.70
  -5  20  -2    0.30    2.10
  -5  20  -2    0.10    1.30
   5  20   2    1.10    1.20
   6 -20   2   -1.50    2.40
   6  20   2    4.20    1.70
   6  20   2    3.00    2.10
  -6  20  -2    0.40    1.80
  -6  20  -2    8.00    2.80
   7 -21  -2   -1.10    2.20
  -7 -21   2   -0.50    1.60
   7  21  -2    0.50    1.80
  -7  21   2    0.80    1.70
  -6 -21   2   -0.60    1.20
   6 -21  -2    1.40    2.00
   6  21  -2    2.70    1.50
  -6  21   2    0.40    1.40
   5 -21  -2   19.20    2.50
   5 -21  -2   21.30    2.40
   5 -21  -2   17.30    2.60
  -5 -21   2   16.20    2.00
   5  21  -2   13.80    2.20
  -5  21   2   14.00    2.10
  -5  21   2   10.20    2.40
   4 -21  -2   78.49    8.50
   4 -21  -2   76.09    8.40
  -4 -21   2   74.99    8.30
   4 -21  -2   85.39    8.50
   4  21  -2   69.89    8.40
   4  21  -2   76.09    8.40
  -4  21   2   77.39    8.40
   3 -21  -2   -0.40    1.00
  -3 -21   2   -0.90    0.40
   3 -21  -2    1.00    1.20
  -3 -21   2    0.00    1.00
   3 -21  -2    1.60    0.90
   3  21  -2    0.90    0.80
  -3  21   2    0.60    0.70
   3  21  -2    1.90    0.90
   2 -21  -2   19.10    2.40
  -2 -21   2   18.90    2.30
   2 -21  -2   16.50    2.20
   2 -21  -2   19.10    2.20
  -2  21   2   17.00    2.20
  -2  21   2   18.50    2.10
   2  21  -2   17.10    2.20
   2  21  -2   19.90    2.30
   2  21  -2   17.40    2.20
  -1 -21   2   49.50    6.70
   1 -21  -2   62.09    6.70
   1 -21  -2   63.49    6.70
   1 -21  -2   65.79    6.70
  -1 -21   2   56.99    6.70
   1  21  -2   63.49    6.70
  -1  21   2   55.49    6.60
   1  21  -2   64.99    6.70
  -1  21   2   64.09    6.70
   1  21  -2   63.39    6.70
   0 -21  -2    0.70    0.70
   0 -21   2    0.20    0.40
   0 -21   2   -0.10    0.40
   0 -21   2    1.30    0.90
   0 -21   2    0.40    0.70
   0 -21  -2    1.30    1.00
   0  21  -2    0.60    0.90
   0  21   2    1.40    0.50
   0  21  -2    0.50    0.80
   0  21  -2    0.60    0.70
   0  21   2    0.20    0.70
   1 -21   2    3.00    0.70
   1 -21   2    0.60    1.10
  -1 -21  -2   -0.30    0.80
  -1 -21  -2    0.50    1.00
  -1  21  -2    2.20    1.00
   1  21   2    1.50    0.60
   1  21   2    1.20    0.80
  -2 -21  -2   23.70    2.70
   2 -21   2   17.80    2.40
  -2 -21  -2   19.80    2.40
   2 -21   2   21.30    2.70
   2  21   2   20.10    2.40
  -2  21  -2   19.80    2.60
   2  21   2   20.00    2.50
   3 -21   2  252.57   25.70
  -3 -21  -2  263.47   25.80
  -3 -21  -2  232.68   25.70
  -3  21  -2  226.48   25.70
  -3  21  -2  230.28   25.60
   3  21   2  237.48   25.70
   3  21   2  228.78   25.60
   4 -21   2   14.80    2.70
   4 -21   2   23.70    2.60
  -4 -21  -2   26.80    3.10
  -4 -21  -2   19.70    2.50
  -4  21  -2   19.00    2.90
   4  21   2   13.60    2.50
  -4  21  -2   15.90    2.20
   5 -21   2   -0.70    1.90
   5 -21   2   -1.10    1.90
  -5 -21  -2    4.20    1.70
  -5  21  -2    1.40    1.20
   5  21   2    1.10    1.20
   5  21   2    4.20    1.80
  -5  21  -2    1.40    2.10
   6 -21   2   12.60    3.10
   6  21   2   18.10    2.50
   6  21   2   13.20    2.90
  -6  21  -2   18.00    2.50
  -6  21  -2   11.50    3.30
   7 -22  -2   -0.50    2.60
  -7 -22   2    1.40    1.60
   7  22  -2   -0.60    1.80
  -7  22   2   -1.90    1.80
   6 -22  -2   25.30    3.60
  -6 -22   2   26.70    3.00
   6  22  -2   23.30    3.30
  -6  22   2   20.20    3.00
  -5 -22   2    7.90    1.30
   5 -22  -2    9.40    1.80
   5 -22  -2    8.60    2.00
   5 -22  -2    5.00    1.90
  -5  22   2    7.50    1.50
   5  22  -2    7.80    1.50
  -5  22   2    4.80    1.90
   4 -22  -2   21.20    2.50
   4 -22  -2   18.70    2.40
   4 -22  -2   16.10    2.30
  -4 -22   2   15.70    2.00
   4  22  -2   19.00    2.40
  -4  22   2   15.00    2.10
   3 -22  -2  158.98   16.90
  -3 -22   2  156.98   16.90
   3 -22  -2  159.98   16.90
  -3 -22   2  149.59   16.80
   3 -22  -2  168.28   17.00
  -3  22   2  154.68   16.80
   3  22  -2  151.28   16.90
   3  22  -2  156.28   16.90
   2 -22  -2  156.08   15.90
   2 -22  -2  143.29   15.90
  -2 -22   2  154.68   16.00
   2 -22  -2  146.19   16.00
   2  22  -2  146.19   15.90
   2  22  -2  137.49   15.90
   2  22  -2  142.09   16.00
  -2  22   2  152.78   15.90
  -2  22   2  145.79   15.90
   1 -22  -2    2.10    1.00
   1 -22  -2    2.60    0.80
  -1 -22   2    2.40    1.00
  -1 -22   2    1.30    1.00
  -1  22   2    1.90    0.60
   1  22  -2    2.40    0.90
   1  22  -2    1.50    0.80
  -1  22   2    2.10    0.80
   1  22  -2    1.20    0.90
   0 -22   2    0.60    0.50
   0 -22   2    0.50    0.40
   0 -22  -2    0.70    0.70
   0 -22  -2    1.40    1.00
   0 -22   2    0.90    0.80
   0 -22   2    0.30    1.10
   0  22  -2    0.40    0.70
   0  22   2    1.50    0.80
   0  22   2    1.10    0.50
   0  22  -2    1.20    0.90
   1 -22   2    3.60    0.80
  -1 -22  -2    4.80    1.00
   1 -22   2    3.10    1.20
  -1 -22  -2    3.70    1.30
  -1  22  -2    3.40    1.30
   1  22   2    5.10    0.80
   1  22   2    3.70    1.00
   2 -22   2    1.70    0.90
  -2 -22  -2    5.00    1.20
   2 -22   2    0.70    1.20
  -2 -22  -2    1.20    0.90
   2  22   2    1.50    0.70
  -2  22  -2    2.30    1.20
   2  22   2    2.60    1.10
   3 -22   2   26.80    3.10
  -3 -22  -2   28.20    3.10
   3 -22   2   22.10    3.30
  -3 -22  -2   27.30    3.30
  -3  22  -2   23.50    2.90
   3  22   2   25.90    3.00
   3  22   2   27.00    3.20
  -3  22  -2   28.60    3.40
   4 -22   2  132.69   15.00
  -4 -22  -2  137.69   14.90
   4 -22   2  148.79   15.00
   4  22   2  134.69   15.00
  -4  22  -2  144.29   15.10
  -4  22  -2  130.49   14.80
   5 -22   2   -1.50    1.90
   5 -22   2    0.10    1.90
  -5 -22  -2    0.70    1.70
  -5  22  -2    2.40    1.90
   5  22   2    0.70    1.20
   5  22   2    0.50    1.80
  -5  22  -2   -0.70    1.20
   6 -22   2    3.10    2.60
   6  22   2    4.50    1.70
  -6  22  -2    4.20    1.70
  -6  22  -2    6.00    3.00
   6  22   2    4.10    2.40
  -7 -23   2   -0.80    1.70
   7 -23  -2   -0.80    2.70
   7  23  -2   -0.80    1.80
  -7  23   2   -1.20    1.90
   6 -23  -2   19.90    3.00
  -6 -23   2   16.80    2.30
   6  23  -2   21.90    2.70
  -6  23   2   10.60    2.20
   5 -23  -2   45.90    5.10
  -5 -23   2   44.20    4.70
   5 -23  -2   45.70    5.00
   5 -23  -2   37.50    4.90
  -5  23   2   40.50    5.10
   5  23  -2   43.50    4.90
  -5  23   2   34.50    4.70
  -4 -23   2  259.87   28.50
   4 -23  -2  266.37   28.70
   4 -23  -2  271.27   28.60
   4 -23  -2  295.67   28.60
   4  23  -2  257.17   28.60
  -4  23   2  246.58   28.50
  -3 -23   2   65.59    6.60
   3 -23  -2   68.59    6.60
   3 -23  -2   50.59    6.50
   3 -23  -2   60.79    6.60
  -3 -23   2   56.49    6.40
  -3  23   2   58.89    6.50
   3  23  -2   58.69    6.50
   3  23  -2   58.59    6.60
  -2 -23   2   19.10    2.60
   2 -23  -2   30.50    2.80
   2 -23  -2   23.50    2.60
   2 -23  -2   22.10    2.60
   2  23  -2   20.50    2.60
  -2  23   2   18.90    2.50
  -2  23   2   20.90    2.50
   2  23  -2   20.00    2.50
   2  23  -2   20.00    2.60
  -1 -23   2    1.70    0.90
  -1 -23   2    1.30    1.00
   1 -23  -2    2.10    0.80
   1 -23  -2    1.90    1.10
  -1  23   2    1.70    0.80
   1  23  -2    2.20    0.80
   1  23  -2    2.80    1.00
  -1  23   2    1.10    0.50
   1  23  -2    0.90    0.80
   0 -23   2   59.19    6.70
   0 -23   2   60.29    6.80
   0 -23  -2   58.29    6.80
   0 -23   2   55.79    6.70
   0 -23  -2   78.79    7.00
   0 -23   2   60.19    6.80
   0  23  -2   65.39    6.90
   0  23   2   64.29    6.80
   0  23  -2   67.19    6.70
   0  23   2   62.69    6.70
   1 -23   2   48.50    5.20
  -1 -23  -2   51.29    5.40
   1 -23   2   42.50    5.30
  -1 -23  -2   43.10    5.30
   1  23   2   47.80    5.30
  -1  23  -2   45.90    5.40
   1  23   2   49.70    5.20
   2 -23   2  143.79   15.60
  -2 -23  -2  148.49   15.70
   2  23   2  144.19   15.60
  -2  23  -2  145.39   15.80
   2  23   2  140.19   15.70
   3 -23   2   22.10    2.50
   3 -23   2   14.50    2.60
  -3 -23  -2   16.00    2.40
  -3 -23  -2   19.90    2.70
  -3  23  -2   17.30    2.20
   3  23   2   20.40    2.60
   3  23   2   20.80    2.30
  -3  23  -2   22.00    2.70
   4 -23   2    0.70    1.80
   4 -23   2    2.80    1.70
  -4 -23  -2    6.50    1.50
   4  23   2    3.00    1.10
  -4  23  -2    3.70    1.00
   4  23   2    4.20    1.60
  -4  23  -2    4.50    1.70
   5 -23   2    3.10    2.30
   5 -23   2    5.30    2.10
  -5 -23  -2    6.70    1.90
   5  23   2    2.30    1.90
  -5  23  -2    4.10    1.30
  -5  23  -2    6.50    2.40
   5  23   2    2.70    1.40
   6 -23   2    3.80    3.10
   6  23   2    5.60    2.50
   6  23   2    3.80    1.80
  -6  23  -2    2.70    1.80
  -6  23  -2    8.30    3.10
   7 -24  -2    7.30    3.10
  -7 -24   2    9.00    2.10
  -7  24   2    8.80    2.10
   7  24  -2    9.80    2.50
  -6 -24   2   -1.10    1.30
   6 -24  -2   -0.20    2.20
   6  24  -2   -0.60    1.70
  -6  24   2   -0.80    1.20
   5 -24  -2    0.30    1.70
   5 -24  -2    0.80    1.80
   5 -24  -2   -0.30    1.60
  -5 -24   2    1.40    0.90
   5  24  -2    1.80    1.40
  -5  24   2    1.50    1.10
  -5  24   2    1.00    1.60
  -4 -24   2  160.88   18.40
   4 -24  -2  182.68   18.50
   4 -24  -2  189.38   18.50
   4 -24  -2  159.98   18.50
  -4  24   2  164.98   18.40
   4  24  -2  171.28   18.50
   3 -24  -2  209.38   22.00
  -3 -24   2  199.78   21.90
   3 -24  -2  202.18   22.00
  -3 -24   2  218.38   22.00
   3 -24  -2  206.98   22.00
   3  24  -2  203.18   22.00
  -3  24   2  198.18   21.90
   3  24  -2  189.68   22.00
   2 -24  -2    1.00    1.00
   2 -24  -2    1.20    1.30
  -2 -24   2    1.30    1.10
   2 -24  -2    0.70    0.90
   2  24  -2    0.40    0.80
  -2  24   2    0.20    0.60
   2  24  -2    0.80    0.80
   2  24  -2    0.80    1.10
  -1 -24   2   -0.20    1.10
  -1 -24   2    0.00    1.10
   1 -24  -2    1.70    0.80
   1 -24  -2    1.00    1.10
   1  24  -2    0.70    0.80
   1  24  -2   -0.30    1.00
  -1  24   2    1.40    0.80
   1  24  -2    0.70    0.90
  -1  24   2    1.20    0.60
   0 -24   2   -0.20    1.00
   0 -24  -2    0.30    1.10
   0 -24   2   -0.30    0.50
   0 -24  -2    1.40    0.80
   0  24  -2    0.10    0.80
   0  24   2    0.40    0.80
   0  24   2    1.30    0.50
   0  24  -2    0.50    1.20
  -1 -24  -2   37.40    4.10
  -1 -24  -2   39.60    4.30
   1 -24   2   40.50    4.30
   1 -24   2   34.80    4.10
   1  24   2   34.20    4.00
   1  24   2   35.70    4.20
  -1  24  -2   34.20    4.20
   2 -24   2   31.70    4.30
  -2 -24  -2   38.90    4.20
   2 -24   2   36.00    4.10
  -2 -24  -2   37.90    4.40
   2  24   2   34.00    4.00
   2  24   2   37.80    4.30
  -2  24  -2   40.50    4.40
   3 -24   2   12.60    1.90
  -3 -24  -2   12.40    1.90
   3 -24   2   10.50    2.10
  -3 -24  -2   10.60    2.20
   3  24   2   12.90    1.60
   3  24   2   17.40    2.10
  -3  24  -2   10.60    2.20
  -3  24  -2   13.20    1.50
   4 -24   2   17.10    2.50
  -4 -24  -2   19.60    2.40
   4 -24   2   14.90    2.50
   4  24   2   18.10    2.10
  -4  24  -2   15.30    2.70
   4  24   2   14.70    2.40
  -4  24  -2   13.50    2.00
  -5 -24  -2    1.30    1.80
   5 -24   2    1.00    2.10
   5 -24   2    3.20    2.20
  -5  24  -2    1.60    2.10
   5  24   2    3.70    1.90
   5  24   2    2.00    1.30
  -5  24  -2    2.40    1.20
   7 -25  -2   13.70    3.30
  -7 -25   2    6.40    2.10
  -7  25   2    8.40    2.10
   7  25  -2   10.60    2.50
   6 -25  -2    0.40    2.50
   6 -25  -2    1.90    2.30
  -6 -25   2    0.60    1.30
   6  25  -2   -0.20    1.70
  -6  25   2   -0.30    1.40
   5 -25  -2    0.50    1.90
   5 -25  -2    4.60    1.90
  -5 -25   2    0.90    0.90
   5 -25  -2    3.60    1.70
  -5  25   2    1.40    1.10
   5  25  -2    0.90    1.30
   4 -25  -2    7.70    1.60
  -4 -25   2    6.30    1.20
   4 -25  -2   12.20    2.00
   4 -25  -2    9.50    1.80
   4  25  -2    9.50    1.70
  -4  25   2    6.90    1.30
  -3 -25   2   16.50    2.10
   3 -25  -2   17.80    2.40
   3 -25  -2   19.70    2.40
   3 -25  -2   21.70    2.60
  -3 -25   2   18.80    2.50
  -3  25   2   17.40    2.20
   3  25  -2   17.70    2.40
  -2 -25   2   80.89    9.50
   2 -25  -2   91.79    9.60
   2 -25  -2   90.99    9.50
  -2 -25   2   83.59    9.50
   2  25  -2   86.39    9.50
   2  25  -2   83.49    9.50
   2  25  -2   88.99    9.50
  -2  25   2   86.29    9.40
   1 -25  -2   41.80    4.70
   1 -25  -2   46.20    4.90
  -1 -25   2   37.70    4.90
  -1 -25   2   39.50    4.80
   1  25  -2   42.80    4.90
  -1  25   2   45.50    4.60
   1  25  -2   36.10    4.70
  -1  25   2   43.20    4.70
   1  25  -2   42.40    4.70
   0 -25   2    3.20    1.30
   0 -25   2    3.60    0.70
   0 -25  -2    2.90    1.40
   0 -25  -2    4.10    0.90
   0  25   2    3.40    0.70
   0  25  -2    1.70    1.20
   0  25   2    3.90    1.00
   1 -25   2    2.70    0.80
   1 -25   2    2.00    1.30
  -1 -25  -2    3.00    1.00
  -1 -25  -2    5.20    1.30
   1  25   2    3.20    0.70
   1  25   2    3.00    1.10
  -1  25  -2    1.80    1.20
  -2 -25  -2   64.39    5.80
   2 -25   2   46.70    5.50
   2 -25   2   50.59    5.60
  -2 -25  -2   49.99    5.50
   2  25   2   51.19    5.60
   2  25   2   43.70    5.40
  -2  25  -2   48.40    5.70
  -3 -25  -2   39.60    4.50
   3 -25   2   38.10    4.50
  -3 -25  -2   42.40    4.70
   3 -25   2   32.40    4.60
   3  25   2   41.00    4.60
  -3  25  -2   38.50    4.70
   3  25   2   36.90    4.30
   4 -25   2   36.00    5.00
  -4 -25  -2   42.10    4.90
   4 -25   2   47.60    5.00
   4  25   2   39.40    4.90
  -4  25  -2   40.60    5.10
  -4  25  -2   40.00    4.50
   4  25   2   40.10    4.60
   5 -25   2    4.00    2.20
   5 -25   2    0.20    2.10
  -5 -25  -2    2.20    1.90
  -5  25  -2   -1.40    1.20
   5  25   2    2.60    1.30
   5  25   2    0.50    1.80
  -5  25  -2   -0.60    2.40
   7 -26  -2    7.70    3.20
  -7 -26   2    2.50    2.00
  -7  26   2    6.00    2.10
   7  26  -2    4.40    2.30
   6 -26  -2   22.90    3.00
  -6 -26   2   15.00    2.40
   6 -26  -2   20.10    3.30
  -6  26   2   13.60    2.50
   6  26  -2   21.80    2.90
  -5 -26   2    5.80    1.20
   5 -26  -2   10.50    1.90
   5 -26  -2    5.50    2.20
   5 -26  -2    7.10    2.20
   5  26  -2    9.70    1.80
  -5  26   2    4.10    1.40
  -4 -26   2  219.58   24.00
   4 -26  -2  231.48   24.20
   4 -26  -2  231.58   24.10
   4 -26  -2  230.68   24.10
   4  26  -2  232.38   24.10
  -4  26   2  200.38   24.00
   3 -26  -2    7.00    1.90
   3 -26  -2    8.90    1.40
   3 -26  -2    4.60    1.50
  -3 -26   2    6.00    1.60
  -3 -26   2    6.10    1.00
  -3  26   2    7.90    1.20
   3  26  -2   12.70    1.50
  -2 -26   2   45.60    6.30
  -2 -26   2   57.79    6.40
   2 -26  -2   48.80    6.40
   2 -26  -2   61.69    6.30
  -2  26   2   59.49    6.20
   2  26  -2   58.79    6.40
   2  26  -2   60.39    6.30
   2  26  -2   54.79    6.30
  -1 -26   2   21.70    2.60
  -1 -26   2   21.50    2.50
   1 -26  -2   19.20    2.30
   1 -26  -2   19.20    2.60
   1  26  -2   18.30    2.40
   1  26  -2   16.70    2.30
  -1  26   2   18.40    2.30
  -1  26   2   18.70    2.20
   1  26  -2   16.40    2.40
   0 -26   2   65.49    6.50
   0 -26  -2   57.89    6.60
   0 -26   2   52.39    6.70
   0 -26  -2   61.89    6.80
   0 -26   2   68.69    6.80
   0  26   2   55.69    6.70
   0  26   2   55.69    6.50
   0  26  -2   67.49    6.80
  -1 -26  -2    0.10    1.40
   1 -26   2    0.10    0.80
  -1 -26  -2    1.20    1.00
   1 -26   2   -0.90    1.10
   1  26   2    1.50    1.10
  -1  26  -2    0.00    1.20
   1  26   2   -0.30    0.50
   2 -26   2   12.70    1.70
  -2 -26  -2   12.40    2.00
   2 -26   2    7.50    1.80
  -2 -26  -2   11.10    1.60
  -2  26  -2   11.00    2.00
   2  26   2    9.20    1.40
   2  26   2   16.10    1.90
   3 -26   2    1.00    1.70
  -3 -26  -2    4.70    1.80
   3 -26   2    5.50    1.40
  -3 -26  -2    2.30    1.20
   3  26   2    1.30    1.40
  -3  26  -2    5.10    1.90
   4 -26   2    8.60    1.90
   4 -26   2    7.10    2.10
  -4 -26  -2    7.70    1.80
  -4  26  -2    8.40    2.30
   4  26   2   10.80    1.40
  -4  26  -2    5.80    1.20
   4  26   2    9.60    2.00
   5 -26   2    0.10    2.30
   5 -26   2    2.80    2.50
  -5 -26  -2   -0.70    1.90
  -5  26  -2    2.20    2.30
   5  26   2   -0.40    1.90
   5  26   2    0.30    1.20
  -5  26  -2    0.20    1.10
  -7 -27   2    1.60    2.00
   7 -27  -2    0.70    3.20
   7  27  -2    0.60    2.30
  -7  27   2    2.40    1.90
   6 -27  -2    3.30    2.50
   6 -27  -2    0.00    3.50
   6 -27  -2    0.00    2.50
  -6 -27   2   -1.70    1.30
   6  27  -2    1.90    1.70
  -6  27   2    1.30    1.40
   5 -27  -2    1.20    2.00
   5 -27  -2   -1.20    1.70
   5 -27  -2   -1.00    2.00
  -5 -27   2    0.50    1.00
   5  27  -2   -1.50    1.40
  -5  27   2    0.90    1.20
   4 -27  -2   39.00    4.20
   4 -27  -2   30.00    4.20
   4 -27  -2   34.90    4.10
  -4 -27   2   32.00    3.80
   4  27  -2   37.90    4.10
  -4  27   2   32.10    3.90
  -3 -27   2   34.30    4.00
  -3 -27   2   33.90    4.30
   3 -27  -2   32.70    4.30
   3 -27  -2   37.20    4.30
   3 -27  -2   39.10    4.50
   3  27  -2   39.40    4.30
  -3  27   2   38.70    4.10
   2 -27  -2   62.29    6.40
   2 -27  -2   62.59    6.60
  -2 -27   2   54.59    6.50
  -2  27   2   56.79    6.30
   2  27  -2   58.09    6.50
   2  27  -2   54.29    6.50
  -1 -27   2    1.10    1.20
   1 -27  -2   -0.30    0.90
  -1 -27   2    2.20    1.30
   1 -27  -2    0.60    1.20
   1  27  -2    2.20    1.30
  -1  27   2    0.00    0.60
  -1  27   2    0.70    0.90
   1  27  -2   -0.60    1.00
   1  27  -2    0.80    0.90
   0 -27   2  121.19   14.50
   0 -27  -2  144.99   14.60
   0 -27   2  137.59   14.60
   0 -27   2  136.09   14.40
   0 -27  -2  132.39   14.50
   0  27   2  133.49   14.40
   0  27   2  135.09   14.50
   0  27  -2  125.39   14.60
   1 -27   2    1.20    0.90
  -1 -27  -2   -0.20    1.00
  -1 -27  -2    0.60    1.50
   1 -27   2   -0.10    1.40
  -1  27  -2   -0.60    1.30
   1  27   2   -0.20    0.60
   1  27   2    0.50    1.00
  -2 -27  -2   97.19   10.80
   2 -27   2   99.89   10.70
  -2  27  -2   95.59   10.80
   2  27   2  100.29   10.60
   2  27   2   91.99   10.80
   3 -27   2   51.39    6.00
  -3 -27  -2   44.20    5.80
  -3 -27  -2   52.39    6.10
   3 -27   2   51.89    5.80
  -3  27  -2   47.40    5.90
   3  27   2   56.79    5.90
   4 -27   2    2.20    2.10
  -4 -27  -2    2.60    1.60
   4 -27   2    3.70    1.80
   4  27   2    3.50    1.70
  -4  27  -2    4.00    1.90
  -4  27  -2    1.60    0.80
   4  27   2    2.20    1.00
   5 -27   2    6.50    2.60
  -5 -27  -2    7.30    2.30
   5 -27   2    8.60    2.60
   5  27   2    8.30    1.60
  -5  27  -2    6.90    1.50
   5  27   2    6.60    2.20
  -5  27  -2    8.20    2.90
   7 -28  -2    4.00    3.40
  -7 -28   2    5.20    2.10
   7  28  -2    6.80    2.60
  -7  28   2    7.40    2.10
  -6 -28   2   14.70    2.20
   6 -28  -2   16.00    3.20
   6 -28  -2   15.10    3.20
   6 -28  -2   22.40    4.00
  -6  28   2   11.70    2.20
   6  28  -2   14.50    2.70
  -5 -28   2    6.20    1.20
   5 -28  -2    4.50    2.00
   5 -28  -2    6.80    2.10
   5 -28  -2    4.10    1.80
   5  28  -2    3.80    1.70
  -5  28   2    2.20    1.20
  -4 -28   2    0.70    0.80
   4 -28  -2    2.60    1.70
   4 -28  -2    0.60    1.80
   4 -28  -2   -0.10    1.50
   4  28  -2    1.10    1.30
  -4  28   2    1.30    0.90
  -3 -28   2  220.28   24.30
   3 -28  -2  226.48   24.20
   3 -28  -2  220.58   24.00
   3  28  -2  224.68   24.10
  -3  28   2  220.08   24.00
  -2 -28   2   35.60    4.10
  -2 -28   2   32.90    3.70
   2 -28  -2   35.70    4.00
   2 -28  -2   30.30    4.10
   2  28  -2   34.80    3.90
  -2  28   2   33.60    3.80
   1 -28  -2   26.50    3.40
  -1 -28   2   23.40    3.40
  -1 -28   2   27.30    3.00
   1 -28  -2   27.10    3.20
  -1 -28   2   26.90    3.30
   1  28  -2   26.70    3.40
   1  28  -2   29.10    3.30
  -1  28   2   27.90    3.00
  -1  28   2   23.80    3.20
   1  28  -2   24.50    3.20
   0 -28   2    0.20    1.40
   0 -28   2    0.60    1.40
   0 -28  -2    2.30    0.90
   0 -28  -2    1.90    1.40
   0 -28   2   -0.20    0.70
   0  28   2    1.60    0.50
   0  28  -2    2.30    1.40
   0  28   2    0.70    1.10
  -1 -28  -2   22.00    3.00
  -1 -28  -2   23.40    3.20
   1 -28   2   26.40    2.90
   1 -28   2   22.90    3.20
   1  28   2   31.70    3.20
   1  28   2   24.90    2.80
  -1  28  -2   22.80    3.30
   2 -28   2    0.50    1.10
  -2 -28  -2    2.00    1.10
  -2 -28  -2    1.10    1.50
   2 -28   2    0.90    1.50
   2  28   2    1.90    0.70
   2  28   2    1.00    1.30
  -2  28  -2    1.30    1.50
   3 -28   2    2.70    1.40
  -3 -28  -2   -0.60    1.90
  -3 -28  -2    2.20    1.30
   3 -28   2    1.40    1.80
   3  28   2    0.80    1.50
  -3  28  -2    1.60    1.70
   3  28   2    0.20    0.80
  -4 -28  -2   47.70    5.70
   4 -28   2   54.69    6.10
   4 -28   2   44.40    5.70
   4  28   2   47.40    5.50
   4  28   2   51.89    5.90
  -4  28  -2   51.19    6.10
   5 -28   2    1.00    2.50
   5 -28   2    1.40    2.80
  -5 -28  -2    0.70    2.00
  -5  28  -2    1.70    2.50
   5  28   2    0.90    1.20
   5  28   2    0.40    2.20
  -5  28  -2    0.20    1.10
  -6 -29   2    2.50    1.50
   6 -29  -2    1.00    2.40
   6 -29  -2    3.80    2.50
   6 -29  -2    3.60    2.70
  -6  29   2    1.60    1.60
   6  29  -2    0.60    1.90
   5 -29  -2    1.80    1.90
   5 -29  -2    7.00    2.30
   5 -29  -2    1.70    2.30
  -5 -29   2    3.30    1.10
   5  29  -2    1.30    1.70
  -5  29   2    3.50    1.20
   4 -29  -2   -0.20    1.70
  -4 -29   2    0.60    0.80
   4 -29  -2   -0.70    1.80
   4 -29  -2    2.10    1.50
   4  29  -2    0.30    1.30
  -4  29   2    0.60    0.90
   3 -29  -2    1.50    1.20
   3 -29  -2   -1.10    1.70
  -3 -29   2    0.50    0.70
   3  29  -2    1.60    1.30
  -3  29   2    1.10    0.90
  -2 -29   2    7.90    1.10
   2 -29  -2   11.50    1.60
  -2 -29   2    9.70    1.90
   2 -29  -2   10.20    2.00
  -2  29   2    7.70    1.20
   2  29  -2    8.30    1.60
  -1 -29   2  100.19   10.60
   1 -29  -2   99.49   10.80
  -1 -29   2   89.79   10.90
  -1 -29   2  106.09   10.90
   1 -29  -2  106.09   10.90
   1  29  -2   94.69   10.90
   1  29  -2   99.59   10.80
  -1  29   2   94.89   10.70
   0 -29  -2   90.89   10.10
   0 -29  -2   82.69    9.90
   0 -29   2   91.09   10.00
   0 -29   2  101.79   10.10
   0 -29   2   94.89    9.80
   0  29  -2   93.59   10.00
   0  29   2   83.29    9.80
   0  29   2   99.29   10.00
  -1 -29  -2    9.70    2.20
   1 -29   2    8.00    1.50
   1 -29   2    9.30    2.00
  -1 -29  -2   10.00    1.70
   1  29   2   13.30    1.80
  -1  29  -2   11.80    2.00
   1  29   2   11.70    1.30
   2 -29   2   -0.90    1.40
   2 -29   2    0.60    1.10
  -2 -29  -2    0.10    1.70
  -2 -29  -2    0.10    1.10
  -2  29  -2    0.70    1.70
   2  29   2    0.00    0.60
   2  29   2   -0.20    1.30
  -3 -29  -2   10.70    2.00
   3 -29   2   17.00    2.20
   3 -29   2   12.40    2.50
  -3 -29  -2   13.80    2.60
   3  29   2   13.30    1.70
   3  29   2   12.30    2.20
  -3  29  -2   13.80    2.60
   4 -29   2   58.69    6.80
   4 -29   2   59.19    6.80
  -4  29  -2   57.79    6.90
   4  29   2   54.39    6.70
   4  29   2   56.79    6.30
  -5 -29  -2    5.40    2.20
   5 -29   2    4.40    2.60
   5 -29   2    3.90    2.90
  -5  29  -2    6.60    1.30
   5  29   2    5.80    2.30
  -5  29  -2    5.80    3.10
   5  29   2    5.90    1.40
   6 -30  -2    5.90    2.60
   6 -30  -2    5.10    2.90
  -6 -30   2    6.40    1.70
   6 -30  -2    5.50    2.90
   6  30  -2    9.60    2.40
  -6  30   2    5.30    1.60
  -5 -30   2    8.40    1.60
   5 -30  -2    8.00    2.60
   5 -30  -2   11.90    2.30
   5 -30  -2   13.80    2.80
  -5  30   2    9.50    1.60
   5  30  -2    8.00    2.00
   4 -30  -2   23.30    2.60
   4 -30  -2   17.20    3.40
  -4 -30   2   16.40    2.10
   4 -30  -2   13.00    2.90
  -4  30   2   15.20    2.10
   4  30  -2   16.40    2.50
   3 -30  -2   35.50    3.80
   3 -30  -2   31.60    4.10
   3  30  -2   31.50    3.80
  -3  30   2   28.70    3.60
  -2 -30   2   42.20    4.90
   2 -30  -2   44.20    5.20
  -2 -30   2   51.99    5.30
   2 -30  -2   49.50    5.40
   2  30  -2   45.20    5.20
  -2  30   2   45.80    5.00
  -1 -30   2   43.10    5.10
  -1 -30   2   55.09    5.40
   1 -30  -2   48.00    5.50
   1 -30  -2   45.70    5.20
  -1  30   2   44.80    5.10
   1  30  -2   54.59    5.50
   0 -30   2    1.00    0.80
   0 -30  -2    0.70    1.40
   0 -30  -2    0.40    1.00
   0 -30   2    3.40    1.70
   0 -30   2    0.90    1.40
   0  30   2    1.70    1.20
   0  30   2    1.00    0.50
   0  30  -2    1.50    1.50
  -1 -30  -2    0.80    1.10
   1 -30   2    1.50    1.00
   1 -30   2    0.80    1.60
  -1 -30  -2    2.70    1.70
   1 -30   2    0.60    1.30
  -1  30  -2    3.60    1.50
   1  30   2    1.70    0.60
   1  30   2    3.20    1.30
   2 -30   2    0.70    1.80
   2 -30   2    5.60    1.40
  -2 -30  -2    7.90    2.00
  -2 -30  -2    3.50    1.30
  -2  30  -2    5.30    1.80
   2  30   2    6.70    1.50
   3 -30   2    0.20    1.90
   3 -30   2    1.20    1.50
  -3 -30  -2    0.70    1.30
  -3 -30  -2    6.20    2.10
   3  30   2    1.90    0.80
   3  30   2    2.00    1.60
  -3  30  -2    2.20    1.90
   4 -30   2   25.60    4.30
   4 -30   2   36.80    4.20
  -4  30  -2   36.30    4.70
   4  30   2   31.70    3.70
   4  30   2   33.70    4.20
   5 -30   2    1.80    2.50
  -5 -30  -2   -1.50    2.20
   5 -30   2   -0.70    2.60
  -5  30  -2   -0.90    3.10
   5  30   2    1.40    1.20
   5  30   2    0.80    2.30
   6 -31  -2    0.60    2.60
   6 -31  -2   -1.50    3.00
   6 -31  -2    1.10    2.50
  -6 -31   2   -0.90    1.50
  -6  31   2    1.30    1.40
   6  31  -2    1.10    2.20
   5 -31  -2    1.90    2.00
   5 -31  -2    2.20    2.40
  -5 -31   2    1.30    1.20
   5 -31  -2    5.50    2.60
   5  31  -2    0.80    1.70
  -5  31   2    2.00    1.30
   4 -31  -2    2.40    1.60
   4 -31  -2    0.90    2.10
  -4 -31   2    1.80    0.90
   4  31  -2    0.70    1.50
  -4  31   2    1.80    1.00
   3 -31  -2    0.70    1.80
   3 -31  -2    1.20    1.20
  -3 -31   2   -0.20    0.70
   3  31  -2   -0.20    1.30
  -3  31   2   -0.40    0.80
   2 -31  -2    1.70    1.60
   2 -31  -2    1.80    1.20
  -2 -31   2    1.50    0.70
  -2 -31   2    2.90    1.70
   2  31  -2    1.90    1.30
  -2  31   2    0.40    0.70
  -1 -31   2   55.39    5.90
  -1 -31   2   52.59    5.40
   1 -31  -2   44.40    5.60
   1 -31  -2   56.89    5.80
   1  31  -2   45.70    5.80
  -1  31   2   47.30    5.40
   0 -31  -2    4.10    1.20
   0 -31   2    5.00    1.60
   0 -31   2    5.20    1.00
   0 -31  -2    3.70    1.70
   0 -31   2    6.40    1.70
   0  31   2    4.30    0.70
   0  31   2    7.40    1.40
   0  31  -2    6.00    1.60
  -1 -31  -2   42.30    5.30
  -1 -31  -2   49.40    5.50
   1 -31   2   46.20    5.20
   1 -31   2   44.30    5.60
   1 -31   2   50.49    5.40
  -1  31  -2   46.20    5.60
   1  31   2   48.10    5.40
   1  31   2   46.00    5.10
  -2 -31  -2    6.50    1.60
   2 -31   2    9.40    2.10
   2 -31   2   13.10    1.70
  -2 -31  -2    6.70    2.10
   2  31   2    9.50    1.90
  -2  31  -2   11.70    2.10
  -3 -31  -2    0.40    2.10
  -3 -31  -2   -0.10    1.40
   3 -31   2    1.90    1.50
   3 -31   2   -1.20    1.90
   3  31   2   -0.10    1.60
  -3  31  -2    0.10    2.10
   3  31   2    0.50    0.70
  -4 -31  -2   20.50    3.40
   4 -31   2   22.10    3.80
   4 -31   2   26.90    3.60
  -4  31  -2   28.60    3.90
   4  31   2   30.50    3.70
   4  31   2   27.20    3.10
   6 -32  -2    7.90    3.40
   6 -32  -2    3.70    2.80
   6 -32  -2    4.20    3.20
  -6 -32   2    2.10    1.70
   6  32  -2    2.90    2.20
  -6  32   2    5.60    1.60
   5 -32  -2   -1.10    2.70
   5 -32  -2    2.40    2.40
  -5 -32   2    0.10    1.20
   5 -32  -2    1.90    2.00
  -5  32   2   -0.60    1.20
   5  32  -2   -0.20    1.80
   4 -32  -2    1.90    2.30
  -4 -32   2   -0.30    0.90
   4 -32  -2   -0.70    1.60
   4  32  -2   -0.30    1.50
  -4  32   2    0.50    1.00
  -3 -32   2    6.60    1.00
   3 -32  -2    6.20    1.60
   3 -32  -2    6.60    2.10
  -3  32   2    4.30    1.00
   3  32  -2    7.30    1.60
   2 -32  -2    3.90    1.30
   2 -32  -2    6.60    1.90
  -2 -32   2    5.30    0.90
  -2 -32   2    5.80    2.00
   2  32  -2    2.60    1.50
  -2  32   2    4.40    0.90
   1 -32  -2    1.80    1.10
  -1 -32   2    1.30    0.70
  -1 -32   2    2.20    1.70
   1 -32  -2    4.70    1.80
  -1  32   2    1.00    0.50
   1  32  -2    1.30    1.70
   0 -32  -2   14.50    2.50
   0 -32  -2   15.40    2.10
   0 -32   2   17.90    2.60
   0 -32   2   16.50    1.90
   0  32   2   15.80    2.20
   0  32  -2   12.00    2.50
   0  32   2   14.00    1.70
  -1 -32  -2    6.60    2.00
   1 -32   2   10.10    1.50
   1 -32   2    8.90    2.00
   1 -32   2   11.40    2.10
  -1 -32  -2    7.30    1.60
  -1  32  -2    7.60    1.90
   1  32   2    9.50    1.80
   2 -32   2    1.30    1.20
   2 -32   2    1.90    1.90
  -2 -32  -2    0.00    1.90
  -2 -32  -2    1.10    1.20
   2 -32   2    1.00    1.80
   2  32   2    1.60    0.60
   2  32   2    1.20    1.40
  -2  32  -2   -0.10    1.70
  -3 -32  -2   -0.70    1.40
   3 -32   2   -0.40    1.80
  -3 -32  -2   -1.50    2.10
   3 -32   2   -0.10    1.60
   3  32   2    0.30    1.70
   3  32   2    0.50    0.70
  -3  32  -2   -0.50    1.90
   4 -32   2    3.30    2.00
   4 -32   2    7.40    2.50
  -4 -32  -2    3.10    1.80
   4  32   2    4.40    1.00
   4  32   2    2.40    2.10
  -4  32  -2    3.20    2.80
   6 -33  -2    9.10    3.00
   6 -33  -2    4.70    3.10
   6 -33  -2    5.90    2.90
  -6 -33   2    4.10    1.70
  -6  33   2    3.70    1.60
   6  33  -2    4.10    2.40
   5 -33  -2    1.40    2.80
   5 -33  -2    1.20    2.20
  -5 -33   2    3.40    1.30
  -5  33   2    3.40    1.30
   5  33  -2    2.40    2.00
  -4 -33   2    1.50    1.00
   4 -33  -2   -0.20    1.90
   4 -33  -2    0.90    1.50
  -4  33   2    0.40    1.00
   4  33  -2    0.40    1.60
  -3 -33   2    0.30    0.80
   3 -33  -2   -1.60    2.00
   3 -33  -2    0.50    1.40
  -3  33   2    0.80    0.70
   3  33  -2   -1.00    1.40
  -2 -33   2    0.20    0.70
   2 -33  -2    1.90    2.00
  -2 -33   2    0.40    1.80
   2 -33  -2    0.00    1.20
  -2  33   2    1.50    0.60
   2  33  -2    0.40    1.40
  -1 -33   2    1.10    0.70
   1 -33  -2    1.20    1.20
  -1 -33   2    3.00    1.90
   1 -33  -2    2.20    1.70
   1  33  -2   -1.90    1.70
  -1  33   2    1.60    0.50
   0 -33  -2    6.00    1.40
   0 -33  -2    3.50    2.10
   0 -33   2    5.30    1.80
   0 -33   2    5.90    1.20
   0  33   2   10.10    1.60
   0  33  -2    4.70    1.80
  -1 -33  -2    5.10    1.90
   1 -33   2    5.80    1.30
   1 -33   2    6.50    1.90
  -1 -33  -2    6.20    1.50
   1 -33   2    3.40    1.90
   1  33   2    8.50    1.70
  -1  33  -2    5.60    2.00
  -2 -33  -2    1.10    1.80
   2 -33   2    0.20    1.90
   2 -33   2    0.80    1.30
  -2 -33  -2    1.00    1.30
   2 -33   2    2.10    2.30
  -2  33  -2    0.70    1.70
   2  33   2   -1.50    1.50
   3 -33   2   10.50    2.50
   3 -33   2   10.20    2.20
  -3 -33  -2   16.00    2.90
   3 -33   2   16.00    3.20
  -3 -33  -2   14.80    2.30
   3  33   2   10.00    2.30
  -3  33  -2   19.20    3.00
  -4 -33  -2    3.80    1.90
   4 -33   2    4.50    2.20
   4 -33   2    5.00    2.60
  -4  33  -2    4.80    2.90
   4  33   2    5.00    2.20
   6 -34  -2    1.60    3.00
   6 -34  -2   -1.20    3.60
  -6 -34   2   -0.60    1.90
   6  34  -2   -1.20    2.40
  -6  34   2    0.00    1.50
   5 -34  -2   62.89    6.20
   5 -34  -2   59.99    6.50
  -5 -34   2   50.99    5.60
  -5  34   2   36.40    5.50
   5  34  -2   54.49    6.00
   4 -34  -2    1.10    1.60
  -4 -34   2    0.90    1.00
   4 -34  -2    1.80    2.10
   4  34  -2    0.20    1.60
  -4  34   2    0.70    1.00
  -3 -34   2    2.20    0.90
   3 -34  -2    2.50    2.20
   3 -34  -2    5.20    1.60
   3  34  -2    0.50    1.50
  -3  34   2    1.30    0.70
  -2 -34   2    0.40    1.90
  -2 -34   2    1.50    0.80
   2 -34  -2   -0.50    2.10
   2 -34  -2    1.40    1.30
  -2  34   2    0.90    0.60
   2  34  -2    0.20    1.40
   1 -34  -2    0.90    1.20
  -1 -34   2    0.20    0.80
   1 -34  -2    1.70    2.00
  -1 -34   2    3.40    2.00
   1  34  -2   -0.70    1.90
   0 -34   2    0.20    0.90
   0 -34  -2    0.30    1.70
   0 -34   2   -1.00    1.70
   0 -34  -2   -0.70    1.10
   0  34  -2    1.10    1.60
   1 -34   2    9.70    2.20
  -1 -34  -2    5.90    1.50
   1 -34   2    5.70    2.00
   1 -34   2    5.30    1.40
  -1 -34  -2    9.90    2.10
  -1  34  -2    6.50    1.90
   1  34   2    6.20    1.70
   2 -34   2    2.80    1.90
  -2 -34  -2   -0.90    1.80
   2 -34   2    0.50    1.30
   2 -34   2    0.60    2.00
  -2 -34  -2   -0.70    1.30
  -2  34  -2   -1.50    1.80
   2  34   2   -0.20    1.60
   3 -34   2    3.90    1.80
  -3 -34  -2    0.80    2.40
   3 -34   2    3.00    2.50
   3 -34   2   -0.30    2.40
  -3 -34  -2    2.20    1.70
   3  34   2    3.90    1.90
  -3  34  -2    1.20    2.20
   4 -34   2    4.40    2.70
   4 -34   2    3.60    3.00
   4 -34   2    4.80    2.30
  -4 -34  -2    4.40    1.90
  -4  34  -2    2.90    2.70
   4  34   2    4.00    2.30
   5 -35  -2    7.40    3.00
  -5 -35   2    5.60    1.50
   5 -35  -2    9.90    2.50
   5  35  -2    7.50    2.30
  -5  35   2    3.10    1.40
   4 -35  -2    0.00    1.80
   4 -35  -2    2.60    2.50
  -4 -35   2    0.80    1.00
   4  35  -2   -0.30    1.80
  -4  35   2    0.10    1.00
   3 -35  -2    3.30    1.60
   3 -35  -2    4.70    2.10
  -3 -35   2    2.10    0.90
   3  35  -2    5.80    1.70
  -3  35   2    2.30    0.80
  -2 -35   2   -0.90    2.10
   2 -35  -2   -1.20    1.30
   2 -35  -2    0.10    2.10
  -2 -35   2    1.00    0.80
   1 -35  -2    3.10    1.30
  -1 -35   2    1.70    2.00
   1 -35  -2    4.30    1.80
  -1 -35   2    2.10    0.90
   1  35  -2    2.80    1.90
   0 -35  -2   24.40    3.00
   0 -35  -2   21.00    3.40
   0 -35   2   27.80    3.60
   0 -35   2   22.60    2.80
   0  35  -2   24.90    3.50
  -1 -35  -2    9.60    1.90
  -1 -35  -2   15.40    2.50
   1 -35   2    9.50    2.40
   1 -35   2   10.50    1.80
   1  35   2   11.40    2.10
  -1  35  -2   13.90    2.40
   2 -35   2   -0.80    1.80
   2 -35   2   -0.30    1.30
   2 -35   2   -0.20    2.30
  -2 -35  -2    0.80    1.40
  -2 -35  -2    0.30    2.30
  -2  35  -2   -1.60    2.10
   2  35   2   -1.10    1.70
  -3 -35  -2    8.80    3.00
   3 -35   2    8.80    2.20
   3 -35   2    7.90    2.80
   3 -35   2   15.50    3.10
  -3 -35  -2    7.70    2.10
   3  35   2   14.80    2.50
  -3  35  -2   11.20    2.90
   4 -35   2    3.70    2.30
   4 -35   2    3.90    3.20
   4 -35   2    3.50    2.90
  -4 -35  -2    3.20    2.00
   4  35   2    2.20    2.30
  -4  35  -2    3.20    3.10
   5 -36  -2    0.40    2.30
   5 -36  -2    4.20    3.10
  -5 -36   2    0.00    1.50
  -5  36   2    0.00    1.30
   5  36  -2   -0.90    2.20
   4 -36  -2   14.50    2.40
   4 -36  -2   15.10    3.20
  -4 -36   2    8.60    1.70
  -4  36   2   12.30    1.60
   4  36  -2   19.30    2.50
  -3 -36   2    0.40    0.90
   3 -36  -2    1.50    1.60
   3 -36  -2   -0.70    2.10
   3  36  -2    0.80    1.70
  -3  36   2   -0.10    0.60
   2 -36  -2    0.70    2.30
   2 -36  -2    1.40    1.50
  -2 -36   2    2.00    0.90
  -2 -36   2    1.00    2.10
   1 -36  -2    1.60    1.90
  -1 -36   2   -0.30    2.00
  -1 -36   2    2.50    0.90
   1 -36  -2    1.30    1.30
   1  36  -2    1.90    1.80
   0 -36  -2   15.90    2.90
   0 -36   2   15.40    2.80
   0 -36   2   14.40    1.90
   0 -36  -2   13.80    2.10
   0  36  -2   15.10    2.80
  -1 -36  -2   23.50    3.50
  -1 -36  -2   17.00    2.80
   1 -36   2   24.10    3.60
   1 -36   2   23.00    2.80
   1  36   2   26.30    3.10
  -1  36  -2   19.40    3.40
   2 -36   2   -1.50    2.20
   2 -36   2   -0.30    1.50
  -2 -36  -2    1.20    2.40
  -2 -36  -2    0.40    1.50
   2 -36   2   -0.80    2.20
  -2  36  -2    2.30    2.10
   2  36   2   -0.20    1.80
  -3 -36  -2   -0.60    1.80
   3 -36   2   -0.90    2.80
   3 -36   2   -0.20    2.30
   3 -36   2   -0.90    1.80
  -3  36  -2   -0.90    2.60
   3  36   2    0.40    2.00
  -5 -37   2    6.80    1.70
   5 -37  -2    8.10    2.60
   5 -37  -2    6.10    3.50
  -5  37   2    4.60    1.40
   5  37  -2    4.30    2.50
  -4 -37   2   13.90    2.10
   4 -37  -2   12.80    2.70
   4 -37  -2   17.10    3.50
  -4  37   2   18.00    2.00
   4  37  -2   15.70    2.80
   3 -37  -2    1.20    1.70
   3 -37  -2    0.20    2.30
  -3 -37   2    0.20    1.00
   3  37  -2    0.70    1.80
   2 -37  -2   -0.30    2.40
  -2 -37   2    1.40    0.90
   2 -37  -2    2.40    1.50
  -2 -37   2    1.00    2.10
   1 -37  -2    1.60    2.00
   1 -37  -2    1.10    1.30
  -1 -37   2    0.80    2.20
  -1 -37   2    1.10    0.90
   0 -37  -2   10.60    2.40
   0 -37   2    8.80    2.40
   0 -37   2    9.40    1.50
   0 -37  -2    8.50    1.80
   0  37  -2   10.30    2.30
   1 -37   2    4.10    1.40
  -1 -37  -2    5.30    2.50
  -1 -37  -2    4.50    1.60
   1 -37   2    6.90    2.50
  -1  37  -2    7.90    2.20
   1  37   2    3.20    1.90
  -2 -37  -2    1.60    1.60
   2 -37   2    4.90    1.60
  -2 -37  -2    5.20    2.60
   2 -37   2    3.20    2.40
   2  37   2    3.60    1.90
  -2  37  -2    2.90    2.30
   3 -37   2   -0.50    2.00
   3 -37   2    1.00    2.80
   3 -37   2    1.70    2.70
  -3 -37  -2    2.00    1.90
   3  37   2    1.90    2.30
  -3  37  -2    1.80    2.60
   4 -38  -2    3.30    2.20
   4 -38  -2   -0.40    2.60
  -4 -38   2    0.50    1.10
   4  38  -2    5.00    2.30
  -4  38   2    0.80    0.80
   3 -38  -2   26.10    3.50
   3 -38  -2   25.90    4.00
   3  38  -2   23.90    3.50
   2 -38  -2   21.70    3.60
  -2 -38   2   18.60    2.30
  -2 -38   2   16.00    3.30
   2 -38  -2   21.50    2.70
   1 -38  -2    0.10    1.40
  -1 -38   2    1.70    2.30
  -1 -38   2    0.80    1.00
   1 -38  -2    0.10    2.30
   0 -38  -2    0.30    1.40
   0 -38  -2    2.60    2.40
   0 -38   2   -0.10    2.10
   0 -38   2    0.80    1.10
   0  38  -2    1.40    2.00
  -1 -38  -2    2.50    2.50
   1 -38   2    2.80    1.40
  -1 -38  -2    2.90    1.70
   1 -38   2    4.70    2.30
  -1  38  -2    5.60    2.30
  -2 -38  -2    2.80    1.70
   2 -38   2    5.20    2.90
   2 -38   2    4.30    1.90
  -2 -38  -2    7.40    2.80
   2  38   2    2.40    2.00
  -2  38  -2    1.70    2.70
   3 -38   2    1.30    3.20
   3 -38   2   -0.60    2.60
   3 -38   2    0.00    1.90
  -3 -38  -2    2.00    2.00
  -3  38  -2    0.30    3.00
   3  38   2    0.40    2.30
   4 -39  -2    1.70    2.30
  -4 -39   2    1.70    1.20
   4 -39  -2    0.70    3.20
   4  39  -2    3.60    2.40
   3 -39  -2   -0.80    1.90
   3 -39  -2    2.00    3.00
  -3 -39   2    0.10    1.10
  -2 -39   2   21.30    2.70
  -2 -39   2   28.10    3.70
   2 -39  -2   20.90    3.80
   2 -39  -2   23.90    3.10
   1 -39  -2   -0.70    2.40
  -1 -39   2    0.60    1.10
  -1 -39   2    5.60    2.50
   1 -39  -2    0.70    1.60
   0 -39   2    0.70    2.20
   0 -39  -2    2.40    2.60
   0 -39  -2    3.60    1.60
   0 -39   2    0.80    1.20
   0  39  -2    0.60    2.20
   1 -39   2   -0.30    1.40
   1 -39   2   -1.70    2.30
  -1 -39  -2    0.70    2.30
  -1 -39  -2    1.50    1.70
  -1  39  -2   -0.30    2.20
  -2 -39  -2    5.70    2.20
   2 -39   2   17.50    3.20
   2 -39   2   14.60    2.30
  -2 -39  -2   14.20    3.30
  -2  39  -2   12.40    3.00
   2  39   2   13.30    2.60
   4 -40  -2    1.60    3.40
  -4 -40   2    2.70    1.50
   4 -40  -2    3.30    2.50
   4  40  -2    2.10    2.40
   3 -40  -2    1.90    2.00
   3 -40  -2    6.10    3.30
  -3 -40   2    2.30    1.20
  -2 -40   2    3.60    1.20
  -2 -40   2    1.20    2.60
   2 -40  -2    2.60    2.80
   2 -40  -2    2.40    1.80
  -1 -40   2    0.50    1.10
  -1 -40   2   -1.00    2.70
   1 -40  -2   -1.80    1.60
   1 -40  -2   -0.20    2.50
   0 -40   2   -1.60    2.30
   0 -40  -2   -0.80    1.60
   0 -40  -2   -1.90    2.40
   0 -40   2   -0.10    1.20
   0  40  -2   -0.50    2.20
  -1 -40  -2    2.10    1.90
   1 -40   2    7.90    1.70
   1 -40   2    4.30    2.90
  -1 -40  -2    8.90    3.00
  -1  40  -2    8.00    3.00
  -2 -40  -2    0.00    2.90
   2 -40   2    3.70    1.90
  -2 -40  -2    2.60    1.80
   2 -40   2    4.50    2.90
  -2  40  -2   -0.10    2.60
   2  40   2    3.60    2.20
   3 -41  -2    2.30    2.00
  -3 -41   2    0.20    1.20
   3 -41  -2   -0.60    3.00
  -2 -41   2    0.90    3.20
  -2 -41   2    1.00    1.20
   2 -41  -2    0.50    2.90
   2 -41  -2   -0.70    1.80
  -1 -41   2   -0.40    1.20
   1 -41  -2    1.40    2.50
   1 -41  -2    1.30    1.70
  -1 -41   2    0.10    2.90
   0 -41   2    4.00    2.90
   0 -41  -2    2.30    1.80
   0 -41  -2    6.50    3.10
   0 -41   2    4.70    1.40
   0  41  -2    2.80    2.70
  -1 -41  -2    7.30    2.80
  -1 -41  -2    1.20    2.00
   1 -41   2    4.10    3.20
   1 -41   2    8.00    1.80
  -1  41  -2    6.40    3.10
   2 -41   2    3.20    3.00
  -2 -41  -2    3.50    2.90
  -2 -41  -2    1.00    1.90
   2 -41   2    2.50    2.10
  -2  41  -2    4.10    3.10
   2  41   2    2.30    2.40
  -3 -42   2   14.90    2.20
   3 -42  -2   16.40    2.80
   3 -42  -2   15.60    3.70
  -2 -42   2    1.30    1.20
   2 -42  -2   -1.10    3.20
   2 -42  -2   -1.80    1.90
   1 -42  -2    3.10    1.90
  -1 -42   2    2.10    1.30
  -1 -42   2    3.60    3.10
   1 -42  -2    1.50    2.70
   0 -42  -2    3.50    1.90
   0 -42  -2    1.00    3.10
   0 -42   2    2.80    3.00
   0 -42   2    0.20    1.40
   1 -42   2    3.60    3.30
  -1 -42  -2   -1.50    1.90
   1 -42   2    2.00    1.60
  -1 -42  -2   -0.50    3.10
  -1  42  -2   -1.40    3.00
   2 -43  -2    3.30    3.30
   2 -43  -2    0.40    2.00
  -2 -43   2    1.10    1.40
  -1 -43   2    3.30    1.40
   1 -43  -2    5.20    2.00
  -1 -43   2    2.80    3.30
   1 -43  -2    1.00    2.90
   0 -43   2   10.00    1.90
   0 -43   2    8.00    3.50
   0 -43  -2    8.50    2.30
   0 -43  -2    7.40    3.10
   1 -43   2    6.50    3.20
   1 -43   2    8.60    2.00
  -1 -43  -2    1.70    3.10
  -1 -43  -2    0.90    2.10
  -1  43  -2    4.40    2.90
  -1 -44   2    6.40    3.10
   1 -44  -2    4.60    2.20
  -1 -44   2    5.20    1.60
   1 -44  -2    2.80    3.20
   0 -44  -2    2.20    3.00
   0 -44   2    1.10    3.60
   9   0  -3   10.50    2.30
   9   0  -3    8.90    2.80
   8   0  -3   -1.60    1.70
   8   0  -3   -0.60    1.40
   7   0  -3   19.00    3.00
  -7   0   3   20.70    2.90
   7   0  -3   24.60    3.00
   7   0  -3   21.80    2.80
  -7   0   3   26.90    3.10
  -6   0   3    0.10    1.00
   6   0  -3   -1.20    1.10
  -6   0   3    0.40    1.20
   6   0  -3    0.40    0.80
   6   0  -3   -1.50    1.10
  -5   0   3   10.10    1.50
   5   0  -3    8.30    1.50
  -5   0   3   12.40    1.40
   5   0  -3    9.30    1.30
   5   0  -3    7.90    1.40
  -4   0   3    0.00    0.70
   4   0  -3   -0.20    0.40
  -4   0   3    0.10    0.80
  -4   0   3   -0.70    0.60
   4   0  -3    0.40    0.60
   4   0  -3    1.10    0.80
   4   0  -3   -0.30    0.50
   3   0  -3  224.98   24.90
  -3   0   3  234.88   24.90
  -3   0   3  228.78   24.90
  -3   0   3  231.38   24.90
   3   0  -3  228.88   24.90
   3   0  -3  230.28   24.90
   3   0  -3  235.38   24.90
   2   0  -3    0.00    0.30
   2   0  -3   -0.40    0.40
  -2   0   3    0.00    0.60
  -2   0   3   -0.20    0.40
   2   0  -3    0.30    0.40
  -2   0   3    0.10    0.30
  -1   0   3   52.59    5.90
   1   0  -3   54.89    5.90
   1   0  -3   57.69    5.90
  -1   0   3   51.39    5.90
   1   0  -3   49.99    5.90
  -1   0   3   60.09    5.90
   0   0  -3   -0.20    0.40
   0   0   3    0.50    0.40
   0   0   3    0.80    0.50
   0   0  -3   -0.10    0.60
   0   0  -3   -0.10    0.50
   0   0   3    0.70    0.50
   0   0  -3    0.50    0.60
  -1   0  -3 2187.78  238.68
   1   0   3 2136.29  238.68
   1   0   3 2221.28  238.68
  -1   0  -3 2264.07  238.68
  -1   0  -3 2218.68  238.78
   1   0   3 2343.87  238.68
   1   0   3 2165.68  238.68
   2   0   3    0.00    0.70
  -2   0  -3   -0.40    0.70
   2   0   3    0.30    0.70
   2   0   3    0.10    0.70
   2   0   3   -0.20    0.60
  -2   0  -3   -0.20    1.00
   3   0   3   28.80    3.70
  -3   0  -3   37.30    3.80
  -3   0  -3   32.10    3.80
   3   0   3   31.50    3.70
   3   0   3   31.50    3.70
   3   0   3   30.80    3.70
  -4   0  -3    1.10    1.40
   4   0   3    2.10    1.10
   4   0   3   -0.80    1.30
  -4   0  -3    0.60    1.30
  -5   0  -3   26.90    3.40
   5   0   3   26.70    3.30
  -5   0  -3   20.20    3.40
   9  -1  -3    3.50    2.00
   9  -1  -3    1.70    2.90
   9   1  -3    2.20    1.90
   9   1  -3    3.50    2.50
   8  -1  -3   -0.10    1.40
   8  -1  -3   -0.20    1.80
   8   1  -3    0.80    1.70
   8   1  -3    0.60    1.30
   7  -1  -3    2.50    1.50
  -7  -1   3    3.80    1.40
   7  -1  -3    4.70    1.30
   7   1  -3    5.00    1.20
  -7   1   3    4.80    1.50
   7   1  -3    3.70    1.60
   7   1  -3    3.30    1.50
  -7   1   3    6.20    1.80
   6  -1  -3  134.59   15.10
  -6  -1   3  143.69   15.10
   6  -1  -3  139.09   15.10
   6  -1  -3  141.39   15.10
   6   1  -3  130.49   15.10
   6   1  -3  137.09   15.00
   6   1  -3  151.08   15.10
  -6   1   3  137.69   15.10
  -6   1   3  135.79   15.10
   5  -1  -3   28.30    3.20
   5  -1  -3   26.00    3.20
  -5  -1   3   30.10    3.20
  -5  -1   3   23.20    3.20
   5  -1  -3   28.10    3.10
   5   1  -3   28.70    3.20
   5   1  -3   23.20    3.10
  -5   1   3   29.90    3.20
  -5   1   3   33.50    3.20
   5   1  -3   26.10    3.20
   4  -1  -3  144.09   16.90
  -4  -1   3  164.68   16.90
   4  -1  -3  156.98   16.90
   4  -1  -3  150.68   16.90
  -4  -1   3  158.18   16.90
  -4  -1   3  155.78   16.90
   4  -1  -3  152.48   16.90
   4  -1  -3  173.18   17.00
   4   1  -3  167.98   17.00
  -4   1   3  166.18   16.90
   4   1  -3  144.79   16.90
  -4   1   3  158.58   16.90
   4   1  -3  151.88   16.90
   3  -1  -3   18.10    2.00
  -3  -1   3   15.90    2.10
  -3  -1   3   20.20    2.10
  -3  -1   3   20.10    2.10
   3  -1  -3   18.90    2.10
   3  -1  -3   17.00    2.10
  -3   1   3   17.40    2.10
   3   1  -3   18.10    2.10
  -3   1   3   20.40    2.10
  -3   1   3   19.50    2.10
   3   1  -3   17.90    2.00
   3   1  -3   16.10    2.00
   3   1  -3   15.70    2.10
  -2  -1   3  370.26   38.90
   2  -1  -3  369.16   38.90
  -2  -1   3  354.36   38.90
   2  -1  -3  363.86   38.90
   2  -1  -3  345.17   38.90
   2   1  -3  362.96   38.90
  -2   1   3  358.56   38.90
   2   1  -3  348.67   38.90
  -2   1   3  365.96   38.90
   2   1  -3  374.26   38.90
   1  -1  -3    3.10    0.70
  -1  -1   3    4.20    0.70
   1  -1  -3    3.90    0.70
   1  -1  -3    3.70    0.60
  -1  -1   3    7.10    0.70
  -1   1   3    4.40    0.70
  -1   1   3    6.80    0.70
  -1   1   3    5.20    0.70
   1   1  -3    4.60    0.60
   1   1  -3    4.30    0.80
   1   1  -3    3.60    0.80
   0  -1  -3   57.49    5.40
   0  -1  -3   50.79    5.40
   0  -1   3   49.40    5.40
   0  -1  -3   43.60    5.50
   0  -1   3   51.89    5.40
   0  -1   3   52.49    5.40
   0  -1  -3   46.30    5.40
   0   1   3   49.80    5.40
   0   1  -3   53.09    5.50
   0   1   3   49.99    5.40
   0   1  -3   47.30    5.40
   0   1  -3   50.79    5.40
   0   1   3   44.10    5.40
  -1  -1  -3  312.27   35.10
  -1  -1  -3  320.07   35.10
  -1  -1  -3  345.97   35.10
   1  -1   3  323.77   35.10
   1  -1   3  310.97   35.10
   1  -1   3  329.27   35.10
   1  -1   3  320.57   35.10
   1   1   3  301.87   35.10
   1   1   3  333.77   35.10
  -1   1  -3  312.77   35.10
  -1   1  -3  346.77   35.10
  -1   1  -3  321.07   35.10
   1   1   3  338.07   35.10
  -1   1  -3  312.77   35.10
   1   1   3  347.77   35.10
   2  -1   3   41.30    4.80
   2  -1   3   47.80    4.80
  -2  -1  -3   47.40    4.80
   2  -1   3   38.40    4.80
   2  -1   3   43.40    4.80
  -2  -1  -3   50.79    4.90
  -2  -1  -3   40.80    4.90
   2   1   3   42.80    4.80
  -2   1  -3   40.10    4.80
   2   1   3   46.30    4.80
  -2   1  -3   41.90    4.90
   2   1   3   46.80    4.80
   2   1   3   37.40    4.80
   3  -1   3    3.80    1.00
  -3  -1  -3    4.00    1.20
   3  -1   3    3.70    1.00
   3  -1   3    4.10    1.10
  -3  -1  -3    5.00    1.20
  -3   1  -3    4.10    1.10
   3   1   3    4.50    1.10
   3   1   3    3.60    1.00
   3   1   3    4.60    1.10
  -3   1  -3    3.40    1.30
   3   1   3    3.80    1.00
  -4  -1  -3   26.30    3.20
  -4  -1  -3   23.40    3.20
   4  -1   3   23.80    3.00
   4  -1   3   23.40    3.20
   4   1   3   24.50    3.10
   4   1   3   20.90    3.00
  -4   1  -3   28.60    3.20
  -4   1  -3   28.90    3.30
  -5  -1  -3    6.80    2.00
   5  -1   3    8.10    2.00
  -5  -1  -3   10.30    2.00
  -5   1  -3    8.20    2.20
   5   1   3    4.70    2.00
  -5   1  -3    5.60    2.00
   6  -1   3    4.80    4.60
  -6   1  -3    0.60    2.20
   9  -2  -3    8.30    2.30
   9  -2  -3   10.10    2.70
   9   2  -3    3.80    2.00
   9   2  -3    9.10    2.90
   8  -2  -3   -0.80    1.40
   8  -2  -3    2.90    2.10
   8   2  -3    1.70    1.30
   8   2  -3    1.50    1.90
   7  -2  -3   18.70    2.60
  -7  -2   3   20.20    2.70
   7  -2  -3   20.30    2.80
   7   2  -3   22.30    2.80
   7   2  -3   20.70    2.60
   7   2  -3   18.70    2.90
   6  -2  -3   37.50    4.30
   6  -2  -3   32.70    4.30
   6  -2  -3   34.50    4.20
  -6  -2   3   38.70    4.20
  -6   2   3   34.40    4.30
   6   2  -3   35.10    4.30
   6   2  -3   38.60    4.20
   6   2  -3   40.00    4.30
  -6   2   3   39.00    4.30
   5  -2  -3   75.09    8.20
   5  -2  -3   68.39    8.20
  -5  -2   3   78.19    8.20
   5  -2  -3   75.49    8.20
   5   2  -3   69.89    8.10
   5   2  -3   73.19    8.20
   5   2  -3   77.69    8.20
  -5   2   3   79.29    8.20
  -5   2   3   79.29    8.20
   4  -2  -3   34.20    3.80
  -4  -2   3   35.60    3.90
  -4  -2   3   37.50    3.90
   4  -2  -3   34.30    3.90
   4  -2  -3   32.40    3.90
  -4  -2   3   40.30    4.00
   4  -2  -3   34.90    3.90
   4  -2  -3   36.10    4.00
   4   2  -3   35.50    3.90
  -4   2   3   34.70    3.90
   4   2  -3   37.30    3.90
  -4   2   3   33.40    4.00
   4   2  -3   32.00    3.80
  -4   2   3   35.50    3.90
   3  -2  -3   15.60    1.80
  -3  -2   3   15.80    1.80
   3  -2  -3   16.50    1.90
  -3  -2   3   15.60    1.90
   3  -2  -3   14.80    1.80
   3  -2  -3   15.20    1.80
  -3   2   3   15.50    1.80
   3   2  -3   15.30    1.80
   3   2  -3   13.50    1.80
  -3   2   3   16.40    1.80
   3   2  -3   13.80    1.80
  -3   2   3   18.20    1.90
   3   2  -3   17.30    1.90
   2  -2  -3   56.79    6.40
   2  -2  -3   53.89    6.40
  -2  -2   3   60.19    6.50
   2  -2  -3   56.49    6.50
   2  -2  -3   59.39    6.50
  -2  -2   3   58.09    6.40
  -2   2   3   62.19    6.50
   2   2  -3   57.99    6.40
  -2   2   3   62.49    6.40
   2   2  -3   55.09    6.40
  -2   2   3   63.89    6.50
   2   2  -3   57.39    6.50
   2   2  -3   71.09    6.40
  -1  -2   3  123.49   13.60
  -1  -2   3  123.39   13.60
   1  -2  -3  126.39   13.60
   1  -2  -3  132.39   13.60
   1  -2  -3  125.99   13.60
   1  -2  -3  127.99   13.60
   1   2  -3  134.69   13.60
  -1   2   3  123.69   13.60
   1   2  -3  125.49   13.60
   1   2  -3  116.49   13.50
  -1   2   3  119.99   13.60
  -1   2   3  133.79   13.60
   0  -2  -3   49.40    5.10
   0  -2  -3   41.50    5.10
   0  -2  -3   44.80    5.10
   0  -2   3   48.30    5.10
   0  -2   3   50.59    5.10
   0  -2   3   48.80    5.20
   0  -2  -3   46.20    5.20
   0   2  -3   49.40    5.20
   0   2  -3   44.20    5.10
   0   2   3   50.79    5.10
   0   2   3   50.09    5.10
   0   2   3   46.40    5.20
   0   2  -3   42.60    5.10
  -1  -2  -3  209.38   20.50
   1  -2   3  183.58   20.50
  -1  -2  -3  182.78   20.50
   1  -2   3  197.88   20.50
   1  -2   3  201.08   20.50
   1  -2   3  193.58   20.50
  -1  -2  -3  173.18   20.50
   1   2   3  199.28   20.50
  -1   2  -3  189.18   20.50
   1   2   3  182.58   20.50
  -1   2  -3  180.08   20.50
   1   2   3  196.68   20.50
   1   2   3  192.58   20.50
  -1   2  -3  180.88   20.50
  -1   2  -3  182.78   20.50
  -2  -2  -3   16.70    2.10
   2  -2   3   20.40    2.00
   2  -2   3   12.00    1.90
  -2  -2  -3   15.60    2.00
   2  -2   3   16.40    2.00
  -2  -2  -3   17.90    2.00
   2  -2   3   14.90    1.90
   2   2   3   13.70    2.00
   2   2   3   17.10    1.90
   2   2   3   13.30    1.90
  -2   2  -3   17.70    2.00
   2   2   3   17.80    2.00
  -2   2  -3   16.00    2.10
  -3  -2  -3   49.70    5.70
  -3  -2  -3   60.59    5.80
   3  -2   3   46.40    5.60
   3  -2   3   54.69    5.70
   3  -2   3   51.59    5.60
  -3   2  -3   53.19    5.60
   3   2   3   48.10    5.60
   3   2   3   52.49    5.70
  -3   2  -3   48.40    5.70
   3   2   3   45.80    5.60
   3   2   3   48.90    5.60
  -4  -2  -3    4.90    1.60
  -4  -2  -3    9.50    1.60
   4  -2   3    5.50    1.40
   4  -2   3    3.10    1.30
  -4   2  -3    4.20    1.50
   4   2   3    5.50    1.40
  -4   2  -3    7.40    1.70
   4   2   3    5.90    1.50
  -5  -2  -3    4.70    2.00
  -5  -2  -3    3.00    1.90
   5  -2   3    2.10    1.70
   5   2   3    1.80    1.80
  -5   2  -3    0.10    1.90
  -5   2  -3    6.10    1.80
   6  -2   3    5.50    2.30
  -6   2  -3    5.40    2.30
   9  -3  -3   -0.80    2.80
   9  -3  -3    0.00    2.00
   9   3  -3    1.70    1.80
   9   3  -3    0.60    2.70
   8  -3  -3   17.70    2.80
   8  -3  -3   16.90    2.30
   8   3  -3   15.10    2.50
   8   3  -3   10.60    2.10
  -7  -3   3   20.00    2.30
   7  -3  -3   15.90    2.50
   7  -3  -3   12.70    2.20
   7   3  -3   12.60    2.40
   7   3  -3   16.90    2.40
   7   3  -3   17.20    2.10
   6  -3  -3   56.19    6.00
   6  -3  -3   52.89    6.10
   6  -3  -3   50.99    6.10
  -6  -3   3   53.69    6.00
   6   3  -3   53.69    5.90
  -6   3   3   48.10    6.00
   6   3  -3   54.99    6.00
   6   3  -3   56.99    6.10
  -6   3   3   55.99    6.00
  -5  -3   3   35.10    4.00
   5  -3  -3   36.80    3.90
   5  -3  -3   31.10    4.00
   5  -3  -3   36.20    4.00
   5   3  -3   29.80    4.00
   5   3  -3   36.50    3.90
  -5   3   3   33.30    4.10
   5   3  -3   35.70    4.00
  -5   3   3   38.50    4.00
  -4  -3   3  143.29   13.30
   4  -3  -3  119.39   13.20
  -4  -3   3  120.29   13.30
   4  -3  -3  116.59   13.20
   4  -3  -3  126.19   13.20
   4  -3  -3  104.89   13.20
   4  -3  -3  122.99   13.30
  -4  -3   3  118.69   13.20
   4   3  -3  119.19   13.30
  -4   3   3  129.89   13.30
  -4   3   3  121.39   13.20
  -4   3   3  130.19   13.20
   4   3  -3  117.29   13.20
   4   3  -3  134.09   13.30
   3  -3  -3   10.70    1.30
   3  -3  -3    9.00    1.30
  -3  -3   3    8.90    1.30
   3  -3  -3   10.70    1.30
   3  -3  -3    8.80    1.40
  -3   3   3   13.80    1.40
  -3   3   3   10.50    1.30
   3   3  -3   13.80    1.40
  -3   3   3   10.30    1.30
   3   3  -3   10.20    1.30
   3   3  -3   11.10    1.20
   3   3  -3    8.50    1.30
   3   3  -3   10.70    1.20
   2  -3  -3  234.08   24.80
   2  -3  -3  218.28   24.80
   2  -3  -3  229.98   24.80
   2  -3  -3  234.58   24.80
  -2  -3   3  222.48   24.80
  -2  -3   3  223.58   24.80
  -2   3   3  222.88   24.80
   2   3  -3  233.28   24.80
   2   3  -3  221.18   24.80
  -2   3   3  246.78   24.80
   2   3  -3  226.28   24.80
  -2   3   3  225.08   24.80
   2   3  -3  252.37   24.80
  -1  -3   3  277.57   31.60
   1  -3  -3  290.47   31.60
  -1  -3   3  284.07   31.60
   1  -3  -3  300.27   31.60
   1  -3  -3  305.57   31.60
   1  -3  -3  275.57   31.60
   1   3  -3  302.77   31.60
  -1   3   3  287.37   31.60
   1   3  -3  287.27   31.60
   1   3  -3  287.07   31.60
  -1   3   3  309.37   31.60
  -1   3   3  311.07   31.60
   1   3  -3  300.77   31.60
   0  -3  -3    3.40    0.60
   0  -3  -3    1.80    0.60
   0  -3  -3    0.30    0.70
   0  -3   3    3.10    0.50
   0  -3  -3    2.20    0.50
   0  -3   3    3.10    0.60
   0   3  -3    1.30    0.70
   0   3  -3    1.10    0.60
   0   3   3    1.40    0.60
   0   3  -3    2.00    0.50
   0   3   3    2.70    0.60
   0   3   3    2.60    0.50
   1  -3   3   44.60    4.60
  -1  -3  -3   37.10    4.70
   1  -3   3   37.20    4.60
  -1  -3  -3   39.70    4.60
   1  -3   3   45.20    4.60
   1  -3   3   42.80    4.60
  -1  -3  -3   45.30    4.60
  -1   3  -3   42.10    4.60
   1   3   3   40.10    4.60
   1   3   3   38.70    4.60
  -1   3  -3   37.90    4.60
  -1   3  -3   31.90    4.60
   1   3   3   49.70    4.60
   1   3   3   45.80    4.60
   2  -3   3  156.78   15.90
  -2  -3  -3  149.39   15.90
  -2  -3  -3  153.18   15.90
   2  -3   3  143.99   15.90
   2  -3   3  155.08   15.90
   2  -3   3  140.29   15.90
  -2  -3  -3  143.89   15.90
   2   3   3  153.38   15.90
   2   3   3  147.79   15.90
   2   3   3  143.09   15.90
  -2   3  -3  139.49   15.90
  -2   3  -3  143.59   15.90
   2   3   3  137.59   15.90
  -3  -3  -3   45.50    5.20
  -3  -3  -3   48.70    5.30
   3  -3   3   46.60    5.20
   3  -3   3   41.00    5.10
   3  -3   3   46.80    5.20
  -3   3  -3   48.50    5.20
   3   3   3   49.99    5.20
   3   3   3   42.40    5.20
   3   3   3   44.00    5.20
   3   3   3   48.50    5.20
  -3   3  -3   45.20    5.30
  -4  -3  -3    8.40    1.60
   4  -3   3    5.10    1.60
  -4  -3  -3    8.70    1.70
   4   3   3    4.70    1.40
   4   3   3    7.50    1.60
  -4   3  -3    9.50    1.60
   4   3   3    5.20    1.40
  -4   3  -3    4.70    1.50
  -5  -3  -3   20.20    3.90
   5  -3   3   16.70    2.80
  -5  -3  -3   17.70    2.90
  -5   3  -3   20.80    2.70
  -5   3  -3   17.60    2.90
   6  -3   3    3.30    2.50
  -6   3  -3    0.90    2.10
   9  -4  -3   22.40    3.60
   9  -4  -3   21.00    3.30
   9   4  -3   18.20    3.00
   9   4  -3   24.40    3.80
   8  -4  -3    4.00    2.00
   8  -4  -3    7.50    1.80
   8   4  -3    6.80    1.50
   8   4  -3    7.70    2.00
   7  -4  -3   35.50    4.50
  -7  -4   3   40.90    4.40
   7  -4  -3   34.90    4.30
   7   4  -3   35.60    4.20
   7   4  -3   38.10    4.40
   7   4  -3   34.40    4.30
   6  -4  -3   28.40    3.40
  -6  -4   3   27.90    3.50
   6  -4  -3   32.30    3.50
   6  -4  -3   30.50    3.50
   6   4  -3   27.90    3.50
   6   4  -3   29.00    3.50
  -6   4   3   31.50    3.50
   6   4  -3   27.40    3.40
   5  -4  -3    3.50    0.80
   5  -4  -3    1.90    0.90
  -5  -4   3    0.90    0.70
   5  -4  -3    2.10    1.10
   5   4  -3    1.80    0.70
  -5   4   3    3.20    1.10
  -5   4   3    3.30    0.80
  -5   4   3    2.70    0.90
   5   4  -3    2.90    0.90
   5   4  -3    2.20    1.00
   4  -4  -3   81.19    9.60
  -4  -4   3   94.99    9.70
   4  -4  -3   88.39    9.60
   4  -4  -3   83.09    9.60
   4  -4  -3   88.19    9.60
  -4  -4   3   95.29    9.60
   4  -4  -3   84.49    9.60
   4   4  -3   87.49    9.60
   4   4  -3   94.39    9.60
   4   4  -3   90.89    9.70
   4   4  -3   84.79    9.60
  -4   4   3   85.79    9.60
  -4   4   3   90.79    9.60
  -4   4   3   91.59    9.60
   3  -4  -3  171.18   18.90
   3  -4  -3  167.08   18.90
  -3  -4   3  173.98   18.90
   3  -4  -3  180.68   19.00
   3  -4  -3  175.58   18.90
  -3  -4   3  175.88   19.00
  -3   4   3  174.88   18.90
   3   4  -3  178.38   18.90
   3   4  -3  177.58   18.90
   3   4  -3  173.78   18.90
   3   4  -3  168.08   19.00
  -3   4   3  188.18   19.00
   3   4  -3  172.58   19.00
  -3   4   3  180.48   18.90
   2  -4  -3    6.20    0.80
   2  -4  -3    6.00    0.90
   2  -4  -3    5.70    0.90
   2  -4  -3    5.90    0.90
  -2  -4   3    6.30    0.80
  -2  -4   3    5.20    0.90
   2   4  -3    6.00    0.70
  -2   4   3    6.10    0.90
   2   4  -3    5.10    0.90
  -2   4   3    5.50    0.80
   2   4  -3    7.10    0.80
  -2   4   3    6.20    0.90
   2   4  -3    8.70    0.90
  -1  -4   3    1.30    0.30
  -1  -4   3    0.50    0.50
   1  -4  -3   -0.10    0.60
   1  -4  -3    1.10    0.50
   1  -4  -3    0.90    0.50
   1  -4  -3    1.00    0.40
   1   4  -3    0.00    0.50
   1   4  -3    0.70    0.50
  -1   4   3    0.20    0.50
   1   4  -3    0.50    0.40
  -1   4   3    1.20    0.40
   1   4  -3    2.10    0.30
  -1   4   3    1.00    0.50
   0  -4  -3   31.20    3.20
   0  -4  -3   29.90    3.30
   0  -4   3   32.70    3.20
   0  -4   3   31.10    3.20
   0  -4   3   26.20    3.20
   0  -4  -3   29.30    3.20
   0  -4  -3   26.60    3.20
   0   4  -3   28.20    3.20
   0   4   3   28.00    3.20
   0   4   3   31.30    3.20
   0   4  -3   24.70    3.20
   0   4   3   26.50    3.20
   0   4  -3   27.30    3.20
   1  -4   3  305.47   33.60
  -1  -4  -3  319.77   33.60
   1  -4   3  326.17   33.60
   1  -4   3  329.17   33.60
  -1  -4  -3  306.77   33.70
  -1  -4  -3  293.57   33.60
   1  -4   3  311.87   33.70
   1   4   3  311.27   33.60
   1   4   3  306.27   33.60
   1   4   3  314.57   33.60
  -1   4  -3  294.67   33.70
  -1   4  -3  320.47   33.70
   1   4   3  313.27   33.70
  -1   4  -3  315.67   33.60
  -2  -4  -3   11.60    1.20
  -2  -4  -3    6.80    1.30
   2  -4   3    6.20    1.10
   2  -4   3    7.70    1.10
  -2  -4  -3    9.30    1.30
   2  -4   3    8.80    1.30
  -2   4  -3    6.90    1.40
  -2   4  -3    6.40    1.10
   2   4   3    5.80    1.10
   2   4   3    6.30    1.20
   2   4   3    8.10    1.20
   2   4   3    7.30    1.20
  -3  -4  -3   55.79    6.00
   3  -4   3   52.49    5.90
  -3  -4  -3   52.29    6.10
   3  -4   3   52.69    6.00
   3  -4   3   55.09    6.00
  -3   4  -3   46.00    6.00
   3   4   3   49.90    5.90
   3   4   3   51.69    5.90
  -3   4  -3   69.39    6.00
   3   4   3   50.39    5.90
   4  -4   3    0.50    1.40
   4  -4   3   -0.30    1.30
  -4  -4  -3    0.60    1.50
  -4  -4  -3    0.60    1.50
  -4   4  -3    0.90    1.30
  -4   4  -3    1.30    1.50
   4   4   3    0.20    1.10
   4   4   3    0.90    1.30
   4   4   3    0.90    1.10
   5  -4   3    9.10    2.10
  -5  -4  -3   17.40    2.50
   5   4   3   10.70    2.10
  -5   4  -3    9.60    2.30
  -5   4  -3   11.20    2.20
   6  -4   3   18.50    3.40
  -6   4  -3   18.40    3.10
   9  -5  -3    2.10    2.80
   9  -5  -3    1.70    2.20
   9   5  -3    1.60    1.70
   9   5  -3    1.10    2.80
   8  -5  -3    6.00    1.80
   8  -5  -3    7.60    2.30
   8   5  -3    5.50    1.50
   8   5  -3    4.00    2.30
   8   5  -3    8.20    2.00
  -7  -5   3   35.00    4.00
   7  -5  -3   31.00    4.10
   7  -5  -3   28.70    3.90
   7   5  -3   38.50    4.10
   7   5  -3   33.00    4.10
   7   5  -3   32.50    3.80
   6  -5  -3  146.79   15.50
  -6  -5   3  129.79   15.50
   6  -5  -3  146.79   15.60
   6  -5  -3  133.79   15.50
   6   5  -3  144.19   15.50
  -6   5   3  150.98   15.50
   6   5  -3  150.98   15.60
   6   5  -3  143.19   15.60
  -5  -5   3  395.76   42.70
   5  -5  -3  375.46   42.70
   5  -5  -3  402.96   42.70
   5  -5  -3  379.66   42.70
  -5   5   3  413.66   42.70
  -5   5   3  406.16   42.70
  -5   5   3  392.46   42.70
   5   5  -3  402.26   42.70
   5   5  -3  404.86   42.70
   5   5  -3  392.16   42.70
   4  -5  -3   17.30    1.80
   4  -5  -3   15.10    1.80
   4  -5  -3   13.70    1.90
   4  -5  -3   20.90    2.00
  -4  -5   3   13.60    1.80
   4   5  -3   15.50    1.90
  -4   5   3   15.80    1.80
   4   5  -3   13.00    1.90
  -4   5   3   17.00    1.90
   4   5  -3   19.40    1.90
  -4   5   3   13.50    1.80
   4   5  -3   13.00    1.80
   3  -5  -3  781.62   84.59
   3  -5  -3  785.42   84.69
   3  -5  -3  789.22   84.59
  -3  -5   3  753.12   84.69
   3  -5  -3  780.22   84.59
  -3  -5   3  790.12   84.59
   3   5  -3  794.52   84.59
   3   5  -3  820.62   84.69
  -3   5   3  778.72   84.59
   3   5  -3  781.02   84.69
  -3   5   3  792.92   84.59
   3   5  -3  797.92   84.59
  -3   5   3  767.42   84.59
   3   5  -3  797.42   84.59
  -2  -5   3   42.60    5.10
   2  -5  -3   48.30    5.10
   2  -5  -3   47.90    5.10
   2  -5  -3   46.90    5.10
  -2  -5   3   44.30    5.10
  -2  -5   3   39.00    5.10
   2  -5  -3   46.20    5.10
   2   5  -3   51.59    5.10
  -2   5   3   48.30    5.10
   2   5  -3   48.90    5.10
   2   5  -3   46.50    5.00
  -2   5   3   49.60    5.10
  -2   5   3   51.99    5.10
   2   5  -3   44.60    5.10
   2   5  -3   46.80    5.10
   1  -5  -3   22.80    3.10
   1  -5  -3   25.00    3.00
  -1  -5   3   39.10    3.10
   1  -5  -3   28.50    3.00
   1  -5  -3   26.90    3.00
  -1  -5   3   26.00    3.00
  -1  -5   3   26.50    3.00
   1   5  -3   28.10    3.10
  -1   5   3   27.30    3.00
  -1   5   3   26.80    3.00
   1   5  -3   25.40    3.00
  -1   5   3   26.50    3.00
   1   5  -3   28.10    3.00
   1   5  -3   28.20    3.00
   0  -5   3   23.70    3.00
   0  -5  -3   26.10    3.10
   0  -5  -3   26.80    3.00
   0  -5  -3   21.50    3.00
   0  -5   3   28.80    3.00
   0  -5   3   27.50    3.00
   0  -5  -3   27.50    3.00
   0   5  -3   25.10    3.00
   0   5   3   28.40    3.00
   0   5  -3   26.80    3.10
   0   5  -3   27.20    3.00
   0   5   3   28.40    3.00
   0   5   3   32.00    3.00
   0   5  -3   27.80    3.00
  -1  -5  -3  724.53   76.89
  -1  -5  -3  718.03   76.99
  -1  -5  -3  734.13   76.99
   1  -5   3  696.63   76.99
   1  -5   3  739.43   76.89
   1  -5   3  691.43   76.89
   1  -5   3  704.13   76.89
   1   5   3  714.83   76.89
  -1   5  -3  708.53   76.99
  -1   5  -3  717.73   76.89
   1   5   3  717.93   76.99
   1   5   3  715.43   76.89
   1   5   3  701.43   76.99
  -1   5  -3  727.93   76.99
   2  -5   3   17.90    1.90
   2  -5   3   10.60    1.90
  -2  -5  -3   15.80    2.00
   2  -5   3   15.10    1.90
  -2  -5  -3   17.90    2.00
  -2  -5  -3   17.90    1.90
   2   5   3   11.00    1.90
   2   5   3   18.40    1.90
   2   5   3   14.00    1.90
  -2   5  -3   13.10    1.90
  -2   5  -3   14.40    2.10
   2   5   3   16.10    1.90
  -3  -5  -3   45.00    5.10
   3  -5   3   42.30    4.90
  -3  -5  -3   42.90    5.00
   3  -5   3   45.80    4.90
   3  -5   3   39.10    4.90
  -3   5  -3   54.19    5.10
   3   5   3   44.80    4.90
   3   5   3   43.50    4.90
  -3   5  -3   46.20    4.90
   3   5   3   36.50    4.90
   4  -5   3    1.00    1.40
  -4  -5  -3    2.50    1.50
   4  -5   3    3.70    1.50
  -4  -5  -3   -0.20    1.30
  -4   5  -3    1.80    1.50
   4   5   3    1.70    1.40
  -4   5  -3    0.80    1.30
   4   5   3    1.40    1.20
   4   5   3    2.50    1.20
  -5  -5  -3    4.00    2.10
   5  -5   3    6.50    1.80
  -5   5  -3    4.40    1.80
   5   5   3    4.50    1.80
  -5   5  -3    4.40    1.70
   5   5   3    4.40    1.70
   6  -5   3   -0.30    2.20
  -6   5  -3    2.10    2.20
   9  -6  -3    5.00    3.00
   9  -6  -3    4.10    2.30
   9   6  -3    6.20    2.80
   9   6  -3    5.30    1.80
   8  -6  -3    2.10    1.90
  -8  -6   3   -0.20    1.50
   8  -6  -3    0.20    1.60
   8   6  -3    0.30    1.20
   8   6  -3   -0.20    1.80
   8   6  -3   -0.50    1.90
  -7  -6   3   10.40    1.70
   7  -6  -3   12.70    2.20
   7  -6  -3   11.30    1.70
   7   6  -3    9.90    1.90
   7   6  -3    8.70    1.80
   7   6  -3    5.40    1.40
  -6  -6   3  109.99   12.00
   6  -6  -3  117.19   12.20
   6  -6  -3  117.59   12.10
   6   6  -3  103.59   12.00
   6   6  -3  118.09   12.10
  -6   6   3  115.89   12.10
  -6   6   3  106.09   12.10
   6   6  -3  101.59   12.10
   5  -6  -3  235.88   26.00
  -5  -6   3  247.48   26.00
   5  -6  -3  256.97   26.10
   5  -6  -3  229.98   26.00
   5   6  -3  251.37   26.00
   5   6  -3  231.38   26.00
  -5   6   3  240.78   26.00
   5   6  -3  235.08   26.00
  -5   6   3  250.17   26.00
  -5   6   3  235.68   26.00
   4  -6  -3    2.20    0.70
  -4  -6   3    3.40    0.60
   4  -6  -3    1.60    0.70
   4  -6  -3    2.00    0.80
   4  -6  -3    2.40    0.90
  -4   6   3    2.50    0.80
  -4   6   3    1.80    0.70
   4   6  -3    2.20    0.70
   4   6  -3    2.00    0.80
  -4   6   3    2.50    0.60
   4   6  -3    1.80    0.80
   4   6  -3    0.60    0.50
  -3  -6   3  332.27   36.50
   3  -6  -3  337.27   36.50
  -3  -6   3  345.57   36.50
   3  -6  -3  336.77   36.50
   3  -6  -3  353.36   36.50
   3  -6  -3  334.47   36.50
  -3  -6   3  344.77   36.50
  -3   6   3  339.17   36.50
   3   6  -3  345.37   36.50
  -3   6   3  342.87   36.50
   3   6  -3  355.86   36.50
   3   6  -3  334.17   36.50
   3   6  -3  336.27   36.50
  -3   6   3  324.17   36.50
   3   6  -3  327.87   36.50
  -2  -6   3   11.50    1.50
  -2  -6   3   13.10    1.60
   2  -6  -3   13.30    1.60
  -2  -6   3   13.30    1.60
   2  -6  -3   13.70    1.70
   2  -6  -3   12.30    1.60
   2  -6  -3   15.00    1.70
  -2   6   3   15.10    1.60
   2   6  -3   14.50    1.50
   2   6  -3   12.90    1.60
   2   6  -3   15.30    1.60
   2   6  -3   13.10    1.50
   2   6  -3   14.60    1.60
  -2   6   3   14.90    1.70
  -2   6   3   14.20    1.60
  -1  -6   3  241.58   27.20
   1  -6  -3  246.28   27.20
  -1  -6   3  231.68   27.20
   1  -6  -3  268.37   27.20
   1  -6  -3  255.07   27.20
   1  -6  -3  261.17   27.30
  -1   6   3  253.67   27.20
  -1   6   3  256.67   27.20
   1   6  -3  269.87   27.20
   1   6  -3  244.48   27.20
   1   6  -3  240.88   27.20
   1   6  -3  265.07   27.20
  -1   6   3  254.37   27.20
   0  -6  -3  422.06   44.20
   0  -6  -3  398.06   44.20
   0  -6  -3  422.76   44.20
   0  -6   3  403.36   44.20
   0  -6   3  403.76   44.20
   0  -6   3  401.56   44.20
   0  -6  -3  411.86   44.20
   0   6  -3  416.86   44.20
   0   6  -3  425.36   44.20
   0   6  -3  410.76   44.20
   0   6  -3  396.56   44.20
   0   6   3  417.36   44.20
   0   6   3  403.56   44.20
   0   6   3  413.46   44.20
  -1  -6  -3  622.64   65.59
   1  -6   3  592.94   65.59
   1  -6   3  624.54   65.59
   1  -6   3  588.74   65.59
   1  -6   3  618.94   65.59
  -1  -6  -3  590.04   65.59
  -1  -6  -3  643.44   65.59
  -1   6  -3  592.34   65.59
   1   6   3  614.84   65.59
   1   6   3  608.94   65.59
  -1   6  -3  593.94   65.49
   1   6   3  600.94   65.59
   1   6   3  622.54   65.59
   2  -6   3    8.50    1.20
  -2  -6  -3    8.20    1.40
  -2  -6  -3    6.00    1.40
  -2  -6  -3    7.20    1.20
   2  -6   3    8.10    1.20
   2  -6   3    9.00    1.40
   2   6   3   13.20    1.30
  -2   6  -3    7.00    1.20
  -2   6  -3    6.50    1.40
   2   6   3    7.30    1.20
   2   6   3    9.50    1.30
   2   6   3    9.40    1.20
   3  -6   3    9.70    1.50
  -3  -6  -3    8.60    1.70
  -3  -6  -3    8.00    1.60
   3  -6   3    7.60    1.40
   3  -6   3   10.70    1.60
   3   6   3   12.00    1.50
   3   6   3   10.60    1.50
  -3   6  -3   12.10    1.50
  -3   6  -3   11.50    1.80
   3   6   3    6.50    1.40
  -4  -6  -3    6.20    1.80
   4  -6   3    6.40    1.70
  -4  -6  -3    8.60    1.80
   4  -6   3    7.40    1.60
  -4   6  -3    7.30    1.50
   4   6   3    5.00    1.40
   4   6   3    6.80    1.50
  -4   6  -3    5.60    1.60
  -5  -6  -3   13.90    3.40
   5  -6   3   11.20    2.10
   5   6   3    9.70    2.00
  -5   6  -3    7.30    2.20
  -5   6  -3   12.20    2.10
   5   6   3   10.30    2.00
   6  -6   3    2.60    2.30
  -6   6  -3    0.70    2.20
   9  -7  -3    0.40    2.50
   9  -7  -3    2.70    2.30
   9   7  -3    1.70    2.40
   9   7  -3    0.60    1.70
   8  -7  -3    1.50    1.70
  -8  -7   3    0.80    1.50
   8  -7  -3    1.90    2.00
   8   7  -3    2.00    1.20
   8   7  -3    1.20    1.80
   8   7  -3    2.40    1.80
   7  -7  -3   37.80    4.20
   7  -7  -3   39.30    4.10
  -7  -7   3   38.70    4.00
   7   7  -3   32.80    4.10
   7   7  -3   29.20    4.10
   7   7  -3   28.70    3.90
  -6  -7   3   17.60    2.30
   6  -7  -3   16.40    2.50
   6  -7  -3   19.70    2.30
   6   7  -3   16.70    2.50
   6   7  -3   20.20    2.50
   6   7  -3   17.60    2.20
  -5  -7   3   37.00    4.30
   5  -7  -3   39.00    4.30
   5  -7  -3   40.60    4.50
  -5   7   3   38.50    4.30
   5   7  -3   38.20    4.40
  -5   7   3   41.50    4.50
   5   7  -3   37.00    4.20
   5   7  -3   39.00    4.40
  -5   7   3   37.60    4.30
   4  -7  -3   39.00    4.30
   4  -7  -3   37.30    4.30
   4  -7  -3   32.80    4.30
   4  -7  -3   38.00    4.30
  -4  -7   3   37.70    4.20
   4   7  -3   36.20    4.30
   4   7  -3   41.60    4.30
  -4   7   3   33.50    4.30
   4   7  -3   39.80    4.20
  -4   7   3   40.20    4.30
   4   7  -3   39.50    4.30
  -4   7   3   41.70    4.30
   3  -7  -3    4.80    0.90
   3  -7  -3    6.60    1.00
  -3  -7   3    6.60    0.90
  -3  -7   3    5.20    0.80
   3  -7  -3    4.60    1.00
   3  -7  -3    7.10    1.00
  -3  -7   3    7.20    1.10
  -3   7   3    6.40    1.00
   3   7  -3    5.90    1.00
   3   7  -3    5.30    1.00
   3   7  -3    6.40    0.80
   3   7  -3    5.60    0.80
  -3   7   3    6.80    0.90
   3   7  -3    6.50    0.70
  -3   7   3    6.90    0.90
  -2  -7   3    8.60    1.10
   2  -7  -3   10.60    1.30
  -2  -7   3    9.70    1.30
  -2  -7   3    9.60    1.20
   2  -7  -3    7.60    1.30
   2  -7  -3    9.50    1.20
   2  -7  -3   10.50    1.30
   2   7  -3    8.80    1.30
   2   7  -3   10.60    1.30
  -2   7   3   12.80    1.30
  -2   7   3   11.70    1.20
   2   7  -3    8.30    1.20
  -2   7   3   10.50    1.30
   1  -7  -3   24.40    2.60
   1  -7  -3   25.40    2.50
   1  -7  -3   22.60    2.50
  -1  -7   3   22.50    2.50
  -1  -7   3   23.70    2.40
   1  -7  -3   22.40    2.50
   1   7  -3   16.70    2.40
  -1   7   3   26.80    2.50
  -1   7   3   25.50    2.50
   1   7  -3   24.10    2.50
   1   7  -3   28.30    2.60
  -1   7   3   27.90    2.60
   0  -7  -3    1.90    0.50
   0  -7   3    3.00    0.50
   0  -7   3    4.60    0.80
   0  -7  -3    0.80    0.70
   0  -7  -3    0.80    0.50
   0  -7  -3    1.40    0.50
   0  -7   3    1.30    0.50
   0   7  -3    1.50    0.70
   0   7  -3    0.80    0.70
   0   7  -3    1.50    0.40
   0   7   3    2.00    0.60
   0   7   3    1.70    0.50
   0   7   3   -0.10    0.60
   0   7  -3    2.00    0.40
   1  -7   3  146.09   15.30
  -1  -7  -3  148.99   15.30
   1  -7   3  135.69   15.30
   1  -7   3  149.99   15.30
  -1  -7  -3  141.09   15.30
  -1  -7  -3  139.19   15.40
  -1   7  -3  135.49   15.30
  -1   7  -3  143.79   15.30
  -1   7  -3  129.59   15.40
   1   7   3  138.29   15.30
   1   7   3  145.99   15.30
   1   7   3  140.29   15.30
   1   7   3  143.89   15.30
  -2  -7  -3   -0.10    0.90
   2  -7   3    0.00    0.80
  -2  -7  -3    0.20    0.90
  -2  -7  -3   -0.20    0.80
   2  -7   3    0.70    0.70
   2  -7   3    0.00    0.70
   2   7   3    0.00    0.70
  -2   7  -3   -0.30    0.70
   2   7   3    0.20    0.70
   2   7   3   -0.30    0.70
   2   7   3   -0.60    0.70
  -2   7  -3    0.70    0.90
  -3  -7  -3    1.40    1.20
   3  -7   3    2.30    1.00
  -3  -7  -3    2.00    1.20
   3  -7   3    0.20    0.90
   3  -7   3    0.40    1.00
   3   7   3    1.00    1.00
  -3   7  -3   -1.40    1.20
   3   7   3    0.70    0.90
   3   7   3    1.20    0.90
  -3   7  -3    1.00    1.00
  -4  -7  -3    0.10    1.30
   4  -7   3    0.50    1.40
   4  -7   3   -0.70    1.40
   4   7   3    0.40    1.20
  -4   7  -3    0.10    1.50
   4   7   3    1.50    1.10
  -4   7  -3    0.40    1.20
   5  -7   3    8.50    2.00
  -5   7  -3   10.80    2.30
   5   7   3    9.90    1.90
  -5   7  -3   11.60    2.00
   5   7   3    7.70    2.00
   6  -7   3    0.70    2.30
  -6   7  -3    2.90    2.20
   6   7   3   -0.90    2.10
   8  -8  -3   -1.30    2.30
  -8  -8   3   -0.50    1.60
   8  -8  -3   -0.80    1.60
   8   8  -3   -0.30    2.00
   8   8  -3   -0.30    1.90
   8   8  -3    0.10    1.20
   7  -8  -3    3.60    1.90
   7  -8  -3    3.20    1.40
  -7  -8   3    2.80    1.20
   7   8  -3    2.80    1.70
   7   8  -3    1.30    0.90
   7   8  -3    2.70    1.50
   6  -8  -3    3.90    1.10
  -6  -8   3    2.50    1.00
   6  -8  -3    1.90    1.40
  -6   8   3    2.80    1.50
   6   8  -3    2.30    1.30
   6   8  -3    4.70    1.30
   6   8  -3    2.00    0.80
   5  -8  -3    9.80    1.70
  -5  -8   3   10.90    1.50
   5  -8  -3    9.60    1.50
   5   8  -3    8.90    1.60
  -5   8   3    8.80    1.70
   5   8  -3   12.10    1.40
  -5   8   3   12.60    1.50
  -5   8   3   12.50    1.50
   5   8  -3    9.00    1.60
   4  -8  -3    4.00    0.90
   4  -8  -3    1.70    0.80
   4  -8  -3    2.90    0.80
   4  -8  -3    1.70    0.90
  -4  -8   3    3.30    0.70
   4   8  -3    4.10    0.70
  -4   8   3    3.60    0.70
  -4   8   3    4.60    0.80
   4   8  -3    2.80    0.50
   4   8  -3    2.10    0.90
  -4   8   3    3.60    0.90
   4   8  -3    6.20    1.00
   3  -8  -3    3.00    0.80
  -3  -8   3    3.20    0.80
   3  -8  -3    3.20    0.80
  -3  -8   3    4.10    0.70
  -3  -8   3    2.70    0.50
   3  -8  -3    3.90    0.70
   3  -8  -3    3.60    0.80
  -3   8   3    3.00    0.70
  -3   8   3    3.30    0.70
   3   8  -3    4.00    0.80
  -3   8   3    2.90    0.60
   3   8  -3    4.30    0.50
   3   8  -3    3.20    0.80
   3   8  -3    3.70    0.40
   3   8  -3    3.20    0.60
   2  -8  -3   15.20    1.60
   2  -8  -3   13.60    1.60
   2  -8  -3   10.50    1.60
  -2  -8   3   11.40    1.50
   2  -8  -3   12.20    1.60
  -2  -8   3   13.40    1.60
  -2  -8   3   14.10    1.60
  -2   8   3   15.20    1.60
  -2   8   3   17.20    1.70
  -2   8   3   13.80    1.60
   2   8  -3   13.90    1.60
   2   8  -3   14.70    1.60
   2   8  -3   13.60    1.60
  -1  -8   3   49.80    5.90
  -1  -8   3   49.50    5.80
   1  -8  -3   50.09    5.90
  -1  -8   3   52.69    5.80
   1  -8  -3   59.19    5.90
   1  -8  -3   53.29    5.80
   1  -8  -3   58.19    5.90
  -1   8   3   54.09    5.90
   1   8  -3   58.59    5.90
   1   8  -3   51.99    5.90
  -1   8   3   61.89    5.90
  -1   8   3   54.69    5.90
   0  -8  -3    0.40    0.50
   0  -8   3    0.80    0.40
   0  -8  -3    0.10    0.60
   0  -8  -3    2.90    0.50
   0  -8   3    0.10    0.70
   0  -8   3    0.50    0.50
   0  -8  -3    0.90    0.60
   0  -8   3    0.50    0.50
   0   8  -3    0.10    0.30
   0   8   3   -0.60    0.50
   0   8  -3   -0.20    0.40
   0   8   3    0.10    0.50
   0   8  -3   -0.60    0.60
   0   8   3    0.90    0.50
   0   8  -3    0.10    0.60
  -1  -8  -3   43.70    4.70
   1  -8   3   41.90    4.60
  -1  -8  -3   45.40    4.70
  -1  -8  -3   37.60    4.80
   1  -8   3   39.20    4.70
   1  -8   3   48.50    4.70
  -1   8  -3   42.00    4.60
  -1   8  -3   38.10    4.70
   1   8   3   39.70    4.70
   1   8   3   39.00    4.70
   1   8   3   47.10    4.60
  -1   8  -3   42.50    4.60
   1   8   3   42.50    4.70
   2  -8   3    5.60    1.00
   2  -8   3    5.10    1.00
  -2  -8  -3    7.70    1.30
  -2  -8  -3    5.50    1.00
  -2  -8  -3    5.90    1.20
   2  -8   3    9.00    1.20
   2   8   3    5.40    1.00
  -2   8  -3    6.70    1.00
   2   8   3    4.20    1.00
  -2   8  -3    8.30    1.30
   2   8   3    5.50    1.10
   2   8   3    7.00    1.00
   3  -8   3   61.79    7.10
  -3  -8  -3   64.49    7.20
  -3  -8  -3   63.49    7.10
  -3  -8  -3   69.09    7.20
   3  -8   3   54.29    7.10
   3   8   3   58.79    7.10
   3   8   3   60.39    7.10
   3   8   3   71.59    7.10
  -3   8  -3   63.19    7.10
  -3   8  -3   78.09    7.20
  -4  -8  -3   32.20    3.50
   4  -8   3   23.00    3.20
   4  -8   3   23.90    3.20
   4   8   3   25.20    3.10
  -4   8  -3   21.90    3.30
   4   8   3   27.40    3.20
  -4   8  -3   26.80    3.20
   5  -8   3   -0.30    1.60
  -5   8  -3    3.00    1.60
   5   8   3    0.30    1.50
   5   8   3    2.00    1.50
  -5   8  -3    1.60    2.00
   6  -8   3   17.30    3.00
   6   8   3   11.60    2.60
  -6   8  -3   15.30    2.80
   8  -9  -3   47.20    5.10
   8  -9  -3   48.30    5.50
  -8  -9   3   46.10    5.20
   8   9  -3   48.30    5.20
   8   9  -3   36.40    4.80
   8   9  -3   34.70    5.10
   7  -9  -3   10.10    2.10
   7  -9  -3    9.00    1.90
  -7  -9   3   11.70    1.80
   7   9  -3    5.50    1.90
   7   9  -3   11.90    1.50
   7   9  -3   12.80    2.10
  -6  -9   3   -0.40    0.90
   6  -9  -3    0.70    1.10
   6  -9  -3    0.10    1.30
   6   9  -3   -0.50    1.20
   6   9  -3    0.70    1.20
  -6   9   3    1.10    1.40
   6   9  -3    0.10    0.70
  -5  -9   3  262.17   27.90
   5  -9  -3  253.77   27.90
   5  -9  -3  268.67   27.90
   5   9  -3  254.37   27.90
   5   9  -3  269.67   27.90
  -5   9   3  250.67   27.90
  -5   9   3  257.27   27.90
  -5   9   3  257.97   27.90
   5   9  -3  254.27   27.80
  -4  -9   3   20.40    2.50
   4  -9  -3   22.40    2.60
   4  -9  -3   25.10    2.60
   4  -9  -3   18.90    2.60
   4  -9  -3   20.80    2.60
   4   9  -3   22.70    2.60
   4   9  -3   20.70    2.50
  -4   9   3   25.50    2.50
   4   9  -3   19.50    2.60
   4   9  -3   21.70    2.40
  -4   9   3   22.50    2.60
  -4   9   3   24.40    2.60
  -3  -9   3   53.59    6.00
  -3  -9   3   56.79    6.00
   3  -9  -3   52.19    6.00
   3  -9  -3   61.99    6.00
   3  -9  -3   49.80    6.00
  -3  -9   3   54.29    5.90
   3  -9  -3   58.19    6.00
  -3   9   3   52.29    6.00
   3   9  -3   56.49    6.00
   3   9  -3   57.59    6.00
   3   9  -3   50.89    6.00
  -3   9   3   56.29    6.00
  -3   9   3   52.19    6.00
   2  -9  -3   12.20    1.50
   2  -9  -3   13.00    1.50
  -2  -9   3   11.20    1.50
   2  -9  -3   10.90    1.50
   2  -9  -3   12.20    1.50
  -2  -9   3   14.00    1.40
  -2   9   3    9.50    1.50
   2   9  -3   10.80    1.50
  -2   9   3   13.30    1.50
  -2   9   3   10.90    1.50
   2   9  -3   13.50    1.50
   2   9  -3   12.60    1.50
   1  -9  -3   20.90    2.50
   1  -9  -3   27.30    2.50
  -1  -9   3   20.40    2.40
   1  -9  -3   21.40    2.40
  -1  -9   3   19.80    2.50
   1  -9  -3   22.00    2.50
  -1  -9   3   21.30    2.40
  -1   9   3   21.40    2.50
   1   9  -3   22.70    2.50
   1   9  -3   22.50    2.50
  -1   9   3   25.10    2.50
  -1   9   3   22.00    2.50
   0  -9   3   26.70    3.20
   0  -9   3   31.60    3.30
   0  -9   3   29.20    3.20
   0  -9  -3   27.80    3.20
   0  -9   3   28.20    3.20
   0  -9  -3   30.20    3.30
   0  -9  -3   29.10    3.20
   0  -9  -3   21.70    3.30
   0   9   3   25.20    3.20
   0   9  -3   26.70    3.30
   0   9  -3   29.80    3.20
   0   9  -3   33.70    3.40
   0   9   3   29.30    3.30
   0   9   3   31.40    3.30
   0   9  -3   32.00    3.20
  -1  -9  -3   22.40    2.40
  -1  -9  -3   17.30    2.50
   1  -9   3   20.70    2.30
  -1  -9  -3   22.80    2.40
   1  -9   3   22.20    2.50
   1  -9   3   16.90    2.40
   1   9   3   16.80    2.40
   1   9   3   21.00    2.40
  -1   9  -3   22.80    2.60
  -1   9  -3   20.10    2.30
   1   9   3   22.20    2.40
  -1   9  -3   21.20    2.30
   1   9   3   20.40    2.40
   2  -9   3   32.60    3.60
  -2  -9  -3   34.00    3.60
  -2  -9  -3   33.40    3.60
  -2  -9  -3   26.20    3.60
   2  -9   3   33.60    3.60
   2  -9   3   30.70    3.50
   2   9   3   30.90    3.50
  -2   9  -3   32.40    3.70
  -2   9  -3   29.00    3.50
   2   9   3   31.10    3.50
  -3  -9  -3    9.20    1.80
   3  -9   3    8.30    1.50
  -3  -9  -3   11.20    1.70
   3  -9   3    7.40    1.50
  -3  -9  -3   13.30    1.60
   3   9   3    7.80    1.50
  -3   9  -3    9.80    1.80
  -3   9  -3    9.00    1.50
   3   9   3   12.10    1.60
   4  -9   3   -0.90    1.40
  -4  -9  -3   -1.40    1.50
   4  -9   3    0.80    1.40
   4   9   3    0.30    1.20
   4   9   3    0.50    1.10
  -4   9  -3   -0.60    1.20
  -4   9  -3    1.10    1.60
   5  -9   3   17.90    2.70
   5   9   3   13.50    2.30
   5   9   3   17.20    2.50
  -5   9  -3   13.50    2.40
  -5   9  -3   14.80    2.80
   6  -9   3    2.30    2.60
   6   9   3   -0.90    1.90
  -6   9  -3    1.60    2.00
   8 -10  -3    5.60    2.20
  -8 -10   3    4.70    1.70
   8  10  -3    4.70    2.00
   8  10  -3    6.40    2.10
   8  10  -3    2.30    1.30
   7 -10  -3   13.70    2.10
   7 -10  -3    7.50    2.10
  -7 -10   3   11.50    1.80
   7  10  -3   11.40    1.60
   7  10  -3   10.20    2.20
   7  10  -3   10.20    2.10
  -6 -10   3    1.60    0.90
   6 -10  -3    2.50    1.50
   6 -10  -3    2.30    1.20
   6  10  -3    0.60    1.10
  -6  10   3    0.30    1.30
   6  10  -3    0.70    0.70
   6  10  -3    0.70    1.20
  -5 -10   3   21.40    2.60
   5 -10  -3   25.10    2.80
   5 -10  -3   27.10    2.90
   5 -10  -3   20.60    2.70
  -5  10   3   17.60    2.80
  -5  10   3   20.80    2.70
   5  10  -3   22.00    2.50
   5  10  -3   20.10    2.70
   5  10  -3   24.90    2.80
  -5  10   3   22.40    2.60
   4 -10  -3  190.98   19.80
   4 -10  -3  185.28   19.80
   4 -10  -3  176.68   19.80
  -4 -10   3  177.98   19.70
   4 -10  -3  187.98   19.80
   4  10  -3  182.78   19.70
  -4  10   3  178.28   19.80
   4  10  -3  181.58   19.80
  -4  10   3  184.78   19.80
   4  10  -3  191.48   19.70
  -4  10   3  181.18   19.80
   4  10  -3  170.98   19.80
   3 -10  -3  434.86   47.00
   3 -10  -3  426.16   47.00
   3 -10  -3  439.56   47.00
  -3 -10   3  429.76   46.90
   3 -10  -3  436.06   47.00
  -3 -10   3  441.46   46.90
   3  10  -3  440.76   46.90
   3  10  -3  449.06   47.00
  -3  10   3  432.16   47.00
   3  10  -3  418.46   47.00
  -3  10   3  445.56   47.00
  -3  10   3  439.56   47.00
  -2 -10   3    3.00    0.80
  -2 -10   3    5.30    0.60
   2 -10  -3    6.40    0.80
  -2 -10   3    4.40    0.60
   2 -10  -3    4.10    0.80
   2 -10  -3    5.80    0.80
   2 -10  -3    5.30    0.90
   2  10  -3    3.90    0.80
  -2  10   3    5.00    0.80
  -2  10   3    4.80    0.80
   2  10  -3    4.30    0.80
   2  10  -3    5.10    0.80
  -2  10   3    5.60    0.80
   1 -10  -3   23.30    2.50
  -1 -10   3   19.60    2.40
   1 -10  -3   23.20    2.60
  -1 -10   3   21.60    2.50
   1 -10  -3   19.50    2.50
  -1 -10   3   23.00    2.40
   1 -10  -3   20.50    2.50
  -1  10   3   23.50    2.50
   1  10  -3   20.40    2.50
  -1  10   3   25.00    2.50
  -1  10   3   19.80    2.50
   1  10  -3   25.30    2.60
   0 -10  -3  117.29   11.90
   0 -10   3  107.79   11.90
   0 -10  -3  112.29   11.90
   0 -10  -3  112.19   11.80
   0 -10   3  104.89   11.90
   0 -10   3  110.89   11.90
   0 -10  -3  111.89   11.90
   0 -10   3   99.69   11.80
   0  10   3  111.99   11.90
   0  10   3  106.49   11.90
   0  10  -3  115.39   11.90
   0  10  -3  108.29   11.80
   0  10  -3  110.99   11.90
   0  10   3  113.19   11.90
   1 -10   3   71.39    7.70
  -1 -10  -3   70.49    7.80
  -1 -10  -3   80.49    7.80
   1 -10   3   71.69    7.80
  -1 -10  -3   67.99    7.80
   1 -10   3   69.99    7.70
   1  10   3   60.69    7.70
   1  10   3   71.29    7.80
  -1  10  -3   72.79    7.70
   1  10   3   67.29    7.80
  -1  10  -3   64.79    7.80
  -1  10  -3   70.89    7.70
   1  10   3   78.69    7.70
   2 -10   3    0.00    0.70
   2 -10   3   -0.40    0.70
   2 -10   3    0.50    0.90
  -2 -10  -3    0.40    0.90
  -2 -10  -3    1.00    0.90
  -2 -10  -3    0.40    0.70
   2  10   3    0.10    0.70
  -2  10  -3   -0.20    0.90
   2  10   3    0.20    0.60
  -2  10  -3   -0.10    0.70
   2  10   3    0.70    0.70
   3 -10   3   30.10    3.60
  -3 -10  -3   30.40    3.60
   3 -10   3   31.40    3.60
  -3 -10  -3   32.50    3.70
  -3  10  -3   30.30    3.60
   3  10   3   31.40    3.60
   3  10   3   29.10    3.60
  -3  10  -3   27.80    3.70
   4 -10   3   16.70    2.10
  -4 -10  -3   12.30    2.20
   4 -10   3   11.00    2.00
  -4  10  -3   12.30    2.10
   4  10   3    9.50    2.00
  -4  10  -3   14.30    2.00
   4  10   3   14.20    1.90
   5 -10   3   10.00    2.00
   5  10   3    9.40    1.80
   5  10   3    4.70    1.80
  -5  10  -3    4.00    1.70
  -5  10  -3    8.30    2.20
   6 -10   3    3.20    2.70
   6  10   3    3.00    2.20
   6  10   3    4.90    2.10
  -6  10  -3    1.50    2.10
  -8 -11   3    0.40    1.70
   8 -11  -3    1.00    2.20
   8  11  -3    0.20    1.20
   8  11  -3   -0.20    1.90
   8  11  -3    0.10    2.00
   7 -11  -3   17.30    2.40
  -7 -11   3   16.60    2.10
   7 -11  -3   12.30    2.40
   7  11  -3   13.20    2.40
   7  11  -3   15.50    2.40
   7  11  -3   13.00    1.80
  -6 -11   3    4.60    1.20
   6 -11  -3    7.70    1.50
   6 -11  -3    7.50    1.60
  -6  11   3    7.60    1.70
   6  11  -3    6.80    1.50
   6  11  -3    5.10    1.00
   6  11  -3    6.20    1.50
  -5 -11   3   13.60    1.40
   5 -11  -3    7.90    1.50
   5 -11  -3   10.10    1.60
   5 -11  -3   11.90    1.70
  -5  11   3    7.80    1.60
   5  11  -3   10.90    1.60
   5  11  -3    9.00    1.50
   5  11  -3   10.90    1.30
   4 -11  -3   29.50    3.90
  -4 -11   3   30.70    3.90
   4 -11  -3   36.30    4.00
   4 -11  -3   34.60    4.00
   4 -11  -3   32.40    3.90
   4  11  -3   38.30    3.80
  -4  11   3   31.40    4.00
  -4  11   3   34.90    3.90
   4  11  -3   37.50    3.90
  -4  11   3   37.30    3.90
   4  11  -3   29.20    4.00
   3 -11  -3  170.88   17.50
  -3 -11   3  160.28   17.40
  -3 -11   3  150.38   17.40
   3 -11  -3  165.88   17.50
   3 -11  -3  155.58   17.50
   3 -11  -3  155.88   17.50
  -3  11   3  154.38   17.40
   3  11  -3  163.28   17.50
  -3  11   3  169.48   17.40
   3  11  -3  159.58   17.40
  -3  11   3  175.88   17.40
   3  11  -3  161.28   17.50
   2 -11  -3  381.06   38.10
  -2 -11   3  348.67   38.10
   2 -11  -3  364.86   38.10
   2 -11  -3  360.06   38.10
  -2 -11   3  342.37   38.10
  -2 -11   3  337.07   38.10
   2 -11  -3  344.97   38.10
  -2  11   3  341.07   38.10
   2  11  -3  351.56   38.10
   2  11  -3  354.36   38.10
   2  11  -3  362.96   38.10
  -2  11   3  351.06   38.10
  -2  11   3  365.66   38.10
   1 -11  -3   11.90    1.40
  -1 -11   3   10.40    1.20
   1 -11  -3   10.20    1.10
  -1 -11   3    7.40    1.00
  -1 -11   3    6.70    1.00
   1 -11  -3   10.00    1.20
   1 -11  -3   10.20    1.20
  -1  11   3    8.00    1.20
   1  11  -3   11.00    1.30
  -1  11   3   11.10    1.20
   1  11  -3    8.40    1.20
  -1  11   3    8.60    1.20
   0 -11   3  122.29   13.50
   0 -11  -3  108.39   13.60
   0 -11  -3  125.09   13.50
   0 -11  -3  127.99   13.50
   0 -11   3  117.29   13.50
   0 -11  -3  130.19   13.50
   0 -11   3  127.09   13.50
   0 -11   3  127.99   13.60
   0  11   3  126.29   13.60
   0  11   3  139.59   13.50
   0  11  -3  131.09   13.60
   0  11  -3  117.79   13.60
   0  11   3  127.69   13.50
   1 -11   3   19.70    2.10
   1 -11   3   16.10    2.10
  -1 -11  -3   20.10    2.30
  -1 -11  -3   16.50    2.20
   1 -11   3   22.70    2.30
  -1 -11  -3   19.90    2.10
  -1  11  -3   15.90    2.20
  -1  11  -3   18.60    2.10
   1  11   3   21.00    2.20
   1  11   3   16.70    2.20
   1  11   3   14.10    2.10
   1  11   3   18.40    2.10
  -1  11  -3   16.70    2.00
  -2 -11  -3   13.90    1.80
  -2 -11  -3   14.30    1.90
   2 -11   3   12.70    1.70
   2 -11   3   13.90    1.70
  -2 -11  -3   12.30    1.90
   2 -11   3   13.80    2.00
  -2  11  -3   12.40    2.00
   2  11   3   14.40    1.80
   2  11   3   12.40    1.80
  -2  11  -3   16.70    1.70
   3 -11   3    3.30    1.10
  -3 -11  -3    1.30    1.10
  -3 -11  -3    1.50    1.40
   3 -11   3    3.90    1.10
  -3  11  -3    2.20    1.40
   3  11   3    3.10    1.00
  -3  11  -3    1.80    1.00
   3  11   3    2.60    1.10
   4 -11   3   20.20    2.80
  -4 -11  -3   23.30    3.00
   4 -11   3   17.90    2.80
   4  11   3   14.50    2.70
   4  11   3   24.00    2.60
  -4  11  -3   22.20    2.70
  -4  11  -3   22.40    3.00
   5 -11   3    1.00    1.70
  -5  11  -3   -1.20    2.00
   5  11   3    0.10    1.50
  -5  11  -3    0.40    1.50
   5  11   3    0.00    1.60
   6 -11   3    0.70    2.40
   6  11   3    0.70    2.10
  -6  11  -3    0.30    2.00
   6  11   3    0.00    1.90
   8 -12  -3   26.80    3.90
  -8 -12   3   29.10    3.30
   8  12  -3   22.10    2.90
   8  12  -3   26.10    3.50
   8  12  -3   17.80    3.40
   7 -12  -3   -0.50    1.60
  -7 -12   3    0.60    1.20
   7  12  -3   -0.10    1.50
   7  12  -3   -0.30    0.80
   7  12  -3    2.20    1.60
   6 -12  -3    0.40    1.40
   6 -12  -3   -0.30    1.20
  -6 -12   3    0.90    1.00
   6  12  -3    1.40    1.30
   6  12  -3   -0.70    0.60
  -6  12   3    1.20    1.40
   6  12  -3    3.20    1.20
  -5 -12   3   33.90    4.10
   5 -12  -3   34.70    4.20
   5 -12  -3   40.60    4.30
   5 -12  -3   32.60    4.20
   5  12  -3   37.50    4.00
   5  12  -3   37.40    4.20
  -5  12   3   35.10    4.20
   5  12  -3   36.80    4.20
   4 -12  -3    0.70    0.80
  -4 -12   3    1.00    0.50
   4 -12  -3    1.30    0.90
   4 -12  -3    0.90    1.00
   4 -12  -3    0.10    0.90
  -4  12   3   -0.10    0.60
   4  12  -3    0.60    0.80
  -4  12   3   -0.30    0.60
  -4  12   3    0.30    0.80
   4  12  -3    0.40    0.70
   3 -12  -3   11.80    1.70
  -3 -12   3   11.70    1.50
   3 -12  -3   14.70    1.70
   3 -12  -3   11.10    1.70
   3 -12  -3   11.10    1.60
  -3 -12   3   15.50    1.50
  -3  12   3   15.00    1.60
   3  12  -3   13.20    1.60
   3  12  -3    9.30    1.60
  -3  12   3   12.30    1.60
   3  12  -3   13.70    1.60
  -3  12   3   13.70    1.60
  -2 -12   3   35.40    3.90
  -2 -12   3   35.30    4.00
   2 -12  -3   36.50    4.00
  -2 -12   3   33.90    3.90
   2 -12  -3   36.90    4.00
   2 -12  -3   38.50    4.00
   2 -12  -3   32.90    4.00
   2  12  -3   33.50    4.00
  -2  12   3   38.80    4.00
  -2  12   3   35.80    4.00
   2  12  -3   36.00    4.00
   2  12  -3   37.40    4.00
  -2  12   3   37.60    4.00
  -1 -12   3    4.40    0.80
  -1 -12   3    4.00    0.60
   1 -12  -3    5.70    0.80
   1 -12  -3    4.50    0.90
   1 -12  -3    3.70    0.70
  -1 -12   3    3.90    0.60
   1 -12  -3    4.50    0.80
  -1  12   3    5.50    0.80
  -1  12   3    5.70    0.80
   1  12  -3    3.70    0.80
  -1  12   3    3.90    0.80
   1  12  -3    5.90    0.90
   0 -12  -3    0.80    0.60
   0 -12  -3    0.40    0.80
   0 -12  -3    0.80    0.60
   0 -12   3    0.90    0.50
   0 -12   3    0.90    0.80
   0 -12   3    0.50    0.60
   0 -12  -3    0.80    0.50
   0 -12   3    0.40    0.40
   0  12   3    0.80    0.70
   0  12   3    0.90    0.60
   0  12   3    1.30    0.70
   0  12  -3    0.60    0.80
   0  12  -3    0.50    0.70
  -1 -12  -3  107.09   12.20
   1 -12   3  113.09   12.10
   1 -12   3  121.19   12.20
  -1 -12  -3  112.39   12.20
   1 -12   3  110.79   12.10
  -1 -12  -3  109.09   12.10
   1  12   3  114.39   12.20
   1  12   3  121.29   12.10
   1  12   3  105.69   12.10
  -1  12  -3  108.19   12.20
  -1  12  -3  100.19   12.10
  -1  12  -3  118.59   12.10
   1  12   3  112.79   12.10
  -2 -12  -3    2.30    0.90
  -2 -12  -3    0.80    1.10
   2 -12   3    1.00    1.00
  -2 -12  -3    1.10    1.10
   2 -12   3    1.60    0.80
  -2  12  -3    1.30    0.70
   2  12   3    1.10    0.80
   2  12   3    1.60    0.80
  -2  12  -3    0.40    1.00
  -3 -12  -3    5.10    1.50
   3 -12   3    3.00    1.40
  -3 -12  -3    4.90    1.20
   3 -12   3    7.60    1.30
  -3  12  -3    3.30    1.40
   3  12   3    4.30    1.20
   3  12   3    5.50    1.10
  -3  12  -3    5.60    1.10
  -4 -12  -3    0.30    1.60
   4 -12   3   -0.10    1.30
   4 -12   3    0.60    1.40
  -4  12  -3    0.40    1.70
  -4  12  -3    0.30    1.10
   4  12   3    0.70    1.40
   4  12   3   -0.50    1.10
   5 -12   3    2.10    1.80
  -5  12  -3   -0.60    1.40
  -5  12  -3    0.00    2.00
   5  12   3    1.00    1.60
   5  12   3    2.90    1.40
   6 -12   3    2.30    2.70
   6  12   3    3.10    2.20
   6  12   3    3.50    2.00
  -6  12  -3    2.00    2.10
   8 -13  -3   19.70    3.30
  -8 -13   3   16.60    2.60
   8  13  -3   14.40    2.10
   8  13  -3   15.70    2.80
  -7 -13   3    0.60    1.20
   7 -13  -3   -0.30    1.70
   7  13  -3   -0.10    1.50
   7  13  -3    0.30    1.50
  -7  13   3   -0.50    1.70
   7  13  -3    0.60    0.80
   6 -13  -3  118.39   13.00
   6 -13  -3  118.89   13.00
  -6 -13   3  116.19   12.90
   6  13  -3  116.79   12.80
   6  13  -3  126.49   13.00
   6  13  -3  121.09   13.00
  -6  13   3  114.59   13.00
   5 -13  -3   18.90    2.70
   5 -13  -3   26.30    2.80
   5 -13  -3   21.80    2.70
  -5 -13   3   21.70    2.60
   5 -13  -3   22.20    2.80
   5  13  -3   22.50    2.50
   5  13  -3   20.40    2.40
  -5  13   3   18.90    2.70
   5  13  -3   24.10    2.80
   5  13  -3   28.80    2.80
   4 -13  -3   16.90    1.90
   4 -13  -3   14.20    1.90
  -4 -13   3   13.80    1.80
   4 -13  -3   19.30    2.00
   4 -13  -3   12.90    1.90
   4  13  -3   16.20    2.00
   4  13  -3   10.80    1.90
  -4  13   3   17.70    1.80
  -4  13   3   13.00    1.90
   3 -13  -3   44.30    5.40
  -3 -13   3   47.40    5.30
   3 -13  -3   53.09    5.40
  -3 -13   3   45.80    5.30
   3 -13  -3   45.60    5.40
   3 -13  -3   51.99    5.40
  -3  13   3   50.19    5.40
  -3  13   3   53.69    5.40
   3  13  -3   51.59    5.40
   3  13  -3   46.30    5.40
   3  13  -3   52.19    5.40
  -3  13   3   47.20    5.40
   2 -13  -3   18.30    2.10
   2 -13  -3   14.70    2.00
   2 -13  -3   17.70    2.20
  -2 -13   3   19.10    2.10
  -2 -13   3   16.50    1.90
   2 -13  -3   18.40    2.10
   2  13  -3   17.50    2.10
   2  13  -3   18.00    2.10
   2  13  -3   17.00    2.10
  -2  13   3   16.90    2.10
  -2  13   3   17.80    2.10
  -2  13   3   18.60    2.10
  -1 -13   3   10.00    1.20
   1 -13  -3   10.70    1.30
   1 -13  -3   11.80    1.50
  -1 -13   3   10.10    1.20
  -1 -13   3   11.60    1.40
   1 -13  -3   10.80    1.40
   1 -13  -3   12.40    1.40
  -1  13   3    9.00    1.40
   1  13  -3    9.20    1.40
   1  13  -3   10.30    1.40
  -1  13   3   14.60    1.40
  -1  13   3   13.00    1.50
   1  13  -3    9.80    1.40
   0 -13  -3    0.60    0.80
   0 -13   3    1.70    0.60
   0 -13  -3    2.80    0.70
   0 -13   3    1.40    0.40
   0 -13  -3    1.20    0.50
   0 -13   3    1.30    0.80
   0 -13  -3    0.80    0.70
   0 -13   3    1.70    0.60
   0  13   3    0.70    0.70
   0  13   3    1.10    0.60
   0  13  -3    0.80    0.70
   0  13   3    0.80    0.70
   0  13  -3    1.00    0.80
   1 -13   3   79.09    8.80
   1 -13   3   83.09    8.90
  -1 -13  -3   85.49    8.80
   1 -13   3   84.69    8.80
  -1 -13  -3   75.89    8.90
  -1 -13  -3   83.59    8.80
  -1  13  -3   73.09    8.70
   1  13   3   72.29    8.80
  -1  13  -3   81.09    8.90
   1  13   3   86.09    8.90
  -1  13  -3   88.69    8.70
  -2 -13  -3   11.60    1.50
  -2 -13  -3    7.50    1.50
   2 -13   3    9.30    1.50
   2 -13   3   10.90    1.40
   2  13   3    8.70    1.40
  -2  13  -3    7.20    1.20
  -2  13  -3   11.10    1.60
   2  13   3   11.20    1.40
   3 -13   3   32.50    4.30
  -3 -13  -3   33.20    4.30
   3 -13   3   36.20    4.20
  -3 -13  -3   42.20    4.40
  -3  13  -3   35.20    4.40
   3  13   3   34.40    4.20
   3  13   3   42.80    4.30
  -4 -13  -3    0.50    1.70
   4 -13   3    0.70    1.50
   4 -13   3   -0.50    1.30
   4  13   3    1.90    1.40
  -4  13  -3    0.90    1.10
   4  13   3   -0.70    1.10
  -4  13  -3    0.60    1.50
   5 -13   3   -0.90    2.00
   5  13   3   -0.80    1.40
   5  13   3   -0.30    1.60
  -5  13  -3    0.80    2.00
  -5  13  -3   -0.40    1.50
   6 -13   3   -0.30    2.40
  -6  13  -3    2.00    2.10
   6  13   3    0.20    2.20
   6  13   3    1.10    2.00
  -8 -14   3    8.30    1.90
   8 -14  -3    7.50    2.80
   8  14  -3    4.50    1.30
   8  14  -3    8.20    2.20
  -7 -14   3    9.80    1.80
   7 -14  -3    8.40    2.20
   7  14  -3   11.90    2.10
  -7  14   3    5.70    2.10
   7  14  -3   10.60    1.40
   7  14  -3   11.80    2.10
   6 -14  -3   15.00    2.20
  -6 -14   3   11.40    1.80
  -6  14   3   12.50    2.10
   6  14  -3   13.00    1.50
   6  14  -3    9.00    2.00
   6  14  -3   14.90    2.00
  -5 -14   3   27.20    3.20
   5 -14  -3   31.80    3.40
   5 -14  -3   24.90    3.30
   5 -14  -3   29.60    3.40
   5 -14  -3   28.80    3.30
  -5  14   3   23.10    3.30
   5  14  -3   27.10    3.30
   5  14  -3   28.40    3.30
   4 -14  -3   86.49    9.40
  -4 -14   3   85.19    9.30
   4 -14  -3   87.99    9.40
   4 -14  -3   84.59    9.40
   4 -14  -3   90.19    9.40
  -4  14   3   83.49    9.40
  -4  14   3   81.89    9.30
   4  14  -3   90.09    9.40
   4  14  -3   87.49    9.40
   3 -14  -3   11.10    1.60
  -3 -14   3   12.90    1.40
   3 -14  -3   11.70    1.50
  -3 -14   3    9.00    1.30
   3 -14  -3   12.60    1.50
   3 -14  -3    9.40    1.50
   3  14  -3   11.30    1.50
  -3  14   3   11.60    1.40
  -3  14   3   12.90    1.50
   3  14  -3   11.30    1.40
   3  14  -3   11.60    1.50
  -3  14   3   10.00    1.50
   2 -14  -3  111.09   11.60
   2 -14  -3  105.99   11.70
   2 -14  -3  110.89   11.60
  -2 -14   3  102.09   11.60
   2 -14  -3  108.99   11.60
  -2  14   3  107.29   11.60
   2  14  -3  104.39   11.60
  -2  14   3  102.89   11.60
   2  14  -3  105.59   11.60
   2  14  -3  111.89   11.60
  -2  14   3  107.19   11.60
  -1 -14   3   92.79   10.00
   1 -14  -3   94.49   10.10
  -1 -14   3   93.39   10.00
   1 -14  -3   90.69   10.00
   1 -14  -3   97.89   10.10
  -1 -14   3   86.09   10.00
   1 -14  -3   91.09   10.10
   1  14  -3   93.19   10.10
  -1  14   3   97.89   10.10
  -1  14   3   96.79   10.10
   1  14  -3   92.49   10.10
  -1  14   3   95.59   10.10
   0 -14   3    8.50    1.20
   0 -14  -3   10.80    1.20
   0 -14  -3    8.10    1.40
   0 -14   3    8.60    1.30
   0 -14   3   10.40    1.20
   0 -14  -3    9.40    1.30
   0 -14   3    8.20    1.40
   0 -14  -3   11.50    1.30
   0  14   3   10.50    1.40
   0  14   3   12.20    1.40
   0  14   3    8.50    1.30
   0  14  -3    9.10    1.40
   0  14  -3    8.70    1.40
  -1 -14  -3   19.60    2.50
  -1 -14  -3   22.80    2.40
   1 -14   3   19.00    2.30
   1 -14   3   20.80    2.30
   1 -14   3   20.60    2.60
  -1 -14  -3   19.30    2.30
  -1  14  -3   19.10    2.50
  -1  14  -3   20.90    2.20
   1  14   3   20.70    2.40
   1  14   3   19.00    2.30
  -1  14  -3   18.30    2.20
  -2 -14  -3   -0.40    0.80
   2 -14   3    1.80    1.10
   2 -14   3   -0.20    0.80
  -2 -14  -3   -0.60    1.20
  -2  14  -3    0.00    0.60
   2  14   3    1.20    0.80
  -2  14  -3    0.00    1.10
   2  14   3    0.20    0.70
   3 -14   3    1.50    1.10
   3 -14   3   -0.50    1.10
  -3 -14  -3    1.00    1.20
  -3 -14  -3    0.10    1.10
  -3  14  -3    0.50    0.90
  -3  14  -3   -0.40    1.40
   3  14   3    1.40    1.10
   3  14   3    0.10    0.90
   4 -14   3   10.90    2.00
  -4 -14  -3    7.90    2.10
   4 -14   3   11.30    2.00
  -4  14  -3    9.60    2.00
   4  14   3   13.00    1.70
   4  14   3   10.10    1.90
  -4  14  -3    7.90    1.60
   5 -14   3    2.80    1.90
   5 -14   3    5.50    2.20
  -5  14  -3    3.70    2.10
  -5  14  -3    4.40    1.60
   5  14   3    0.90    1.70
   5  14   3    4.20    1.50
   6 -14   3    2.10    2.80
   6  14   3    3.40    1.90
  -6  14  -3    4.20    2.10
   6  14   3    0.60    2.20
   8 -15  -3   -2.80    2.30
  -8 -15   3   -1.70    1.70
   8  15  -3   -0.40    2.10
   8  15  -3    1.50    1.10
   7 -15  -3   -0.80    1.80
  -7 -15   3    0.80    1.30
   7  15  -3    1.30    1.60
   7  15  -3   -0.10    0.70
  -7  15   3    0.50    1.80
   7  15  -3   -0.20    1.50
  -6 -15   3    1.50    1.00
   6 -15  -3    0.90    1.50
  -6  15   3    0.20    1.30
   6  15  -3    1.40    1.40
   6  15  -3    1.70    0.50
   6  15  -3    0.50    1.30
   5 -15  -3    0.50    1.20
  -5 -15   3    0.60    0.80
   5 -15  -3    1.60    1.20
   5 -15  -3    1.80    1.10
   5  15  -3    0.90    1.00
  -5  15   3    0.20    1.10
   5  15  -3   -0.40    1.10
   4 -15  -3   10.70    1.50
   4 -15  -3    6.70    1.30
   4 -15  -3    8.70    1.50
   4 -15  -3    7.70    1.30
  -4 -15   3   12.20    1.10
   4  15  -3    6.50    1.30
   4  15  -3    6.70    1.30
  -4  15   3    8.90    1.20
  -4  15   3    4.00    1.20
   3 -15  -3   10.20    1.40
  -3 -15   3    8.60    1.30
  -3 -15   3    8.40    1.10
   3 -15  -3    6.20    1.40
   3 -15  -3    8.40    1.40
   3 -15  -3    8.30    1.40
  -3 -15   3   10.30    1.20
  -3  15   3   11.40    1.30
  -3  15   3    7.90    1.30
   3  15  -3   11.60    1.40
   3  15  -3   10.80    1.30
   3  15  -3    8.50    1.30
   2 -15  -3   25.80    2.60
   2 -15  -3   20.60    2.50
   2 -15  -3   23.10    2.50
   2 -15  -3   18.40    2.50
  -2 -15   3   19.80    2.50
   2  15  -3   19.90    2.50
  -2  15   3   18.80    2.50
   2  15  -3   26.00    2.50
  -2  15   3   24.40    2.50
   2  15  -3   20.30    2.50
  -2  15   3   19.50    2.50
  -1 -15   3  157.28   17.60
   1 -15  -3  157.98   17.70
   1 -15  -3  156.08   17.60
   1 -15  -3  163.88   17.60
  -1 -15   3  168.58   17.50
   1 -15  -3  164.48   17.60
  -1  15   3  161.48   17.60
  -1  15   3  165.38   17.60
   1  15  -3  170.58   17.60
   1  15  -3  156.78   17.60
  -1  15   3  167.38   17.60
   0 -15  -3    0.00    0.70
   0 -15  -3    0.30    0.80
   0 -15   3    0.20    0.50
   0 -15   3    0.40    0.60
   0 -15   3    0.30    0.40
   0 -15  -3    0.00    0.70
   0 -15   3    0.90    0.90
   0  15   3   -0.30    0.60
   0  15  -3   -0.40    0.70
   0  15   3    0.60    0.70
   0  15  -3    0.10    0.80
  -1 -15  -3    0.20    0.70
   1 -15   3   -0.30    0.70
  -1 -15  -3    0.90    0.90
   1 -15   3   -0.20    1.10
   1 -15   3   -0.20    0.50
  -1  15  -3    0.30    0.30
   1  15   3    0.30    0.60
  -1  15  -3    0.40    0.90
   1  15   3    0.10    0.70
   2 -15   3   10.70    1.70
  -2 -15  -3   13.10    1.90
   2 -15   3   11.50    1.50
  -2 -15  -3   11.60    1.60
  -2  15  -3   12.10    1.80
   2  15   3    9.70    1.50
   2  15   3   12.30    1.70
  -2  15  -3   10.80    1.40
   3 -15   3   19.70    2.40
  -3 -15  -3   25.40    2.50
  -3 -15  -3   20.10    2.60
   3 -15   3   16.60    2.50
  -3  15  -3   23.40    2.60
   3  15   3   24.20    2.60
  -3  15  -3   15.30    2.20
   3  15   3   11.40    2.20
   4 -15   3    1.10    1.60
  -4 -15  -3    0.40    1.70
   4 -15   3    0.60    1.50
   4  15   3   -0.60    1.10
  -4  15  -3    1.60    1.70
   4  15   3    0.00    1.40
  -4  15  -3    1.60    1.10
   5 -15   3   -0.80    1.80
   5 -15   3   -0.30    1.90
  -5  15  -3    1.30    1.50
   5  15   3   -0.50    1.40
   5  15   3   -0.60    1.70
  -5  15  -3    1.30    1.90
   6 -15   3   -0.60    2.50
   6  15   3    1.00    2.40
   6  15   3   -0.10    1.90
  -6  15  -3    0.30    2.10
   8 -16  -3   16.50    3.20
  -8 -16   3   17.30    2.60
  -8  16   3   11.60    3.20
   8  16  -3   23.60    3.10
   8  16  -3   14.50    2.10
   7 -16  -3   27.20    3.90
  -7 -16   3   24.00    3.40
   7  16  -3   31.20    3.70
   7  16  -3   27.30    3.20
  -7  16   3   30.30    3.70
   7  16  -3   34.00    4.30
  -6 -16   3    0.30    1.00
   6 -16  -3    0.00    1.50
   6  16  -3    0.60    1.30
  -6  16   3   -0.70    1.30
   6  16  -3    1.30    1.20
   5 -16  -3    9.90    1.90
   5 -16  -3   11.80    2.00
  -5 -16   3   10.40    1.60
   5 -16  -3   11.10    1.90
  -5  16   3   15.20    1.80
   5  16  -3   13.80    1.80
   5  16  -3   13.30    1.90
   4 -16  -3    0.60    1.10
   4 -16  -3    0.70    0.90
   4 -16  -3    2.80    1.10
   4 -16  -3    0.80    0.90
  -4 -16   3    1.20    0.60
  -4  16   3    1.90    0.90
   4  16  -3    0.30    0.90
   4  16  -3    1.10    0.80
   3 -16  -3   40.10    4.50
   3 -16  -3   41.00    4.50
   3 -16  -3   41.60    4.50
  -3 -16   3   36.60    4.40
  -3 -16   3   38.40    4.30
  -3 -16   3   40.60    4.50
   3 -16  -3   41.70    4.50
  -3  16   3   42.50    4.40
   3  16  -3   40.40    4.50
  -3  16   3   38.50    4.40
   3  16  -3   38.40    4.50
   3  16  -3   43.10    4.40
   2 -16  -3    9.40    1.20
   2 -16  -3    7.70    1.20
   2 -16  -3   10.90    1.20
   2 -16  -3    9.90    1.40
  -2 -16   3    7.00    1.30
   2  16  -3    6.60    1.20
   2  16  -3    6.60    1.20
  -2  16   3    8.80    1.20
   2  16  -3    8.60    1.20
  -2  16   3    7.00    1.20
   1 -16  -3  120.19   13.30
   1 -16  -3  117.89   13.30
   1 -16  -3  130.09   13.30
   1 -16  -3  131.29   13.40
  -1 -16   3  117.69   13.30
  -1  16   3  111.89   13.30
   1  16  -3  128.39   13.30
   1  16  -3  125.69   13.30
  -1  16   3  134.39   13.30
   1  16  -3  116.59   13.30
   0 -16  -3  342.77   35.90
   0 -16  -3  302.87   36.00
   0 -16   3  345.87   35.90
   0 -16   3  343.17   35.90
   0 -16   3  333.57   35.90
[truncated: 450,059 more chars]
