# Supplementary material for: Synthesis, crystal structure and Hirshfeld surface analysis of (E)-benzo[d][1,3]dioxole-5-carbaldehyde oxime
Source: Acta Crystallogr E Crystallogr Commun. 2023 May 16;79(Pt 6):545–8. doi: 10.1107/S2056989023004139 (PMC10242747; doi:10.1107/S2056989023004139)
Supplement: Supplementary file 2 [file e-79-00545-Isup2.hkl]

data_I                                                                          
_shelx_title ' JTM1302_0m_a.res in P2(1)/n Z=8'                                 
_shelx_refln_list_code          4                                               
_shelx_F_calc_maximum      231.84                                               
_exptl_crystal_F_000       688.00                                               
_reflns_d_resolution_high  0.7405                                               
                                                                                
loop_                                                                           
 _space_group_symop_operation_xyz                                               
 'x, y, z'                                                                      
 '-x+1/2, y+1/2, -z+1/2'                                                        
 '-x, -y, -z'                                                                   
 'x-1/2, -y-1/2, z-1/2'                                                         
                                                                                
_cell_length_a     6.8724                                                       
_cell_length_b    33.5020                                                       
_cell_length_c     7.3449                                                       
_cell_angle_alpha  90.000                                                       
_cell_angle_beta  117.238                                                       
_cell_angle_gamma  90.000                                                       
                                                                                
_shelx_F_squared_multiplier     1.000                                           
                                                                                
loop_                                                                           
 _refln_index_h                                                                 
 _refln_index_k                                                                 
 _refln_index_l                                                                 
 _refln_F_squared_calc                                                          
 _refln_F_squared_meas                                                          
 _refln_F_squared_sigma                                                         
 _refln_observed_status                                                         
   2   0   0        130.59        119.24         4.96 o                         
   4   0   0        154.05        153.65         6.56 o                         
   6   0   0        521.94        584.49        45.41 o                         
   8   0   0         11.99         12.95        10.00 o                         
   1   1   0        870.95        992.35        32.18 o                         
   2   1   0       1287.35       1623.56        46.68 o                         
   3   1   0        483.33        514.02        14.86 o                         
   4   1   0        375.62        395.58        11.51 o                         
   5   1   0        108.52        119.39         4.68 o                         
   6   1   0         86.32        102.54         6.81 o                         
   7   1   0         61.31         72.98         8.16 o                         
   8   1   0         63.81         62.84         8.13 o                         
   1   2   0          3.79          5.33         0.53 o                         
   2   2   0          0.04          0.72         0.50 o                         
   3   2   0        483.62        489.05        14.17 o                         
   4   2   0          0.49          0.54         1.10 o                         
   5   2   0        191.64        190.53         6.92 o                         
   6   2   0        188.21        215.71        11.38 o                         
   7   2   0         16.93         12.97         5.18 o                         
   8   2   0          7.15          5.31         7.98 o                         
   1   3   0       1029.91       1090.80        41.37 o                         
   2   3   0       2941.99       3554.13       105.89 o                         
   3   3   0          1.10          2.26         0.79 o                         
   4   3   0        235.31        263.95         7.81 o                         
   5   3   0         55.13         58.72         3.07 o                         
   6   3   0       1475.50       1630.37        71.73 o                         
   7   3   0          5.76         -1.57         5.35 o                         
   8   3   0          6.93         -6.13         9.40 o                         
   0   4   0       1214.52       1151.22        61.72 o                         
   1   4   0       2182.57       2372.35        85.05 o                         
   2   4   0       2013.95       2273.68        70.52 o                         
   3   4   0         37.04         39.77         2.02 o                         
   4   4   0        197.32        181.46         5.64 o                         
   5   4   0        186.77        169.75         7.09 o                         
   6   4   0          0.88          7.29         3.27 o                         
   7   4   0        168.11        176.67        13.38 o                         
   8   4   0          6.35          7.07        11.42 o                         
   1   5   0       3235.77       3294.32       117.95 o                         
   2   5   0       1724.13       1931.80        57.55 o                         
   3   5   0       1029.66       1184.41        34.02 o                         
   4   5   0         49.60         55.12         2.29 o                         
   5   5   0        346.65        353.79        13.75 o                         
   6   5   0         51.27         58.81         4.31 o                         
   7   5   0        478.87        497.29        32.18 o                         
   8   5   0          0.73         -6.09         9.07 o                         
   0   6   0        483.07        443.50        16.77 o                         
   1   6   0         66.21         61.64         2.30 o                         
   2   6   0        982.84       1019.89        33.09 o                         
   3   6   0       1147.74       1358.20        39.05 o                         
   4   6   0        358.75        445.36        13.43 o                         
   5   6   0         39.72         37.82         2.54 o                         
   6   6   0        107.39        119.50         6.46 o                         
   7   6   0          9.94         14.25         9.56 o                         
   8   6   0          0.88         -1.48         9.50 o                         
   1   7   0        145.44        115.58         3.99 o                         
   2   7   0          0.59          0.42         0.57 o                         
   3   7   0        438.02        527.81        15.81 o                         
   4   7   0        255.14        250.38         8.00 o                         
   5   7   0         11.30         12.21         2.04 o                         
   6   7   0        327.40        350.40        15.96 o                         
   7   7   0         21.87         17.76         5.21 o                         
   8   7   0         12.50         12.08         9.59 o                         
   0   8   0          2.60          3.44         0.33 o                         
   1   8   0       1333.09       1350.35        46.03 o                         
   2   8   0         41.49         49.63         2.05 o                         
   3   8   0        138.55        136.97         4.28 o                         
   4   8   0        676.63        685.31        22.22 o                         
   5   8   0          7.96          5.39         2.13 o                         
   6   8   0         37.60         47.26         3.90 o                         
   7   8   0        241.47        249.55        14.91 o                         
   8   8   0          5.20         -7.31         8.87 o                         
   1   9   0         20.26         13.58         0.99 o                         
   2   9   0         44.73         42.64         1.64 o                         
   3   9   0        108.40        114.46         3.67 o                         
   4   9   0        232.08        230.66         8.05 o                         
   5   9   0         88.19        105.96         4.78 o                         
   6   9   0         10.44          7.31         3.20 o                         
   7   9   0         67.46         72.82         6.78 o                         
   8   9   0          0.07        -10.85        10.85 o                         
   0  10   0        281.51        246.29        10.83 o                         
   1  10   0          0.01          1.03         0.42 o                         
   2  10   0       1298.27       1487.34        48.25 o                         
   3  10   0          0.04          0.63         0.87 o                         
   4  10   0        847.48        937.56        31.95 o                         
   5  10   0        121.31        132.50         5.69 o                         
   6  10   0          5.62          3.97         3.37 o                         
   7  10   0         38.27         35.73         5.57 o                         
   8  10   0         12.73          3.00         8.05 o                         
   1  11   0        263.21        240.95         7.55 o                         
   2  11   0        329.30        339.82        11.68 o                         
   3  11   0       1102.83       1183.88        36.83 o                         
   4  11   0        343.31        336.66        12.11 o                         
   5  11   0         31.27         23.65         2.36 o                         
   6  11   0        110.61        111.11         6.66 o                         
   7  11   0          0.14          3.91         4.97 o                         
   0  12   0          0.21          0.15         0.62 o                         
   1  12   0         48.88         46.08         1.51 o                         
   2  12   0       1592.56       1647.26        56.14 o                         
   3  12   0          0.84          1.41         1.01 o                         
   4  12   0          7.70          6.78         1.58 o                         
   5  12   0         75.42         66.30         3.58 o                         
   6  12   0        371.06        355.97        17.92 o                         
   7  12   0          5.87          3.25         5.02 o                         
   1  13   0          0.18          0.42         0.50 o                         
   2  13   0        147.11        142.16         4.78 o                         
   3  13   0         21.50         21.82         1.31 o                         
   4  13   0          7.98         10.63         1.65 o                         
   5  13   0          0.01          1.66         2.33 o                         
   6  13   0        175.01        178.75         9.84 o                         
   7  13   0         63.13         51.38         6.09 o                         
   0  14   0        112.30        110.27         5.05 o                         
   1  14   0         52.42         60.06         1.98 o                         
   2  14   0        571.93        570.03        17.85 o                         
   3  14   0          2.51          6.65         1.11 o                         
   4  14   0         63.30         61.85         2.96 o                         
   5  14   0          0.25          1.10         2.31 o                         
   6  14   0          6.79          9.13         3.56 o                         
   7  14   0          1.19         -1.45         4.85 o                         
   1  15   0          0.29          2.40         0.59 o                         
   2  15   0        227.64        218.80         6.99 o                         
   3  15   0        307.31        308.68        10.72 o                         
   4  15   0          4.32          0.82         1.71 o                         
   5  15   0         34.85         38.85         3.20 o                         
   6  15   0        247.91        256.00        13.22 o                         
   7  15   0          5.42          2.43         4.57 o                         
   0  16   0       5764.98       6381.53       279.84 o                         
   1  16   0       1372.06       1453.21        43.54 o                         
   2  16   0        512.18        539.37        16.89 o                         
   3  16   0        185.46        183.06         6.58 o                         
   4  16   0        130.84        125.27         5.72 o                         
   5  16   0          0.14          0.36         2.41 o                         
   6  16   0        121.87        141.60         8.13 o                         
   7  16   0         18.23         13.97         4.76 o                         
   1  17   0       1067.15       1148.45        33.15 o                         
   2  17   0        137.59        122.54         4.02 o                         
   3  17   0        135.71        125.95         4.87 o                         
   4  17   0         37.49         36.41         2.55 o                         
   5  17   0        218.09        221.72         9.66 o                         
   6  17   0         46.88         55.95         5.37 o                         
   7  17   0         35.20         20.06         4.85 o                         
   0  18   0       3466.58       3588.54       157.58 o                         
   1  18   0        667.26        682.88        19.81 o                         
   2  18   0        222.36        197.46         6.93 o                         
   3  18   0         60.90         57.08         2.60 o                         
   4  18   0         25.52         25.91         2.61 o                         
   5  18   0          1.80          1.40         2.46 o                         
   6  18   0        119.18        120.95         9.02 o                         
   7  18   0          4.98          7.86         4.64 o                         
   1  19   0         79.89         84.45         2.75 o                         
   2  19   0          1.88          2.08         1.04 o                         
   3  19   0        963.81        965.59        34.73 o                         
   4  19   0        189.47        188.86         8.27 o                         
   5  19   0         76.21         83.86         5.26 o                         
   6  19   0         17.72         15.96         3.82 o                         
   7  19   0          8.59          6.30         4.76 o                         
   0  20   0        249.24        217.78         9.82 o                         
   1  20   0         24.86         26.04         1.52 o                         
   2  20   0        400.74        399.61        14.63 o                         
   3  20   0          6.98          8.15         1.29 o                         
   4  20   0        416.23        410.54        17.13 o                         
   5  20   0         48.24         52.79         3.60 o                         
   6  20   0         85.39         69.68         5.44 o                         
   7  20   0          2.08          3.83         4.79 o                         
   1  21   0        566.32        540.62        18.46 o                         
   2  21   0        215.23        200.03         7.61 o                         
   3  21   0        103.24         98.26         4.00 o                         
   4  21   0        406.90        402.04        16.79 o                         
   5  21   0         19.35         16.86         2.64 o                         
   6  21   0         10.16          8.44         3.32 o                         
   7  21   0          6.08          0.53         4.61 o                         
   0  22   0        364.20        346.14        16.79 o                         
   1  22   0        383.88        366.29        14.15 o                         
   2  22   0         65.18         68.23         3.40 o                         
   3  22   0       2082.92       2176.94        82.46 o                         
   4  22   0          7.68          7.26         1.87 o                         
   5  22   0          3.03          1.81         2.42 o                         
   6  22   0         22.95         16.56         3.93 o                         
   7  22   0         21.38         18.90         4.95 o                         
   1  23   0        231.05        219.01         8.67 o                         
   2  23   0         64.89         58.92         2.70 o                         
   3  23   0       1145.03       1151.91        43.99 o                         
   4  23   0        983.82        978.92        37.08 o                         
   5  23   0         13.45          9.19         2.54 o                         
   6  23   0         39.67         40.03         3.81 o                         
   7  23   0         26.40         31.83         5.36 o                         
   0  24   0         53.09         51.87         3.75 o                         
   1  24   0         44.90         46.55         3.51 o                         
   2  24   0        204.61        192.73         7.37 o                         
   3  24   0          9.38          9.60         1.94 o                         
   4  24   0        892.94        895.56        36.40 o                         
   5  24   0          3.05          3.27         2.47 o                         
   6  24   0        116.49        121.09         6.51 o                         
   1  25   0        174.73        169.11         7.54 o                         
   2  25   0        269.92        250.23         9.77 o                         
   3  25   0         20.59         15.11         2.20 o                         
   4  25   0          0.41          1.48         2.55 o                         
   5  25   0         92.63        100.76         6.58 o                         
   6  25   0         44.53         40.27         3.89 o                         
   0  26   0       1030.41       1106.73        68.33 o                         
   1  26   0        171.95        167.40         7.39 o                         
   2  26   0       1673.82       1698.60        68.91 o                         
   3  26   0        592.41        605.57        23.08 o                         
   4  26   0        161.05        165.72         7.68 o                         
   5  26   0          0.18         -1.82         3.17 o                         
   6  26   0         24.91         27.34         3.52 o                         
   1  27   0        248.03        236.03        10.12 o                         
   2  27   0         16.56         28.32         2.72 o                         
   3  27   0        355.24        365.70        14.15 o                         
   4  27   0       1572.77       1585.32        75.61 o                         
   5  27   0         19.48         15.81         3.95 o                         
   6  27   0         68.04         65.94         6.14 o                         
   0  28   0        109.38        136.13        14.33 o                         
   1  28   0         62.20         71.07         3.87 o                         
   2  28   0          3.56          4.97         2.42 o                         
   3  28   0         88.36         92.51         4.47 o                         
   4  28   0        164.56        183.48        12.76 o                         
   5  28   0         16.72         17.45         3.57 o                         
   6  28   0          0.00          3.51         4.64 o                         
   1  29   0        242.78        216.33        10.16 o                         
   2  29   0         14.59         11.14         2.69 o                         
   3  29   0         11.90         14.52         2.82 o                         
   4  29   0        111.07        105.04         6.62 o                         
   5  29   0          6.13          8.17         3.61 o                         
   6  29   0          0.08         -0.66         4.79 o                         
   0  30   0        893.94        884.53        73.89 o                         
   1  30   0         38.69         46.23         3.56 o                         
   2  30   0         62.37         64.08         4.07 o                         
   3  30   0         52.71         51.86         6.00 o                         
   4  30   0         19.67         23.42         3.19 o                         
   5  30   0         22.93         21.22         3.78 o                         
   6  30   0          0.03          3.57         4.77 o                         
   1  31   0        139.30        129.89         6.83 o                         
   2  31   0         27.32         40.69         3.53 o                         
   3  31   0        105.98        101.64         6.21 o                         
   4  31   0          2.10          4.16         2.74 o                         
   5  31   0          2.41         -2.22         3.63 o                         
   6  31   0          3.82         -2.28        16.55 o                         
   0  32   0         51.68         68.88         9.13 o                         
   1  32   0        561.06        534.02        25.98 o                         
   2  32   0         55.03         59.09         4.27 o                         
   3  32   0        127.99        134.18         8.93 o                         
   4  32   0          3.91          4.19         2.61 o                         
   5  32   0         73.21         77.43         6.89 o                         
   1  33   0         99.89        122.53         7.26 o                         
   2  33   0          1.62          2.50         3.18 o                         
   3  33   0          0.01          1.59         3.36 o                         
   4  33   0         13.89         12.15         4.31 o                         
   5  33   0         77.08         81.37         5.95 o                         
   0  34   0        604.19        478.85        36.92 o                         
   1  34   0         35.29         43.99         4.18 o                         
   2  34   0          3.97          0.42         3.24 o                         
   3  34   0          1.07          3.11         3.74 o                         
   4  34   0          0.65         -2.73         4.39 o                         
   5  34   0          5.56          8.60         3.73 o                         
   1  35   0         85.14         59.13         5.25 o                         
   2  35   0          6.80          3.74         3.53 o                         
   3  35   0         43.54         41.68         6.57 o                         
   4  35   0          3.37          0.10         4.57 o                         
   5  35   0         37.22         36.30         6.01 o                         
   0  36   0          0.56          1.06         5.27 o                         
   1  36   0          0.37          1.07         3.78 o                         
   2  36   0          1.73          4.67         3.54 o                         
   3  36   0         47.91         63.19        10.63 o                         
   4  36   0         61.37         62.34         7.26 o                         
   1  37   0          2.72          0.68         4.03 o                         
   2  37   0          0.96          4.25         4.01 o                         
   3  37   0         33.38         38.16         5.05 o                         
   4  37   0         10.87         11.61         5.45 o                         
   0  38   0          1.23         11.20         5.87 o                         
   1  38   0          0.84         -4.24         4.24 o                         
   2  38   0         68.58         79.03         7.67 o                         
   3  38   0          3.23          6.33         4.69 o                         
   4  38   0         48.54         57.93         6.68 o                         
   1  39   0          0.19          3.08         4.42 o                         
   2  39   0         11.88         13.98         4.97 o                         
   3  39   0          2.15          2.85         4.91 o                         
   4  39   0          3.49         -2.23         5.86 o                         
   0  40   0          4.20         -0.38         6.64 o                         
   1  40   0          1.47          3.04         4.74 o                         
   2  40   0         39.15         52.70        15.57 o                         
   3  40   0         61.06         74.25        19.69 o                         
   1  41   0          0.47          4.30         4.97 o                         
   2  41   0          1.07          6.39         5.44 o                         
   3  41   0         20.46         13.44         6.07 o                         
   0  42   0         46.33         52.37        11.99 o                         
   1  42   0         41.85         57.92         6.45 o                         
   2  42   0         20.86         16.32         6.01 o                         
   3  42   0         13.05          8.87         6.88 o                         
   1  43   0         70.87        107.29         8.84 o                         
   2  43   0          0.15          3.13         6.29 o                         
   0  44   0         16.14          7.96         9.02 o                         
   1  44   0          0.03          3.84         6.12 o                         
  -7   0   1        726.07        816.35        63.16 o                         
  -5   0   1        640.53        686.08        33.18 o                         
  -3   0   1       1354.89       1616.74        65.80 o                         
  -1   0   1        505.12        540.43        29.11 o                         
   1   0   1       5915.28       6817.68       276.77 o                         
   3   0   1        323.29        329.91        13.59 o                         
   5   0   1        496.67        471.46        23.23 o                         
   7   0   1        108.27        143.27        22.26 o                         
  -8   1   1         35.11         40.24         6.38 o                         
  -7   1   1         87.78         87.03         7.58 o                         
  -6   1   1        789.14        852.80        34.95 o                         
  -5   1   1         74.00         75.89         3.20 o                         
  -4   1   1          4.08          4.78         1.04 o                         
  -3   1   1        253.60        277.63         8.09 o                         
  -2   1   1        267.80        294.62         9.23 o                         
  -1   1   1       2742.66       3031.58        98.25 o                         
   0   1   1         15.95         20.45         0.80 o                         
   1   1   1      11328.58      12849.74       369.14 o                         
   2   1   1        768.07        801.80        23.08 o                         
   3   1   1         89.09         90.24         2.86 o                         
   4   1   1        237.17        212.55         6.88 o                         
   5   1   1         63.33         65.99         3.36 o                         
   6   1   1          3.01          4.88         4.35 o                         
   7   1   1         41.96         34.75         7.64 o                         
  -8   2   1         40.37         48.47         6.76 o                         
  -7   2   1        128.37        148.39         9.69 o                         
  -6   2   1        108.01        138.06         7.26 o                         
  -5   2   1        158.89        157.55         6.21 o                         
  -4   2   1       2420.19       2873.08        82.66 o                         
  -3   2   1          2.00          3.33         0.69 o                         
  -2   2   1       9204.91      11129.53       345.17 o                         
  -1   2   1      16329.16      18420.41       596.80 o                         
   0   2   1        163.32        156.19         4.94 o                         
   1   2   1      12841.41      14367.66       427.86 o                         
   2   2   1       3326.86       3658.57       105.09 o                         
   3   2   1        233.12        241.36         7.07 o                         
   4   2   1        316.39        323.90        10.72 o                         
   5   2   1         91.37         98.74         4.74 o                         
   6   2   1        102.39        114.95         8.25 o                         
   7   2   1        145.80        144.00        12.13 o                         
  -8   3   1          0.08         -5.06         5.62 o                         
  -7   3   1          0.26          5.58         4.48 o                         
  -6   3   1         57.52         73.89         4.81 o                         
  -5   3   1        170.02        167.64         6.51 o                         
  -4   3   1         26.78         30.31         1.59 o                         
  -3   3   1        101.34         90.24         2.86 o                         
  -2   3   1        868.69        953.80        29.65 o                         
  -1   3   1       3710.69       4011.88       119.51 o                         
   0   3   1         18.47         21.64         1.20 o                         
   1   3   1      10947.81      12315.34       381.75 o                         
   2   3   1        160.34        153.09         4.48 o                         
   3   3   1         12.38         10.54         1.02 o                         
   4   3   1        417.79        442.55        14.46 o                         
   5   3   1        122.90        136.55         6.43 o                         
   6   3   1        249.40        279.04        16.26 o                         
   7   3   1        202.27        205.11        18.33 o                         
  -8   4   1          2.86         -0.07         5.58 o                         
  -7   4   1         17.92         13.27         4.13 o                         
  -6   4   1         52.57         60.45         5.32 o                         
  -5   4   1       1179.37       1275.77        45.85 o                         
  -4   4   1        351.62        420.83        12.29 o                         
  -3   4   1        721.52        808.68        24.18 o                         
  -2   4   1         79.92         89.97         2.80 o                         
  -1   4   1        145.62        136.54         4.26 o                         
   0   4   1         91.43         83.01         2.44 o                         
   1   4   1       7268.84       7926.86       245.83 o                         
   2   4   1        791.30        821.28        23.65 o                         
   3   4   1       1963.19       2264.83        67.44 o                         
   4   4   1         66.58         64.92         2.81 o                         
   5   4   1        203.82        223.54         9.86 o                         
   6   4   1         76.74         91.49         7.55 o                         
   7   4   1          7.56          0.14         7.92 o                         
  -8   5   1          0.26          3.20         8.83 o                         
  -7   5   1        395.70        430.12        21.54 o                         
  -6   5   1        307.42        319.42        13.65 o                         
  -5   5   1         88.14        109.57         5.56 o                         
  -4   5   1         74.99         95.94         3.19 o                         
  -3   5   1        824.05        990.40        29.60 o                         
  -2   5   1        354.10        432.60        12.51 o                         
  -1   5   1       8346.87       8970.43       304.83 o                         
   0   5   1       4689.38       4766.89       154.53 o                         
   1   5   1       1703.63       1730.63        53.69 o                         
   2   5   1         93.63         98.88         3.01 o                         
   3   5   1       1738.03       1902.51        54.77 o                         
   4   5   1          0.22          1.84         1.53 o                         
   5   5   1        476.22        527.64        21.97 o                         
   6   5   1         42.53         47.67         4.87 o                         
   7   5   1        137.94        188.33        17.70 o                         
  -8   6   1         13.74         11.12         6.71 o                         
  -7   6   1        121.29        121.80         8.34 o                         
  -6   6   1        804.89        848.82        34.64 o                         
  -5   6   1       1512.78       1605.44        57.82 o                         
  -4   6   1        219.25        212.09         6.57 o                         
  -3   6   1       4115.11       5153.97       159.66 o                         
  -2   6   1          3.69         10.18         0.62 o                         
  -1   6   1        142.16        136.90         4.95 o                         
   0   6   1       4276.15       4178.22       135.43 o                         
   1   6   1       1819.13       1716.02        53.28 o                         
   2   6   1       1594.13       1614.07        50.09 o                         
   3   6   1         29.53         30.15         1.40 o                         
   4   6   1          7.74          7.43         1.57 o                         
   5   6   1        161.16        158.99         7.27 o                         
   6   6   1        107.63        107.09         6.92 o                         
   7   6   1        283.64        302.17        20.76 o                         
  -8   7   1         31.19         37.38         8.45 o                         
  -7   7   1          4.67          5.99         4.33 o                         
  -6   7   1          0.21          1.45         2.60 o                         
  -5   7   1        278.33        272.07        10.12 o                         
  -4   7   1         80.65         78.45         2.82 o                         
  -3   7   1       1272.30       1538.79        44.24 o                         
  -2   7   1        713.02        709.63        19.73 o                         
  -1   7   1        220.02        197.15         7.19 o                         
   0   7   1       4660.54       4752.85       170.27 o                         
   1   7   1        340.71        312.39        10.68 o                         
   2   7   1        147.83        128.47         3.97 o                         
   3   7   1        527.51        571.16        16.46 o                         
   4   7   1        332.46        333.13        12.26 o                         
   5   7   1        216.79        218.40         9.74 o                         
   6   7   1        151.65        163.99        10.41 o                         
   7   7   1         16.46         14.87         6.71 o                         
  -8   8   1         20.30         29.20         8.29 o                         
  -7   8   1          1.17         -0.73         3.53 o                         
  -6   8   1          1.30         -0.88         2.59 o                         
  -5   8   1         13.75         21.01         2.02 o                         
  -4   8   1         87.45        109.21         3.80 o                         
  -3   8   1       2972.39       3550.36       105.86 o                         
  -2   8   1         13.19          9.95         0.57 o                         
  -1   8   1          2.29          4.08         0.64 o                         
   0   8   1        142.60        131.96         4.80 o                         
   1   8   1        438.24        375.78        11.70 o                         
   2   8   1        404.52        451.84        14.78 o                         
   3   8   1       1413.69       1632.45        48.76 o                         
   4   8   1          7.52          6.02         1.88 o                         
   5   8   1        109.85        136.47         6.07 o                         
   6   8   1         98.59         86.21         6.76 o                         
   7   8   1          1.37         -7.48         9.43 o                         
  -8   9   1          9.06          9.78         8.21 o                         
  -7   9   1         41.29         40.45         4.20 o                         
  -6   9   1          1.06         -0.72         2.70 o                         
  -5   9   1        216.68        230.17         8.75 o                         
  -4   9   1        672.34        743.85        22.27 o                         
  -3   9   1       1812.87       2127.00        63.48 o                         
  -2   9   1        818.17        940.73        26.21 o                         
  -1   9   1       1552.26       1536.61        58.52 o                         
   0   9   1       2538.97       2476.50        94.24 o                         
   1   9   1        584.92        564.20        18.37 o                         
   2   9   1        245.90        233.50         7.73 o                         
   3   9   1       1221.86       1261.31        41.01 o                         
   4   9   1         69.43         65.75         4.49 o                         
   5   9   1         64.11         74.96         4.02 o                         
   6   9   1          2.24          0.12         4.22 o                         
   7   9   1          3.51          7.13         6.27 o                         
  -8  10   1         12.16         15.67         7.93 o                         
  -7  10   1        162.31        169.66         9.62 o                         
  -6  10   1         21.39         19.41         3.04 o                         
  -5  10   1        832.89        843.90        30.38 o                         
  -4  10   1         13.33         12.52         1.29 o                         
  -3  10   1       1364.29       1664.83        49.71 o                         
  -2  10   1       1707.47       1819.85        56.49 o                         
  -1  10   1         76.33         87.09         3.25 o                         
   0  10   1        488.07        427.34        16.35 o                         
   1  10   1         70.66         56.47         2.34 o                         
   2  10   1         17.23         17.88         1.09 o                         
   3  10   1        173.99        155.04         5.61 o                         
   4  10   1        491.06        453.21        17.48 o                         
   5  10   1        118.61        130.67         8.32 o                         
   6  10   1        111.35        113.05         7.90 o                         
   7  10   1          0.23          4.79         5.55 o                         
  -8  11   1         54.24         44.56         7.56 o                         
  -7  11   1          2.29         -1.46         3.81 o                         
  -6  11   1        134.84        141.54         7.21 o                         
  -5  11   1         50.01         56.46         3.09 o                         
  -4  11   1        698.42        701.81        25.31 o                         
  -3  11   1       1170.81       1315.52        37.99 o                         
  -2  11   1        266.95        271.68         8.53 o                         
  -1  11   1         10.22          7.04         0.74 o                         
   0  11   1        408.21        371.50        14.25 o                         
   1  11   1         20.03         17.86         1.10 o                         
   2  11   1         47.25         48.62         1.86 o                         
   3  11   1         10.43         10.08         1.39 o                         
   4  11   1         52.97         60.61         3.19 o                         
   5  11   1         62.14         59.16         3.81 o                         
   6  11   1          2.58          6.39         4.23 o                         
   7  11   1        196.07        189.50        12.39 o                         
  -8  12   1         85.66         80.75         7.89 o                         
  -7  12   1        150.32        141.12         8.27 o                         
  -6  12   1        302.97        287.49        13.40 o                         
  -5  12   1          9.28         10.93         2.02 o                         
  -4  12   1          2.04          0.18         1.30 o                         
  -3  12   1        295.34        333.57         9.40 o                         
  -2  12   1         12.24         16.47         0.90 o                         
  -1  12   1          2.92          3.71         0.72 o                         
   0  12   1        209.28        174.43         5.99 o                         
   1  12   1         68.21         49.69         1.85 o                         
   2  12   1          1.88          2.02         0.88 o                         
   3  12   1        324.57        322.45        11.71 o                         
   4  12   1         29.21         29.49         2.38 o                         
   5  12   1         68.43         78.14         6.06 o                         
   6  12   1          0.08         -1.53         4.18 o                         
   7  12   1         37.58         41.10         6.34 o                         
  -8  13   1          3.97          8.82         6.01 o                         
  -7  13   1          9.31          8.43         3.92 o                         
  -6  13   1          0.09          2.20         2.93 o                         
  -5  13   1         20.47         18.25         2.21 o                         
  -4  13   1        291.76        252.90         9.40 o                         
  -3  13   1         14.10          9.54         0.83 o                         
  -2  13   1        705.17        722.45        22.45 o                         
  -1  13   1         44.78         44.50         1.87 o                         
   0  13   1         92.65        115.77         4.06 o                         
   1  13   1        122.26        129.54         4.26 o                         
   2  13   1        338.55        301.03         9.93 o                         
   3  13   1        276.16        260.71         9.62 o                         
   4  13   1        117.76        123.72         5.34 o                         
   5  13   1          9.14         10.85         2.75 o                         
   6  13   1          4.46          8.31         4.29 o                         
   7  13   1          6.62          3.06         5.82 o                         
  -8  14   1         11.12         11.00         6.11 o                         
  -7  14   1          0.62          1.34         3.94 o                         
  -6  14   1         68.68         67.87         4.91 o                         
  -5  14   1         44.59         43.84         3.13 o                         
  -4  14   1         43.34         43.86         2.33 o                         
  -3  14   1          0.49          0.12         0.70 o                         
  -2  14   1        297.22        258.66         8.54 o                         
  -1  14   1        618.67        548.64        18.77 o                         
   0  14   1        700.87        755.60        23.48 o                         
   1  14   1       1139.59       1224.67        38.19 o                         
   2  14   1        334.53        308.14         9.73 o                         
   3  14   1         46.97         38.39         2.18 o                         
   4  14   1         34.81         29.52         2.47 o                         
   5  14   1         32.06         32.70         3.22 o                         
   6  14   1        118.19        132.18        11.17 o                         
   7  14   1          0.56          0.32         5.66 o                         
  -8  15   1          9.26          6.13         6.19 o                         
  -7  15   1          1.28          1.39         3.94 o                         
  -6  15   1         67.09         60.53         4.67 o                         
  -5  15   1         49.95         49.07         2.87 o                         
  -4  15   1         61.19         55.14         3.04 o                         
  -3  15   1        104.47         94.15         3.97 o                         
  -2  15   1        130.33        123.85         4.03 o                         
  -1  15   1         31.29         36.03         1.59 o                         
   0  15   1       1077.14       1204.58        37.49 o                         
   1  15   1        801.21        794.95        27.15 o                         
   2  15   1         12.52         13.23         1.16 o                         
   3  15   1        469.40        446.04        17.00 o                         
   4  15   1          9.60          9.99         2.05 o                         
   5  15   1          4.96          4.90         2.73 o                         
   6  15   1         69.34         71.53         5.55 o                         
   7  15   1          4.05          2.52         5.78 o                         
  -8  16   1          1.22         -0.65         5.97 o                         
  -7  16   1          0.07          2.20         4.20 o                         
  -6  16   1        123.39        120.76         7.15 o                         
  -5  16   1         10.08         11.39         2.17 o                         
  -4  16   1         63.17         62.90         3.63 o                         
  -3  16   1         37.69         29.78         1.93 o                         
  -2  16   1         34.28         37.36         2.01 o                         
  -1  16   1        346.14        385.88        13.30 o                         
   0  16   1        229.20        237.76         7.40 o                         
   1  16   1         30.29         39.53         1.76 o                         
   2  16   1         87.77         72.78         3.03 o                         
   3  16   1        133.54        134.70         5.64 o                         
   4  16   1        140.29        123.07         6.45 o                         
   5  16   1         85.31         91.15         4.95 o                         
   6  16   1          0.79         -0.94         3.85 o                         
   7  16   1          0.12          4.43         5.93 o                         
  -8  17   1         12.01         12.81         6.35 o                         
  -7  17   1         85.14         82.39         9.19 o                         
  -6  17   1         62.35         52.11         4.93 o                         
  -5  17   1        149.05        161.57         7.23 o                         
  -4  17   1        133.98        122.86         4.66 o                         
  -3  17   1        227.16        229.75         8.50 o                         
  -2  17   1          5.68          4.16         0.87 o                         
  -1  17   1       1648.77       1785.16        57.97 o                         
   0  17   1       3311.90       3601.33       116.70 o                         
   1  17   1       1346.99       1443.22        46.83 o                         
   2  17   1          0.00         -0.32         1.05 o                         
   3  17   1         10.96          9.00         1.64 o                         
   4  17   1          1.31          1.63         2.09 o                         
   5  17   1         56.90         57.30         3.93 o                         
   6  17   1          2.71          0.82         3.89 o                         
   7  17   1         19.45         20.80         6.18 o                         
  -7  18   1        116.73        101.65         7.00 o                         
  -6  18   1         70.93         70.12         6.71 o                         
  -5  18   1        119.62        116.75         7.87 o                         
  -4  18   1        157.59        140.51         5.50 o                         
  -3  18   1          2.01          1.09         1.34 o                         
  -2  18   1        355.67        311.08         9.69 o                         
  -1  18   1       4276.69       4640.10       150.56 o                         
   0  18   1       1883.29       1995.48        64.90 o                         
   1  18   1        500.82        501.09        17.18 o                         
   2  18   1         49.46         53.46         2.45 o                         
   3  18   1         68.62         63.32         4.03 o                         
   4  18   1          5.81          1.66         2.04 o                         
   5  18   1         27.29         31.26         3.75 o                         
   6  18   1         45.82         41.12         4.55 o                         
   7  18   1          0.16         -0.67         5.96 o                         
  -7  19   1         14.03          8.86         4.16 o                         
  -6  19   1        185.51        175.75         9.73 o                         
  -5  19   1         39.67         33.95         2.72 o                         
  -4  19   1         86.97         82.37         4.32 o                         
  -3  19   1        547.16        507.53        18.29 o                         
  -2  19   1         44.08         53.67         2.05 o                         
  -1  19   1        126.43        135.58         5.37 o                         
   0  19   1        532.87        551.83        17.27 o                         
   1  19   1        686.61        665.62        22.81 o                         
   2  19   1          7.23          4.72         1.15 o                         
   3  19   1          4.00          7.07         1.88 o                         
   4  19   1         53.65         58.09         3.83 o                         
   5  19   1         33.85         38.49         3.46 o                         
   6  19   1         27.05         21.87         4.14 o                         
   7  19   1         44.13         41.10        13.70 o                         
  -7  20   1         10.04          5.03         4.16 o                         
  -6  20   1         17.40         14.52         4.94 o                         
  -5  20   1        959.34        970.98        36.58 o                         
  -4  20   1        358.93        332.24        13.71 o                         
  -3  20   1        171.83        146.01         5.70 o                         
  -2  20   1         12.58         10.08         1.16 o                         
  -1  20   1          4.81          4.79         0.85 o                         
   0  20   1        213.40        195.19         6.31 o                         
   1  20   1       1241.28       1294.73        44.26 o                         
   2  20   1         81.87         71.95         3.03 o                         
   3  20   1          1.54         -0.85         1.87 o                         
   4  20   1        695.40        708.11        28.91 o                         
   5  20   1        386.87        362.35        15.28 o                         
   6  20   1         27.40         29.21         4.36 o                         
  -7  21   1         10.20          2.49         4.06 o                         
  -6  21   1         36.13         38.39         3.98 o                         
  -5  21   1        221.60        216.33         8.62 o                         
  -4  21   1        274.14        281.84        11.89 o                         
  -3  21   1         15.90         17.12         1.89 o                         
  -2  21   1        211.34        192.08         6.77 o                         
  -1  21   1       1262.42       1301.26        40.55 o                         
   0  21   1          0.00          0.28         0.80 o                         
   1  21   1       1550.43       1619.18        61.73 o                         
   2  21   1        123.92        109.10         4.64 o                         
   3  21   1        693.40        668.97        25.83 o                         
   4  21   1        161.18        145.80         6.80 o                         
   5  21   1        269.00        257.52        11.20 o                         
   6  21   1         76.44         75.10         7.28 o                         
  -7  22   1          1.13         -0.24         4.03 o                         
  -6  22   1         21.22         24.09         3.30 o                         
  -5  22   1         73.80         63.83         4.20 o                         
  -4  22   1        335.90        347.06        14.51 o                         
  -3  22   1       1773.29       1721.76        65.71 o                         
  -2  22   1        298.50        255.73         8.79 o                         
  -1  22   1        270.30        277.22         8.38 o                         
   0  22   1        250.87        235.56         7.82 o                         
   1  22   1         33.16         28.21         2.45 o                         
   2  22   1         26.33         20.93         3.05 o                         
   3  22   1         31.88         36.20         2.69 o                         
   4  22   1        125.29        118.01         5.63 o                         
   5  22   1        167.72        173.90         8.36 o                         
   6  22   1         11.16          6.53         4.01 o                         
  -7  23   1         26.26         23.21         4.16 o                         
  -6  23   1          4.87          6.45         3.81 o                         
  -5  23   1         36.07         39.49         4.07 o                         
  -4  23   1        173.20        191.90         8.46 o                         
  -3  23   1         39.37         51.27         3.24 o                         
  -2  23   1         99.94         94.11         3.91 o                         
  -1  23   1          1.42          2.93         0.90 o                         
   0  23   1          9.14          7.93         0.98 o                         
   1  23   1         34.98         33.19         2.47 o                         
   2  23   1        199.77        182.68         9.54 o                         
   3  23   1        103.96        103.47         5.18 o                         
   4  23   1        266.35        272.94        11.88 o                         
   5  23   1          1.87          2.16         2.88 o                         
   6  23   1         39.62         25.94         4.33 o                         
  -7  24   1          0.01         -0.61         6.08 o                         
  -6  24   1         81.68         86.44         5.53 o                         
  -5  24   1         44.75         50.29         5.06 o                         
  -4  24   1        168.02        204.73         9.02 o                         
  -3  24   1       1595.57       1589.33        60.34 o                         
  -2  24   1         79.53         87.24         3.98 o                         
  -1  24   1         47.39         55.11         2.16 o                         
   0  24   1        101.13         96.35         3.43 o                         
   1  24   1        845.42        838.17        30.14 o                         
   2  24   1        700.23        678.74        33.18 o                         
   3  24   1          4.35          3.64         1.78 o                         
   4  24   1        282.89        264.88        11.48 o                         
   5  24   1          8.60          6.86         2.94 o                         
   6  24   1          9.64          2.89         3.93 o                         
  -7  25   1          5.22          1.76         6.07 o                         
  -6  25   1         76.95         84.81         5.97 o                         
  -5  25   1          5.43          5.83         3.14 o                         
  -4  25   1        181.72        188.43         8.40 o                         
  -3  25   1       1041.44       1051.01        39.76 o                         
  -2  25   1       2360.81       2411.42        97.70 o                         
  -1  25   1       1553.06       1528.18        51.80 o                         
   0  25   1       1024.18       1023.45        39.02 o                         
   1  25   1         69.03         64.85         3.89 o                         
   2  25   1        130.03        130.23         5.95 o                         
   3  25   1         35.18         39.47         2.61 o                         
   4  25   1         66.87         75.76         4.22 o                         
   5  25   1          4.58          4.54         2.99 o                         
   6  25   1         38.80         37.91         4.65 o                         
  -7  26   1          6.35          6.26         6.44 o                         
  -6  26   1         14.94         22.37         4.18 o                         
  -5  26   1          4.38          2.53         3.09 o                         
  -4  26   1         70.14         68.67         4.18 o                         
  -3  26   1        133.42        143.03         6.10 o                         
  -2  26   1        203.51        210.86         8.93 o                         
  -1  26   1        145.98        161.81         6.05 o                         
   0  26   1        223.45        218.34         8.82 o                         
   1  26   1         19.57         19.92         2.60 o                         
   2  26   1        219.65        202.47         7.70 o                         
   3  26   1       1464.91       1509.27        57.06 o                         
   4  26   1          0.06         -2.26         2.26 o                         
   5  26   1          0.30          1.58         3.00 o                         
   6  26   1          9.43         10.55         4.07 o                         
  -6  27   1          1.36         -1.66         4.06 o                         
  -5  27   1         84.94         90.00         5.29 o                         
  -4  27   1         35.19         31.21         3.62 o                         
  -3  27   1        274.10        281.45        11.95 o                         
  -2  27   1         31.73         33.11         2.44 o                         
  -1  27   1         41.77         44.23         3.47 o                         
   0  27   1          5.00          5.99         2.00 o                         
   1  27   1        782.56        793.51        34.80 o                         
   2  27   1         38.10         39.55         3.11 o                         
   3  27   1        181.76        194.60         8.57 o                         
   4  27   1          3.29         -0.43         2.34 o                         
   5  27   1          2.96          1.32         3.05 o                         
   6  27   1         20.57         23.32         4.18 o                         
  -6  28   1          0.09         -3.01         4.19 o                         
  -5  28   1         62.09         47.18         4.13 o                         
  -4  28   1          0.20         -0.23         2.50 o                         
  -3  28   1        996.88       1071.85        43.12 o                         
  -2  28   1          1.02          1.86         1.66 o                         
  -1  28   1         22.54         25.63         2.74 o                         
   0  28   1         86.61         94.07         4.64 o                         
   1  28   1         82.13         85.23         4.53 o                         
   2  28   1        132.93        131.34         6.93 o                         
   3  28   1         16.16         19.32         3.29 o                         
   4  28   1        100.29        105.61         5.40 o                         
   5  28   1          9.76          9.50         3.13 o                         
  -6  29   1          6.96          9.77         4.38 o                         
  -5  29   1          0.43          3.09         3.33 o                         
  -4  29   1          1.43          1.77         2.63 o                         
  -3  29   1        264.51        268.82        11.58 o                         
  -2  29   1        139.18        130.14         6.40 o                         
  -1  29   1        575.92        579.34        27.36 o                         
   0  29   1        639.37        635.67        27.80 o                         
   1  29   1         72.52         74.31         7.91 o                         
   2  29   1         17.80         15.17         2.75 o                         
   3  29   1        387.49        403.57        17.09 o                         
   4  29   1          0.02         -0.36         2.78 o                         
   5  29   1        142.92        142.66         7.03 o                         
  -6  30   1         16.58         17.25         4.74 o                         
  -5  30   1         37.46         32.32         3.90 o                         
  -4  30   1         27.39         24.96         3.09 o                         
  -3  30   1          0.00          3.92         2.28 o                         
  -2  30   1          0.33          0.65         2.76 o                         
  -1  30   1        463.19        465.60        22.51 o                         
   0  30   1         55.09         53.70         3.72 o                         
   1  30   1        593.33        579.14        23.98 o                         
   2  30   1         52.71         39.19         3.48 o                         
   3  30   1        107.15        100.43         6.06 o                         
   4  30   1          2.64         -2.84         4.04 o                         
   5  30   1         37.83         33.49         4.30 o                         
  -6  31   1         22.80         21.78         4.82 o                         
  -5  31   1          1.19          1.87         3.59 o                         
  -4  31   1          1.71         -0.24         2.69 o                         
  -3  31   1         68.51         66.34         8.06 o                         
  -2  31   1          0.84         -1.71         2.87 o                         
  -1  31   1        282.63        281.75        14.07 o                         
   0  31   1         39.07         42.96         3.96 o                         
   1  31   1        535.16        515.00        21.23 o                         
   2  31   1         51.46         40.32         3.55 o                         
   3  31   1         77.23         97.53         5.59 o                         
   4  31   1         33.88         27.66         4.37 o                         
   5  31   1         16.12         14.38         3.88 o                         
  -6  32   1        189.50        193.14        12.87 o                         
  -5  32   1         33.35         29.11         4.49 o                         
  -4  32   1          7.98          5.11         2.96 o                         
  -3  32   1         39.93         38.62         3.48 o                         
  -2  32   1         11.95         15.26         3.53 o                         
  -1  32   1        407.98        370.84        17.80 o                         
   0  32   1         28.01         26.20         3.58 o                         
   1  32   1        248.03        248.37        12.17 o                         
   2  32   1          1.13         -2.53         2.97 o                         
   3  32   1         26.96         26.16         3.75 o                         
   4  32   1         25.69         17.60         4.40 o                         
   5  32   1         37.25         34.19         4.80 o                         
  -6  33   1         42.89         49.70         9.19 o                         
  -5  33   1         24.28         21.04         4.20 o                         
  -4  33   1          0.19         -1.06         2.97 o                         
  -3  33   1         20.66         20.41         3.89 o                         
  -2  33   1          2.14          0.51         3.14 o                         
  -1  33   1        147.02        170.04        10.37 o                         
   0  33   1         45.93         31.28         3.70 o                         
   1  33   1        158.97        162.44         8.31 o                         
   2  33   1          0.93         -0.77         3.09 o                         
   3  33   1          0.50         -0.04         3.51 o                         
   4  33   1         65.53         61.07         5.74 o                         
   5  33   1          2.13         -1.53         5.89 o                         
  -5  34   1          0.02         -1.38         3.90 o                         
  -4  34   1         16.88         15.64         4.03 o                         
  -3  34   1          0.47         -0.02         3.67 o                         
  -2  34   1         12.95         11.31         3.53 o                         
  -1  34   1         83.88         75.16         5.78 o                         
   0  34   1        100.09         95.41         6.52 o                         
   1  34   1          0.89          4.55         3.21 o                         
   2  34   1         34.68         36.93         4.70 o                         
   3  34   1         37.90         33.38         4.23 o                         
   4  34   1          1.45         -4.17         4.83 o                         
  -5  35   1          0.05          1.24         4.10 o                         
  -4  35   1        111.33        109.53         7.81 o                         
  -3  35   1          0.02          4.38         3.86 o                         
  -2  35   1          0.10         -0.01         3.38 o                         
  -1  35   1         26.47         33.24         4.18 o                         
   0  35   1          0.39          4.77         3.44 o                         
   1  35   1         57.54         67.99         5.84 o                         
   2  35   1          0.02          2.76         3.64 o                         
   3  35   1          0.12          2.69         4.29 o                         
   4  35   1          1.24          3.23         4.98 o                         
  -5  36   1        105.69        120.21         7.83 o                         
  -4  36   1         14.20          8.01         4.88 o                         
  -3  36   1          4.03          5.63         5.05 o                         
  -2  36   1          8.90         15.40         3.77 o                         
  -1  36   1         15.21         24.07         4.19 o                         
   0  36   1         58.49         50.18         5.07 o                         
   1  36   1         14.52          8.63         3.57 o                         
   2  36   1          3.85          7.05         3.94 o                         
   3  36   1         43.35         55.01         5.39 o                         
   4  36   1          9.24          8.26         5.30 o                         
  -5  37   1          2.76          1.69         6.41 o                         
  -4  37   1         10.09         15.19         5.31 o                         
  -3  37   1         81.86         95.11        12.61 o                         
  -2  37   1          2.85          7.11         4.09 o                         
  -1  37   1          5.04          7.94         3.96 o                         
   0  37   1          5.76          6.97         4.01 o                         
   1  37   1          0.39         -2.46         3.96 o                         
   2  37   1          3.18          5.03         3.96 o                         
   3  37   1          0.09         -1.70         5.00 o                         
   4  37   1         38.17         45.91         6.12 o                         
  -4  38   1         34.24         50.98         8.40 o                         
  -3  38   1          6.48          9.79         4.79 o                         
  -2  38   1         11.20         12.14         4.61 o                         
  -1  38   1          2.70         10.80         4.29 o                         
   0  38   1          4.40         -3.43         4.24 o                         
   1  38   1          5.41          6.13         4.42 o                         
   2  38   1          0.70          3.42         4.14 o                         
   3  38   1         40.59         40.87         5.85 o                         
  -4  39   1         27.38         36.73         6.41 o                         
  -3  39   1         24.62         28.07         5.16 o                         
  -2  39   1          8.68          6.78         4.79 o                         
  -1  39   1          0.05         -4.42         4.42 o                         
   0  39   1          9.00          6.60         4.60 o                         
   1  39   1          5.96          7.88         4.65 o                         
   2  39   1          2.74          4.48         4.46 o                         
   3  39   1         13.35         10.08         5.74 o                         
  -4  40   1          5.40          1.11         6.82 o                         
  -3  40   1          4.23          0.46         5.16 o                         
  -2  40   1          8.05         14.88         5.06 o                         
  -1  40   1          0.09          4.43         4.70 o                         
   0  40   1          0.19          0.18         4.77 o                         
   1  40   1          4.26          4.92         5.27 o                         
   2  40   1          2.97          1.71         4.77 o                         
   3  40   1          5.88         -0.71         5.75 o                         
  -3  41   1         68.31         66.16        11.45 o                         
  -2  41   1          2.49          1.11         5.22 o                         
  -1  41   1          3.34          4.87         5.00 o                         
   0  41   1          3.76          5.13         5.19 o                         
   1  41   1          4.10          0.09         5.36 o                         
   2  41   1          0.03         -0.18         5.45 o                         
  -3  42   1          4.82          0.27         6.51 o                         
  -2  42   1          8.28          7.95         5.73 o                         
  -1  42   1          7.71          9.83         6.01 o                         
   0  42   1          0.55         -4.75         5.35 o                         
   1  42   1         15.55         35.41         6.12 o                         
   2  42   1          9.70          7.33         5.76 o                         
  -2  43   1          3.27         -2.41         6.23 o                         
  -1  43   1          5.57         11.42         5.77 o                         
   0  43   1         50.21         50.61         6.68 o                         
   1  43   1         81.59        117.63        14.09 o                         
  -2  44   1         16.92         17.33         7.03 o                         
  -1  44   1         92.28        126.86        11.12 o                         
   0  44   1          8.78         14.79         6.16 o                         
   1  44   1          3.60          7.84         6.50 o                         
  -8   0   2        272.50        289.36        24.22 o                         
  -6   0   2        102.04        114.41         7.40 o                         
  -4   0   2       2670.09       3086.91       125.57 o                         
  -2   0   2        865.76        958.60        42.18 o                         
   0   0   2       2484.61       2540.95       111.39 o                         
   2   0   2       1628.80       1676.92        68.39 o                         
   4   0   2        227.31        201.96        10.52 o                         
   6   0   2          7.13          0.00        11.99 o                         
  -8   1   2          2.28          7.90         5.13 o                         
  -7   1   2        201.42        211.36        12.84 o                         
  -6   1   2         63.80         76.39         4.61 o                         
  -5   1   2        448.90        456.94        16.59 o                         
  -4   1   2        337.59        354.42        10.72 o                         
  -3   1   2        255.82        246.30         7.46 o                         
  -2   1   2         83.71         90.00         2.94 o                         
  -1   1   2         37.72         34.10         1.29 o                         
   0   1   2      53751.61      53710.59      1664.28 o                         
   1   1   2         91.20         75.62         2.37 o                         
   2   1   2          7.54          7.98         0.93 o                         
   3   1   2          4.08          7.21         1.21 o                         
   4   1   2         29.25         28.35         2.11 o                         
   5   1   2         49.03         55.57         4.15 o                         
   6   1   2        107.71        121.04        11.44 o                         
  -8   2   2         70.85         98.78         8.24 o                         
  -7   2   2          0.53          2.58         3.54 o                         
  -6   2   2       2260.00       2468.25        94.04 o                         
  -5   2   2        163.54        154.07         5.98 o                         
  -4   2   2        147.96        146.96         4.80 o                         
  -3   2   2         15.22         15.69         0.98 o                         
  -2   2   2        255.05        235.61         7.05 o                         
  -1   2   2         66.76         56.31         1.85 o                         
   0   2   2      22867.11      24111.44       747.70 o                         
   1   2   2        557.25        535.64        15.48 o                         
   2   2   2          2.30          6.71         0.90 o                         
   3   2   2        796.26        760.83        22.80 o                         
   4   2   2         38.32         37.28         2.32 o                         
   5   2   2          0.09          0.54         3.12 o                         
   6   2   2         69.63         66.73         8.35 o                         
   7   2   2         17.52          5.71        14.84 o                         
  -8   3   2          0.31         -0.57         5.00 o                         
  -7   3   2        215.94        234.21        11.30 o                         
  -6   3   2        305.47        311.30        12.28 o                         
  -5   3   2        191.04        169.82         6.49 o                         
  -4   3   2        144.78        143.22         4.51 o                         
  -3   3   2          7.84         14.34         0.91 o                         
  -2   3   2       2226.18       2406.76        69.15 o                         
  -1   3   2        132.76        121.40         3.66 o                         
   0   3   2       4183.79       4117.81       139.87 o                         
   1   3   2        408.49        398.96        12.03 o                         
   2   3   2        167.95        172.76         5.10 o                         
   3   3   2         57.15         52.28         2.11 o                         
   4   3   2          0.77         -0.61         1.80 o                         
   5   3   2          5.68          3.77         3.26 o                         
   6   3   2         23.96         36.38         6.71 o                         
   7   3   2          4.85          0.57        17.12 o                         
  -8   4   2          6.88          6.62         5.14 o                         
  -7   4   2         70.91         79.59         5.18 o                         
  -6   4   2         47.77         51.88         5.01 o                         
  -5   4   2        165.73        155.41         6.00 o                         
  -4   4   2       1002.47       1310.05        37.68 o                         
  -3   4   2       2218.05       2482.30        77.07 o                         
  -2   4   2       6545.41       7231.55       207.76 o                         
  -1   4   2       4295.27       4281.96       127.58 o                         
   0   4   2       8950.50       9119.74       271.95 o                         
   1   4   2        386.53        361.05        10.92 o                         
   2   4   2        780.66        746.00        22.32 o                         
   3   4   2         80.06         78.48         2.88 o                         
   4   4   2         64.54         65.06         3.61 o                         
   5   4   2        131.68        146.73         7.68 o                         
   6   4   2        603.96        643.12        40.86 o                         
   7   4   2         14.98         30.25        17.12 o                         
  -8   5   2          0.45          4.60         5.31 o                         
  -7   5   2        177.10        202.48        10.13 o                         
  -6   5   2        636.47        662.53        29.44 o                         
  -5   5   2          1.46          1.43         1.45 o                         
  -4   5   2        200.75        216.85         6.45 o                         
  -3   5   2        645.39        682.21        20.42 o                         
  -2   5   2       2416.35       2677.33        76.97 o                         
  -1   5   2         18.73         19.38         0.86 o                         
   0   5   2       2601.08       2775.06        82.63 o                         
   1   5   2       1731.64       1740.41        56.50 o                         
   2   5   2        216.21        206.65         6.12 o                         
   3   5   2        140.07        134.44         4.35 o                         
   4   5   2        565.62        561.36        20.51 o                         
   5   5   2        238.44        245.59        12.86 o                         
   6   5   2        134.20        153.37        16.64 o                         
   7   5   2          3.59         14.32         7.89 o                         
  -8   6   2          4.43         10.69         7.17 o                         
  -7   6   2         11.16         11.68         3.28 o                         
  -6   6   2        156.31        181.81         8.00 o                         
  -5   6   2        623.54        668.71        22.96 o                         
  -4   6   2          9.67         10.70         1.06 o                         
  -3   6   2        325.86        353.12        11.07 o                         
  -2   6   2          7.03         11.00         0.72 o                         
  -1   6   2          0.15          0.36         0.38 o                         
   0   6   2        308.82        301.35         8.42 o                         
   1   6   2         75.52         72.49         2.50 o                         
   2   6   2         27.46         26.41         1.29 o                         
   3   6   2          8.73          6.92         1.35 o                         
   4   6   2         82.49         77.65         3.62 o                         
   5   6   2         20.95         26.65         4.53 o                         
   6   6   2          5.71          5.73         5.79 o                         
   7   6   2        447.89        462.60        31.08 o                         
  -8   7   2         80.21         96.42         9.97 o                         
  -7   7   2        194.33        191.96         9.47 o                         
  -6   7   2         24.58         23.14         2.64 o                         
  -5   7   2         67.59         92.73         6.85 o                         
  -4   7   2       1109.01       1177.73        33.87 o                         
  -3   7   2       1774.69       2054.00        63.77 o                         
  -2   7   2        585.62        547.31        16.97 o                         
  -1   7   2        952.73        955.85        29.66 o                         
   0   7   2        504.78        499.38        13.90 o                         
   1   7   2         13.09         18.21         1.31 o                         
   2   7   2         16.66         21.56         1.18 o                         
   3   7   2         19.05         22.15         1.71 o                         
   4   7   2         12.95         12.22         2.12 o                         
   5   7   2          4.05          4.46         4.10 o                         
   6   7   2         10.32          2.77         4.85 o                         
   7   7   2          1.39         14.57         8.14 o                         
  -8   8   2         64.80         64.09         6.54 o                         
  -7   8   2         82.91         96.33         5.74 o                         
  -6   8   2         59.29         57.52         3.87 o                         
  -5   8   2        479.23        475.87        15.03 o                         
  -4   8   2        388.68        498.59        14.49 o                         
  -3   8   2       1589.38       1927.73        57.60 o                         
  -2   8   2       1701.23       1894.27        58.82 o                         
  -1   8   2        426.21        387.27        12.56 o                         
   0   8   2         16.18         21.23         1.12 o                         
   1   8   2         27.06         24.99         1.08 o                         
   2   8   2        213.03        175.88         5.43 o                         
   3   8   2         11.15          8.31         1.55 o                         
   4   8   2          1.39         -0.74         2.01 o                         
   5   8   2          2.46         10.22         4.32 o                         
   6   8   2        121.57        120.64        10.07 o                         
   7   8   2         48.36         29.35         8.26 o                         
  -8   9   2         10.46          8.53         5.46 o                         
  -7   9   2          1.16          2.22         3.32 o                         
  -6   9   2         27.71         35.25         2.97 o                         
  -5   9   2         20.19         13.98         1.72 o                         
  -4   9   2          0.91          0.35         0.97 o                         
  -3   9   2        552.70        567.83        16.43 o                         
  -2   9   2         96.01        103.63         3.27 o                         
  -1   9   2        230.61        229.54         7.56 o                         
   0   9   2         26.73         25.62         1.06 o                         
   1   9   2         77.29         69.33         2.67 o                         
   2   9   2         69.77         58.97         2.15 o                         
   3   9   2         98.85         95.45         5.03 o                         
   4   9   2         30.20         29.41         2.62 o                         
   5   9   2         83.79         81.79         9.28 o                         
   6   9   2         31.38         31.07         5.39 o                         
   7   9   2         35.95         43.32         8.77 o                         
  -8  10   2         33.88         39.65         7.26 o                         
  -7  10   2         61.17         54.40         4.40 o                         
  -6  10   2         22.38         20.29         2.75 o                         
  -5  10   2          5.74          2.26         1.58 o                         
  -4  10   2        342.50        351.40        10.72 o                         
  -3  10   2        305.74        344.35        10.05 o                         
  -2  10   2        203.27        216.95         6.73 o                         
  -1  10   2        125.95         98.88         3.43 o                         
   0  10   2          4.55          1.00         0.56 o                         
   1  10   2          0.02          1.15         0.69 o                         
   2  10   2          2.71          2.28         0.98 o                         
   3  10   2        275.55        267.32         9.38 o                         
   4  10   2          0.32          1.79         2.21 o                         
   5  10   2          5.09          3.81         3.79 o                         
   6  10   2         81.58         82.61         7.05 o                         
   7  10   2         25.56         14.27        14.27 o                         
  -8  11   2          3.62          5.25         5.17 o                         
  -7  11   2        129.83        155.63         8.13 o                         
  -6  11   2        934.09        951.95        38.68 o                         
  -5  11   2          0.18          0.64         1.56 o                         
  -4  11   2        233.17        242.00         7.39 o                         
  -3  11   2         10.22         14.70         1.22 o                         
  -2  11   2       1262.69       1299.87        40.34 o                         
  -1  11   2        318.74        317.15        10.34 o                         
   0  11   2          2.44          0.34         0.60 o                         
   1  11   2        119.19        104.16         3.16 o                         
   2  11   2       1034.73       1032.53        34.73 o                         
   3  11   2         47.48         42.06         2.54 o                         
   4  11   2        284.25        278.83        11.22 o                         
   5  11   2          4.62          5.81         3.78 o                         
   6  11   2         10.50          8.25         4.91 o                         
  -8  12   2         20.52         13.04         5.11 o                         
  -7  12   2         16.75         19.64         3.55 o                         
  -6  12   2        150.43        169.76         8.30 o                         
  -5  12   2         72.82         78.70         3.37 o                         
  -4  12   2          3.55          4.21         0.99 o                         
  -3  12   2         54.29         71.28         2.52 o                         
  -2  12   2       1479.92       1682.47        57.25 o                         
  -1  12   2        107.08         97.59         3.61 o                         
   0  12   2        262.42        262.29         8.28 o                         
   1  12   2         78.03         66.93         2.17 o                         
   2  12   2          0.90          1.10         1.06 o                         
   3  12   2        145.57        135.44         6.07 o                         
   4  12   2        336.96        339.23        14.30 o                         
   5  12   2          9.85         16.11         3.48 o                         
   6  12   2        132.17        104.67        11.10 o                         
  -8  13   2         75.76         77.47         7.09 o                         
  -7  13   2         11.43         11.59         5.18 o                         
  -6  13   2        332.83        310.07        14.33 o                         
  -5  13   2         35.69         33.95         2.38 o                         
  -4  13   2         21.81         21.89         1.42 o                         
  -3  13   2         77.65         84.76         3.26 o                         
  -2  13   2         11.07         12.06         1.09 o                         
  -1  13   2        207.16        188.58         6.89 o                         
   0  13   2        666.04        694.87        21.65 o                         
   1  13   2        122.85        117.18         3.84 o                         
   2  13   2         38.77         30.73         1.70 o                         
   3  13   2         15.34         16.49         2.24 o                         
   4  13   2        106.54        115.11         8.99 o                         
   5  13   2          0.48          3.38         3.33 o                         
   6  13   2         99.25         94.68         7.70 o                         
  -8  14   2          3.79          6.13         4.65 o                         
  -7  14   2         90.44         76.29         5.48 o                         
  -6  14   2         10.64         12.12         2.61 o                         
  -5  14   2         41.74         37.96         2.75 o                         
  -4  14   2         39.92         40.29         1.88 o                         
  -3  14   2         10.73         11.17         1.03 o                         
  -2  14   2        101.09        104.06         3.64 o                         
  -1  14   2         19.45         22.32         1.32 o                         
   0  14   2       1496.87       1625.33        50.59 o                         
   1  14   2        305.37        294.02         9.28 o                         
   2  14   2          6.94          3.20         1.36 o                         
   3  14   2         36.45         37.86         2.82 o                         
   4  14   2         90.16         86.57         4.89 o                         
   5  14   2         39.87         36.24         4.72 o                         
   6  14   2         16.39         14.61         5.14 o                         
  -8  15   2         47.05         53.64         5.71 o                         
  -7  15   2          6.53         -0.49         3.25 o                         
  -6  15   2        468.29        462.86        20.66 o                         
  -5  15   2        319.89        262.27         9.91 o                         
  -4  15   2         16.09         14.63         1.77 o                         
  -3  15   2         85.80         71.27         3.13 o                         
  -2  15   2        833.71        853.37        29.10 o                         
  -1  15   2        204.89        220.66         8.03 o                         
   0  15   2       1078.74       1142.12        35.40 o                         
   1  15   2         52.07         58.65         2.43 o                         
   2  15   2        623.79        594.47        22.70 o                         
   3  15   2         50.91         52.09         2.90 o                         
   4  15   2         34.90         30.91         3.19 o                         
   5  15   2          8.94         13.95         3.39 o                         
   6  15   2         47.57         41.77         5.78 o                         
  -8  16   2         32.81         35.46         5.23 o                         
  -7  16   2          6.03          8.43         3.51 o                         
  -6  16   2        325.57        311.91        15.56 o                         
  -5  16   2        248.52        229.36         8.66 o                         
  -4  16   2          5.88          4.49         1.68 o                         
  -3  16   2       1269.15       1353.77        43.84 o                         
  -2  16   2        185.03        167.57         5.81 o                         
  -1  16   2        103.51         97.21         3.76 o                         
   0  16   2        145.40        159.53         5.11 o                         
   1  16   2        468.94        438.59        15.90 o                         
   2  16   2         68.28         67.54         4.39 o                         
   3  16   2        143.49        142.26         5.99 o                         
   4  16   2          8.48          7.63         2.37 o                         
   5  16   2         46.14         46.62         3.92 o                         
   6  16   2         58.87         56.36         6.20 o                         
  -8  17   2          2.56         -0.10         4.48 o                         
  -7  17   2          6.86          2.18         3.38 o                         
  -6  17   2          2.50          3.49         2.55 o                         
  -5  17   2         20.27         23.99         2.15 o                         
  -4  17   2         74.30         75.58         3.59 o                         
  -3  17   2         20.93         20.66         2.18 o                         
  -2  17   2         22.29         27.70         1.71 o                         
  -1  17   2       1048.14       1096.87        39.43 o                         
   0  17   2        117.62        115.73         3.77 o                         
   1  17   2         83.44         82.31         3.57 o                         
   2  17   2         66.99         68.73         3.20 o                         
   3  17   2          3.43          5.75         1.90 o                         
   4  17   2        126.60        118.33         5.42 o                         
   5  17   2          3.40         -0.51         3.21 o                         
   6  17   2         10.62          6.25         4.86 o                         
  -8  18   2         31.33         22.48         4.88 o                         
  -7  18   2         15.51         10.81         3.32 o                         
  -6  18   2         18.69         10.21         2.59 o                         
  -5  18   2         16.39          8.31         2.34 o                         
  -4  18   2        156.41        131.85         5.64 o                         
  -3  18   2         34.06         29.86         1.80 o                         
  -2  18   2         17.64         24.15         1.87 o                         
  -1  18   2        239.31        230.24         7.99 o                         
   0  18   2         96.62         96.96         3.54 o                         
   1  18   2       2146.05       2243.57        85.26 o                         
   2  18   2        277.22        270.62        10.06 o                         
   3  18   2        595.74        598.83        22.83 o                         
   4  18   2        131.66        127.42         5.76 o                         
   5  18   2          0.20         -1.55         3.19 o                         
   6  18   2          1.17          1.28         4.96 o                         
  -8  19   2          2.94          2.35         4.62 o                         
  -7  19   2          2.42          2.44         3.36 o                         
  -6  19   2         14.64         11.99         2.60 o                         
  -5  19   2          2.41          0.80         2.57 o                         
  -4  19   2        764.62        689.24        26.36 o                         
  -3  19   2        190.26        157.16         5.89 o                         
  -2  19   2        602.56        620.84        22.32 o                         
  -1  19   2         25.60         28.24         1.75 o                         
   0  19   2        947.98        934.65        31.77 o                         
   1  19   2        440.37        405.62        16.39 o                         
   2  19   2          1.67          3.21         1.26 o                         
   3  19   2        102.25         97.44         5.42 o                         
   4  19   2        201.34        201.51         8.44 o                         
   5  19   2         11.99          8.85         3.34 o                         
   6  19   2          0.04         -4.60         4.94 o                         
  -8  20   2          5.46          6.62         4.34 o                         
  -7  20   2         10.87          5.94         3.14 o                         
  -6  20   2         75.54         72.19         6.00 o                         
  -5  20   2         33.93         35.94         3.66 o                         
  -4  20   2         48.06         43.78         3.00 o                         
  -3  20   2       1091.45       1071.10        40.49 o                         
  -2  20   2        100.47         93.57         3.80 o                         
  -1  20   2         79.96         65.11         2.80 o                         
   0  20   2        747.73        738.43        25.00 o                         
   1  20   2        318.79        294.48        11.98 o                         
   2  20   2         50.12         45.99         2.39 o                         
   3  20   2         23.10         20.52         2.20 o                         
   4  20   2         31.33         30.26         3.27 o                         
   5  20   2          9.19          6.59         3.44 o                         
   6  20   2         14.04         15.15         7.79 o                         
  -7  21   2          2.02         -0.16         5.10 o                         
  -6  21   2          3.56          4.81         4.14 o                         
  -5  21   2         82.85         94.20         6.69 o                         
  -4  21   2        440.27        440.09        18.15 o                         
  -3  21   2          0.01          2.26         1.75 o                         
  -2  21   2        110.97        103.87         4.24 o                         
  -1  21   2        387.36        350.01        12.08 o                         
   0  21   2          2.73          3.25         1.05 o                         
   1  21   2          5.14          8.13         2.04 o                         
   2  21   2        118.93        116.23         5.43 o                         
   3  21   2       1329.68       1366.85        55.41 o                         
   4  21   2         99.68        111.42         8.79 o                         
   5  21   2         14.67          8.69         3.62 o                         
   6  21   2         94.68         90.29         8.34 o                         
  -7  22   2          1.39         -1.90         5.31 o                         
  -6  22   2        160.53        137.31         9.13 o                         
  -5  22   2         39.93         43.56         3.54 o                         
  -4  22   2         98.61        100.33         5.27 o                         
  -3  22   2        919.35        897.06        34.08 o                         
  -2  22   2        890.48        841.38        30.32 o                         
  -1  22   2          8.38         11.15         1.59 o                         
   0  22   2          5.96          4.69         1.15 o                         
   1  22   2         29.52         23.79         2.16 o                         
   2  22   2         11.72         12.38         2.32 o                         
   3  22   2        148.40        149.99         6.36 o                         
   4  22   2        771.88        789.76        34.87 o                         
   5  22   2          1.45          1.58         3.37 o                         
   6  22   2         25.75         24.74         5.38 o                         
  -7  23   2          0.05         -5.16         5.52 o                         
  -6  23   2        103.81        100.53        11.86 o                         
  -5  23   2        238.48        239.59        10.59 o                         
  -4  23   2       1502.44       1524.04        66.61 o                         
  -3  23   2        334.04        343.33        13.19 o                         
  -2  23   2        116.86        125.67         5.10 o                         
  -1  23   2          9.54          9.60         1.51 o                         
   0  23   2        370.07        363.43        12.25 o                         
   1  23   2        310.31        269.27        11.43 o                         
   2  23   2        782.00        824.54        40.02 o                         
   3  23   2        109.37        110.69         5.02 o                         
   4  23   2         18.63         21.80         2.98 o                         
   5  23   2         25.56         24.54         3.81 o                         
   6  23   2         22.53         25.82         5.75 o                         
  -7  24   2         51.78         50.69         6.74 o                         
  -6  24   2          0.68         -4.21         4.21 o                         
  -5  24   2          4.81          5.86         2.85 o                         
  -4  24   2        942.60        982.97        43.03 o                         
  -3  24   2       1192.99       1163.09        44.35 o                         
  -2  24   2          1.89          4.15         1.77 o                         
  -1  24   2          4.08          4.43         1.64 o                         
   0  24   2          3.05          2.65         1.46 o                         
   1  24   2        214.30        209.46         8.99 o                         
   2  24   2        214.65        210.12         9.14 o                         
   3  24   2         68.41         73.82         3.80 o                         
   4  24   2         98.71         93.55         5.04 o                         
   5  24   2         10.07         12.42         3.59 o                         
  -7  25   2         45.94         54.73         7.83 o                         
  -6  25   2          3.89          2.19         4.26 o                         
  -5  25   2         14.02         10.01         3.41 o                         
  -4  25   2         39.71         48.23         4.38 o                         
  -3  25   2        102.45        105.40         5.08 o                         
  -2  25   2        516.80        494.80        19.17 o                         
  -1  25   2        263.78        239.42         9.06 o                         
   0  25   2         17.82         19.63         2.00 o                         
   1  25   2         16.82         17.48         2.11 o                         
   2  25   2        305.76        292.19        12.04 o                         
   3  25   2        201.81        220.28         9.82 o                         
   4  25   2        243.53        234.20        10.45 o                         
   5  25   2          6.61          5.57         3.69 o                         
  -7  26   2         20.82         27.91         6.53 o                         
  -6  26   2        120.06        107.02         9.96 o                         
  -5  26   2         32.83         41.99         5.28 o                         
  -4  26   2       1307.04       1283.70        56.12 o                         
  -3  26   2         44.54         46.66         4.83 o                         
  -2  26   2        330.48        322.33        12.76 o                         
  -1  26   2        106.97        108.15         4.55 o                         
   0  26   2        345.02        348.86        13.46 o                         
   1  26   2          0.02          1.01         1.86 o                         
   2  26   2         57.55         66.83         4.70 o                         
   3  26   2         18.30         19.07         4.55 o                         
   4  26   2         55.78         48.62         3.64 o                         
   5  26   2          2.09          2.77         3.53 o                         
  -7  27   2          0.59          8.18         6.33 o                         
  -6  27   2          1.00          3.72         4.20 o                         
  -5  27   2          0.11         -0.59         3.27 o                         
  -4  27   2        206.34        197.01         9.42 o                         
  -3  27   2        212.31        208.93         9.17 o                         
  -2  27   2        344.22        332.66        15.06 o                         
  -1  27   2          1.89          3.43         1.80 o                         
   0  27   2        802.28        762.69        29.29 o                         
   1  27   2          3.26          0.96         2.08 o                         
   2  27   2        521.37        554.36        27.41 o                         
   3  27   2        281.01        290.77        13.78 o                         
   4  27   2         14.77         14.88         2.81 o                         
   5  27   2         41.01         42.91         4.45 o                         
  -7  28   2         33.18         34.65         6.88 o                         
  -6  28   2         83.68         86.67         6.35 o                         
  -5  28   2         33.10         27.07         3.60 o                         
  -4  28   2          4.64          5.73         2.69 o                         
  -3  28   2       1253.73       1269.70        61.57 o                         
  -2  28   2        197.10        193.54         9.15 o                         
  -1  28   2        140.00        151.13         5.83 o                         
   0  28   2          0.28          6.69         1.83 o                         
   1  28   2        145.42        144.10         6.62 o                         
   2  28   2          2.82          7.55         2.41 o                         
   3  28   2          6.69          6.54         2.84 o                         
   4  28   2        274.55        282.94        13.56 o                         
   5  28   2          0.04          4.51         3.67 o                         
  -6  29   2          3.84         11.88         4.54 o                         
  -5  29   2         21.17         17.52         3.83 o                         
  -4  29   2          3.62          2.94         2.69 o                         
  -3  29   2          0.42          4.55         2.58 o                         
  -2  29   2         50.01         51.32         3.39 o                         
  -1  29   2        585.09        565.80        21.82 o                         
   0  29   2        550.91        528.30        20.10 o                         
   1  29   2         56.17         61.88         3.69 o                         
   2  29   2          0.38          0.29         2.29 o                         
   3  29   2         81.30         77.02         4.72 o                         
   4  29   2        305.26        327.53        17.08 o                         
   5  29   2         41.78         32.79         4.18 o                         
  -6  30   2         47.60         36.66         5.01 o                         
  -5  30   2         54.92         56.07         4.87 o                         
  -4  30   2         95.95         99.08         6.18 o                         
  -3  30   2        181.84        182.30        10.88 o                         
  -2  30   2        257.40        265.68        12.02 o                         
  -1  30   2        292.00        278.27        12.33 o                         
   0  30   2          8.56          6.77         1.90 o                         
   1  30   2          9.21         10.18         2.16 o                         
   2  30   2         30.28         29.55         4.66 o                         
   3  30   2          8.65         10.83         2.94 o                         
   4  30   2        192.39        189.24        10.68 o                         
   5  30   2          0.00          2.00         4.66 o                         
  -6  31   2          3.22          1.93         4.54 o                         
  -5  31   2          7.13         11.56         3.85 o                         
  -4  31   2         20.72          9.12         3.14 o                         
  -3  31   2          0.77          0.53         2.50 o                         
  -2  31   2          7.41          8.50         2.31 o                         
  -1  31   2        300.08        289.46        13.14 o                         
   0  31   2         28.99         29.44         2.39 o                         
   1  31   2        270.64        266.75        10.86 o                         
   2  31   2         51.98         57.82         5.51 o                         
   3  31   2          3.56          1.69         2.81 o                         
   4  31   2        168.39        150.47         8.28 o                         
  -6  32   2         25.24         24.19         5.10 o                         
  -5  32   2          0.01          1.65         3.80 o                         
  -4  32   2          0.00          0.53         3.16 o                         
  -3  32   2         40.24         34.81         3.29 o                         
  -2  32   2         22.58         27.23         2.89 o                         
  -1  32   2          9.19          9.56         2.17 o                         
   0  32   2        107.28         87.30         4.62 o                         
   1  32   2         49.76         51.56         3.90 o                         
   2  32   2         12.20          6.42         2.35 o                         
   3  32   2          0.42         -1.01         2.82 o                         
   4  32   2         23.53         22.91         3.96 o                         
  -6  33   2         37.37         28.28         5.12 o                         
  -5  33   2          8.83         14.97         4.29 o                         
  -4  33   2          2.54          3.95         3.24 o                         
  -3  33   2          1.04          0.45         2.59 o                         
  -2  33   2          5.61          4.25         2.22 o                         
  -1  33   2         11.97          7.25         2.72 o                         
   0  33   2         50.40         37.44         4.65 o                         
   1  33   2         40.18         34.98         3.64 o                         
   2  33   2          2.68          3.21         3.44 o                         
   3  33   2         68.16         79.43         7.12 o                         
   4  33   2         41.70         26.09         5.83 o                         
  -6  34   2          3.43         -1.58         5.48 o                         
  -5  34   2        271.13        306.47        20.71 o                         
  -4  34   2          3.57          5.01         3.29 o                         
  -3  34   2         14.89         12.23         3.40 o                         
  -2  34   2          8.56          4.83         2.34 o                         
  -1  34   2         11.09          5.03         3.28 o                         
   0  34   2          0.60         -0.21         3.22 o                         
   1  34   2         49.30         39.91         3.80 o                         
   2  34   2          0.35          0.21         3.46 o                         
   3  34   2         12.25         12.69         4.45 o                         
   4  34   2         17.32         23.21         5.60 o                         
  -5  35   2         40.95         35.90         5.60 o                         
  -4  35   2          0.06          2.88         3.43 o                         
  -3  35   2         12.60         18.50         3.52 o                         
  -2  35   2          0.56         -0.10         3.53 o                         
  -1  35   2         15.66         15.55         3.50 o                         
   0  35   2        149.41        137.77         8.20 o                         
   1  35   2         62.58         66.99         5.01 o                         
   2  35   2          1.04         -2.11         3.71 o                         
   3  35   2         57.92         63.43         6.46 o                         
   4  35   2         23.96         18.52         5.86 o                         
  -5  36   2          5.45          2.41         4.61 o                         
  -4  36   2         87.10         77.99         8.18 o                         
  -3  36   2          0.10          1.73         2.56 o                         
  -2  36   2         11.15          8.36         3.94 o                         
  -1  36   2          9.06          9.11         3.50 o                         
   0  36   2         85.96         84.08         6.09 o                         
   1  36   2        127.43        128.27         7.34 o                         
   2  36   2          0.61          0.78         4.02 o                         
   3  36   2          0.13         -2.84         4.95 o                         
  -5  37   2         40.14         33.64         5.11 o                         
  -4  37   2         97.89         90.30         6.29 o                         
  -3  37   2          2.81          3.06         4.20 o                         
  -2  37   2          6.54          7.49         3.96 o                         
  -1  37   2          6.62          6.51         3.78 o                         
   0  37   2         45.53         53.98         5.03 o                         
   1  37   2         29.40         29.53         4.37 o                         
   2  37   2         16.89         20.03         4.56 o                         
   3  37   2          5.98          7.34         5.37 o                         
  -4  38   2          3.01          8.27         5.05 o                         
  -3  38   2        111.05        144.36        12.01 o                         
  -2  38   2         78.52        112.06         8.11 o                         
  -1  38   2          2.83          3.65         4.15 o                         
   0  38   2          6.27          5.07         4.05 o                         
   1  38   2         22.72         20.38         4.83 o                         
   2  38   2         12.43         21.62         5.09 o                         
   3  38   2          4.08          3.32         5.51 o                         
  -4  39   2          7.76         11.07         5.31 o                         
  -3  39   2          0.34          1.09         5.18 o                         
  -2  39   2        112.89        134.29         9.22 o                         
  -1  39   2          2.96          7.12         6.17 o                         
   0  39   2          4.66          9.19         4.45 o                         
   1  39   2          0.21          0.21         4.76 o                         
   2  39   2         55.79         76.10         6.34 o                         
  -4  40   2         21.09         14.34         6.14 o                         
  -3  40   2         16.42         16.45         6.43 o                         
  -2  40   2          8.49         15.33         5.05 o                         
  -1  40   2          0.26         -2.78         4.64 o                         
   0  40   2          0.00         -4.44         4.44 o                         
   1  40   2         28.33         35.94         6.91 o                         
   2  40   2         15.89         14.30         5.26 o                         
  -3  41   2          3.83          3.82         5.56 o                         
  -2  41   2          0.78          2.51         5.17 o                         
  -1  41   2          1.29          2.70         4.97 o                         
   0  41   2         15.78         22.78         5.26 o                         
   1  41   2         29.20         32.39         6.12 o                         
   2  41   2         12.92         14.79         5.68 o                         
  -3  42   2         92.77         88.61         8.94 o                         
  -2  42   2          1.13         -0.71         5.52 o                         
  -1  42   2          9.89         14.25         5.42 o                         
   0  42   2          8.07          9.75         5.70 o                         
   1  42   2          1.32          2.50         5.78 o                         
  -2  43   2          0.02          7.47         6.18 o                         
  -1  43   2          7.67         18.85         5.79 o                         
   0  43   2         44.02         50.97         7.07 o                         
   1  43   2         30.21         28.08         7.43 o                         
  -1  44   2         21.52         27.63         6.39 o                         
   0  44   2          0.00          9.70        13.15 o                         
  -9   0   3         77.23         56.61        10.14 o                         
  -7   0   3        128.19        130.33         7.54 o                         
  -5   0   3         46.64         56.38         3.93 o                         
  -3   0   3       1321.09       1316.83        53.72 o                         
  -1   0   3        297.26        312.06        13.75 o                         
   1   0   3      11932.63      12680.13       514.96 o                         
   3   0   3        202.76        183.56         8.70 o                         
   5   0   3        138.01        142.88        11.26 o                         
  -9   1   3         10.08         15.77         6.36 o                         
  -8   1   3          1.75          1.63         4.31 o                         
  -7   1   3         26.48         24.68         2.92 o                         
  -6   1   3        752.99        794.61        28.71 o                         
  -5   1   3        173.82        159.91         5.74 o                         
  -4   1   3        825.57        900.56        26.78 o                         
  -3   1   3        125.33        104.00         3.29 o                         
  -2   1   3       2129.72       2063.70        70.21 o                         
  -1   1   3         35.39         28.19         1.97 o                         
   0   1   3        304.03        285.66         8.57 o                         
   1   1   3       1767.33       1859.58        51.73 o                         
   2   1   3        266.91        250.07         7.63 o                         
   3   1   3         23.31         23.26         1.87 o                         
   4   1   3        142.94        143.40         6.35 o                         
   5   1   3         35.47         43.52         4.73 o                         
   6   1   3          3.17         11.18        11.99 o                         
  -9   2   3         42.43         43.88         6.86 o                         
  -8   2   3          2.82          6.67         4.50 o                         
  -7   2   3         98.13        115.40         6.35 o                         
  -6   2   3        219.43        210.57         8.12 o                         
  -5   2   3        456.70        430.05        15.58 o                         
  -4   2   3        197.54        201.80         5.96 o                         
  -3   2   3         79.85         89.66         2.90 o                         
  -2   2   3        360.78        342.07        10.20 o                         
  -1   2   3        774.70        721.21        22.40 o                         
   0   2   3        328.88        270.24         8.12 o                         
   1   2   3       1084.64       1085.56        30.21 o                         
   2   2   3         96.17         93.34         3.14 o                         
   3   2   3        315.16        291.95         9.73 o                         
   4   2   3         33.07         34.55         3.24 o                         
   5   2   3         20.57         17.25         4.29 o                         
   6   2   3         15.58         31.11         9.28 o                         
  -9   3   3          2.00          2.82         6.29 o                         
  -8   3   3         76.67         86.64         7.33 o                         
  -7   3   3         80.04         93.26         5.49 o                         
  -6   3   3        314.06        307.41        11.46 o                         
  -5   3   3        216.68        199.85         7.59 o                         
  -4   3   3        646.46        706.49        20.20 o                         
  -3   3   3         54.08         61.21         2.06 o                         
  -2   3   3       1368.60       1315.54        39.26 o                         
  -1   3   3       1622.66       1679.42        50.03 o                         
   0   3   3          9.60         13.40         1.36 o                         
   1   3   3        254.81        238.54         7.03 o                         
   2   3   3        886.12        838.98        25.17 o                         
   3   3   3        286.40        263.95         8.96 o                         
   4   3   3         37.53         40.36         3.88 o                         
   5   3   3         91.55        106.37         7.57 o                         
   6   3   3          1.41         11.39         9.18 o                         
  -9   4   3        133.36        121.81         9.66 o                         
  -8   4   3         30.82         38.26         5.10 o                         
  -7   4   3        205.55        209.30        10.13 o                         
  -6   4   3        161.17        168.05         7.01 o                         
  -5   4   3         15.68         14.23         1.55 o                         
  -4   4   3        484.79        507.26        14.67 o                         
  -3   4   3        936.87       1003.14        28.89 o                         
  -2   4   3         30.76         35.80         1.34 o                         
  -1   4   3          8.67          6.06         0.80 o                         
   0   4   3        169.27        164.83         5.08 o                         
   1   4   3       1658.23       1783.13        51.31 o                         
   2   4   3         42.43         44.85         2.27 o                         
   3   4   3        322.14        309.28        10.77 o                         
   4   4   3          3.28          3.49         2.49 o                         
   5   4   3         60.24         68.34         7.26 o                         
   6   4   3        108.04        105.29        13.08 o                         
  -9   5   3          8.90          9.28         6.35 o                         
  -8   5   3         38.31         36.12         4.86 o                         
  -7   5   3        188.74        190.22         9.31 o                         
  -6   5   3        781.51        820.00        31.36 o                         
  -5   5   3       2096.73       2265.29        77.07 o                         
  -4   5   3         82.99         90.92         3.60 o                         
  -3   5   3       3931.27       4490.66       129.09 o                         
  -2   5   3        312.80        268.97         7.51 o                         
  -1   5   3        160.84        159.33         4.61 o                         
   0   5   3        165.05        155.18         4.60 o                         
   1   5   3       3917.06       4083.47       117.37 o                         
   2   5   3         94.07         89.09         3.70 o                         
   3   5   3        277.71        253.36         8.93 o                         
   4   5   3         12.39          9.44         2.57 o                         
   5   5   3         27.48         27.23         4.20 o                         
   6   5   3          5.26          5.14         8.88 o                         
  -9   6   3         33.43         29.23         6.65 o                         
  -8   6   3          3.58          1.49         3.69 o                         
  -7   6   3         47.87         56.20         4.47 o                         
  -6   6   3        632.61        636.93        24.39 o                         
  -5   6   3       1405.57       1380.14        46.95 o                         
  -4   6   3          6.94         12.40         1.14 o                         
  -3   6   3       1649.66       1938.18        53.79 o                         
  -2   6   3         85.73         78.98         2.35 o                         
  -1   6   3       1477.06       1446.94        43.07 o                         
   0   6   3       2386.44       2344.42        67.43 o                         
   1   6   3       3420.51       3477.71       103.82 o                         
   2   6   3         55.70         49.71         2.46 o                         
   3   6   3         59.72         57.14         3.14 o                         
   4   6   3         41.09         38.51         3.22 o                         
   5   6   3         64.70         61.38         5.11 o                         
   6   6   3          0.00          9.30         9.07 o                         
  -9   7   3         11.15          7.43         6.12 o                         
  -8   7   3          7.06          9.31         3.72 o                         
  -7   7   3        199.36        199.21        10.68 o                         
  -6   7   3        104.90        103.63         5.53 o                         
  -5   7   3        242.15        220.95         8.28 o                         
  -4   7   3        251.52        218.65         7.06 o                         
  -3   7   3         30.43         35.44         1.33 o                         
  -2   7   3         40.46         57.38         1.98 o                         
  -1   7   3        156.35        139.61         4.13 o                         
   0   7   3          9.58         10.55         1.27 o                         
   1   7   3        798.91        808.53        24.25 o                         
   2   7   3          0.01          0.08         1.24 o                         
   3   7   3          6.98          5.05         1.82 o                         
   4   7   3          1.01          2.13         2.76 o                         
   5   7   3         56.18         56.29         5.18 o                         
   6   7   3          4.35          4.99         7.24 o                         
  -8   8   3          1.54         -2.58         3.86 o                         
  -7   8   3         11.44         14.66         3.05 o                         
  -6   8   3         20.56         16.53         2.43 o                         
  -5   8   3         59.28         61.72         2.94 o                         
  -4   8   3         22.93         20.30         1.66 o                         
  -3   8   3         14.08         20.11         0.93 o                         
  -2   8   3         75.13         79.32         2.53 o                         
  -1   8   3        339.86        312.56         9.68 o                         
   0   8   3          1.35          3.11         0.90 o                         
   1   8   3        276.63        241.88         7.40 o                         
   2   8   3         41.76         36.61         2.05 o                         
   3   8   3        357.70        371.69        12.87 o                         
   4   8   3        151.94        148.46         6.98 o                         
   5   8   3          2.58          7.44         4.12 o                         
   6   8   3        103.85         84.77         9.18 o                         
  -8   9   3        204.48        250.87        13.15 o                         
  -7   9   3         58.65         61.78         5.02 o                         
  -6   9   3          0.47          1.18         2.22 o                         
  -5   9   3       1403.88       1477.85        53.06 o                         
  -4   9   3        130.93        126.92         4.21 o                         
  -3   9   3        283.42        314.00         9.49 o                         
  -2   9   3         73.10         69.49         2.46 o                         
  -1   9   3        139.75        127.77         4.08 o                         
   0   9   3        176.17        166.07         4.79 o                         
   1   9   3        111.01        118.27         3.81 o                         
   2   9   3        194.37        179.95         6.44 o                         
   3   9   3         49.97         57.48         3.43 o                         
   4   9   3          0.00         -0.12         2.83 o                         
   5   9   3         86.89         88.22         6.43 o                         
   6   9   3          0.91          4.90         6.95 o                         
  -8  10   3         27.12         25.57         4.48 o                         
  -7  10   3         81.75         63.60         4.53 o                         
  -6  10   3          7.31          6.73         2.23 o                         
  -5  10   3        159.36        127.93         4.88 o                         
  -4  10   3       1031.95       1042.76        32.58 o                         
  -3  10   3       2200.62       2490.22        77.40 o                         
  -2  10   3         26.85         28.45         1.21 o                         
  -1  10   3        133.71        126.72         4.12 o                         
   0  10   3        692.15        630.11        18.12 o                         
   1  10   3        433.83        405.28        12.27 o                         
   2  10   3          1.27          1.25         1.28 o                         
   3  10   3        189.20        173.74         7.31 o                         
   4  10   3         88.15         75.73         4.45 o                         
   5  10   3         40.67         44.05         6.44 o                         
   6  10   3         32.67         17.97         6.39 o                         
  -8  11   3          3.08          1.58         4.29 o                         
  -7  11   3        100.78         84.46         5.15 o                         
  -6  11   3         43.43         36.31         2.94 o                         
  -5  11   3         72.53         60.98         3.37 o                         
  -4  11   3        197.95        195.03         6.76 o                         
  -3  11   3        892.72        925.93        28.75 o                         
  -2  11   3       1890.53       2024.50        60.32 o                         
  -1  11   3         61.82         54.44         2.38 o                         
   0  11   3        742.91        717.70        21.43 o                         
   1  11   3        100.34        105.01         3.40 o                         
   2  11   3         90.13         79.14         3.29 o                         
   3  11   3         14.16         14.44         2.27 o                         
   4  11   3        121.16        120.38         6.06 o                         
   5  11   3          2.34          0.60         4.17 o                         
   6  11   3          5.02          2.30         5.93 o                         
  -8  12   3        125.58        141.51         9.88 o                         
  -7  12   3          6.47          1.60         3.06 o                         
  -6  12   3          2.64          3.82         2.21 o                         
  -5  12   3        214.87        206.65         8.42 o                         
  -4  12   3          3.29          2.64         1.28 o                         
  -3  12   3         72.00         74.41         2.65 o                         
  -2  12   3        215.29        206.14         6.31 o                         
  -1  12   3         25.59         26.48         1.26 o                         
   0  12   3          3.02          4.17         0.95 o                         
   1  12   3        636.24        640.49        19.22 o                         
   2  12   3         11.41          7.29         1.67 o                         
   3  12   3         26.58         29.96         2.53 o                         
   4  12   3          0.00          1.19         2.85 o                         
   5  12   3         10.03          6.31         4.07 o                         
   6  12   3         21.93         15.73         6.30 o                         
  -8  13   3         94.56         92.73         7.41 o                         
  -7  13   3          2.97          1.13         2.91 o                         
  -6  13   3        738.64        679.33        27.95 o                         
  -5  13   3        116.59        130.10         4.82 o                         
  -4  13   3         81.37         87.71         4.66 o                         
  -3  13   3        296.09        281.42         8.87 o                         
  -2  13   3        115.20        100.31         3.43 o                         
  -1  13   3         56.48         63.64         2.16 o                         
   0  13   3          8.16          7.34         0.99 o                         
   1  13   3        493.13        465.33        15.17 o                         
   2  13   3         61.19         56.15         3.26 o                         
   3  13   3        215.02        211.21         9.27 o                         
   4  13   3          4.05          2.53         2.86 o                         
   5  13   3          0.27         -2.04         4.20 o                         
   6  13   3         10.97          4.54         6.17 o                         
  -8  14   3         34.53         39.14         5.20 o                         
  -7  14   3         64.59         58.31         4.42 o                         
  -6  14   3         65.92         73.46         4.40 o                         
  -5  14   3        137.02        158.65         6.68 o                         
  -4  14   3        509.47        493.45        17.84 o                         
  -3  14   3         50.74         65.00         2.41 o                         
  -2  14   3        597.87        611.97        19.98 o                         
  -1  14   3        508.39        534.41        16.59 o                         
   0  14   3         46.86         55.76         2.08 o                         
   1  14   3        126.91        114.49         4.05 o                         
   2  14   3          0.22          1.31         1.66 o                         
   3  14   3          1.78          2.69         2.16 o                         
   4  14   3         54.07         59.55         4.05 o                         
   5  14   3         24.14         20.21         4.15 o                         
   6  14   3         19.08         15.14         6.24 o                         
  -8  15   3          0.32         -2.47         4.61 o                         
  -7  15   3          4.28          1.22         2.82 o                         
  -6  15   3          9.56          6.91         2.14 o                         
  -5  15   3          6.93          4.17         2.25 o                         
  -4  15   3         47.61         50.19         4.01 o                         
  -3  15   3         57.62         54.05         2.43 o                         
  -2  15   3        114.30        124.47         4.50 o                         
  -1  15   3        901.37        929.68        30.29 o                         
   0  15   3          2.64          1.03         1.07 o                         
   1  15   3          0.02          0.94         1.09 o                         
   2  15   3         67.33         65.20         3.26 o                         
   3  15   3        116.55        115.02         8.14 o                         
   4  15   3          0.00          3.62         2.97 o                         
   5  15   3          5.37          0.38         3.88 o                         
   6  15   3          9.42          0.84         6.24 o                         
  -8  16   3         89.36         97.98         8.83 o                         
  -7  16   3        168.40        165.07         8.51 o                         
  -6  16   3          3.89          1.85         3.13 o                         
  -5  16   3         79.25         71.15         3.95 o                         
  -4  16   3          6.88          6.58         1.73 o                         
  -3  16   3        234.67        230.10         7.33 o                         
  -2  16   3         50.19         48.34         2.42 o                         
  -1  16   3        641.58        706.71        24.02 o                         
   0  16   3       1849.68       1903.62        61.86 o                         
   1  16   3        155.98        150.75         6.12 o                         
   2  16   3         20.17         15.57         1.94 o                         
   3  16   3         57.60         49.31         3.48 o                         
   4  16   3        132.68        132.77         6.60 o                         
   5  16   3          5.52          6.19         4.70 o                         
   6  16   3          6.56         15.03        11.74 o                         
  -8  17   3          5.92          7.98         4.19 o                         
  -7  17   3          9.23          7.15         3.23 o                         
  -6  17   3        251.73        206.80        10.97 o                         
  -5  17   3        497.44        495.23        20.46 o                         
  -4  17   3        154.31        148.71         6.84 o                         
  -3  17   3          9.25          9.58         1.14 o                         
  -2  17   3          7.63          4.62         1.38 o                         
  -1  17   3         11.54         11.06         1.34 o                         
   0  17   3         41.89         42.12         2.35 o                         
   1  17   3          1.09          0.52         1.67 o                         
   2  17   3         43.79         47.18         3.19 o                         
   3  17   3         80.78         83.86         4.23 o                         
   4  17   3        107.31        106.91         5.76 o                         
   5  17   3         39.53         35.15         5.18 o                         
  -8  18   3         20.57         22.47         4.03 o                         
  -7  18   3         17.16         27.88         5.17 o                         
  -6  18   3         73.72         71.75         7.46 o                         
  -5  18   3        349.87        327.11        13.87 o                         
  -4  18   3          4.67          1.73         1.92 o                         
  -3  18   3          0.00         -0.45         1.15 o                         
  -2  18   3         15.41         13.12         1.54 o                         
  -1  18   3       1553.14       1583.71        56.83 o                         
   0  18   3        439.03        408.27        14.04 o                         
   1  18   3        124.81        106.48         5.85 o                         
   2  18   3         12.87          9.19         1.78 o                         
   3  18   3         21.39         26.84         2.61 o                         
   4  18   3        123.88        125.45         7.26 o                         
   5  18   3         18.31         16.87         4.91 o                         
  -8  19   3          5.99          4.45         6.45 o                         
  -7  19   3          3.45          4.49         5.27 o                         
  -6  19   3         83.20         77.39         7.44 o                         
  -5  19   3         60.88         58.86         3.73 o                         
  -4  19   3          5.85          2.50         1.95 o                         
  -3  19   3        145.43        128.29         4.40 o                         
  -2  19   3        173.19        155.52         6.38 o                         
  -1  19   3        282.09        269.30         9.94 o                         
   0  19   3          4.39          5.03         1.47 o                         
   1  19   3          0.20          1.13         1.80 o                         
   2  19   3         34.48         35.35         2.61 o                         
   3  19   3         58.00         57.99         3.81 o                         
   4  19   3        291.63        304.84        12.25 o                         
   5  19   3        253.05        229.09        12.70 o                         
  -8  20   3        107.58        133.06        10.49 o                         
  -7  20   3          0.15         -1.98         4.76 o                         
  -6  20   3        229.89        200.90        14.25 o                         
  -5  20   3        157.40        148.85         6.95 o                         
  -4  20   3          0.22          1.90         1.95 o                         
  -3  20   3       2266.21       2225.79        72.24 o                         
  -2  20   3          4.63          1.24         1.62 o                         
  -1  20   3          6.06          6.16         1.50 o                         
   0  20   3         89.12        107.50         4.83 o                         
   1  20   3        145.86        147.45         6.71 o                         
   2  20   3         69.82         70.47         4.02 o                         
   3  20   3        228.63        236.02         9.52 o                         
   4  20   3          0.23          1.58         2.89 o                         
   5  20   3          3.21         10.85         4.46 o                         
  -8  21   3         31.18         38.14        11.18 o                         
  -7  21   3          7.17          7.25         5.03 o                         
  -6  21   3         37.13         21.11         4.53 o                         
  -5  21   3        696.68        681.05        28.01 o                         
  -4  21   3        870.43        837.02        34.21 o                         
  -3  21   3       2329.72       2323.82        79.02 o                         
  -2  21   3         60.06         49.83         2.76 o                         
  -1  21   3         20.84         18.40         1.80 o                         
   0  21   3         83.81         78.84         3.77 o                         
   1  21   3        319.78        306.26        12.82 o                         
   2  21   3          5.82          3.66         2.32 o                         
   3  21   3        119.96        125.52         5.77 o                         
   4  21   3         32.79         27.75         3.28 o                         
   5  21   3        189.66        179.59        17.54 o                         
  -8  22   3          1.91          7.34         6.71 o                         
  -7  22   3          0.73          9.15         5.17 o                         
  -6  22   3          0.20         -3.18         3.98 o                         
  -5  22   3          6.53          4.68         2.93 o                         
  -4  22   3          1.08          1.94         2.06 o                         
  -3  22   3        200.86        192.47         6.57 o                         
  -2  22   3        121.18        122.78         5.54 o                         
  -1  22   3        521.49        512.36        18.65 o                         
   0  22   3         13.10         15.36         1.91 o                         
   1  22   3        437.44        440.77        18.18 o                         
   2  22   3          6.97          8.05         2.51 o                         
   3  22   3          2.21          2.71         2.30 o                         
   4  22   3        200.56        215.05        13.39 o                         
   5  22   3          1.30          2.52         4.36 o                         
  -7  23   3          0.03          2.06         5.27 o                         
  -6  23   3          9.42         11.40         4.14 o                         
  -5  23   3         12.36         15.76         3.20 o                         
  -4  23   3          1.89          1.23         2.24 o                         
  -3  23   3         85.87         81.37         4.03 o                         
  -2  23   3        935.80        933.30        35.67 o                         
  -1  23   3         24.48         26.64         2.06 o                         
   0  23   3        209.85        215.70         8.67 o                         
   1  23   3        657.23        657.38        26.90 o                         
   2  23   3         10.39          8.89         2.57 o                         
   3  23   3          4.86          3.92         2.19 o                         
   4  23   3         71.55         60.25         4.26 o                         
   5  23   3         53.76         45.93         5.34 o                         
  -7  24   3         40.57         47.85         6.34 o                         
  -6  24   3         53.12         70.16         9.39 o                         
  -5  24   3         68.22         58.95         4.34 o                         
  -4  24   3         59.08         59.44         4.13 o                         
  -3  24   3       1091.47       1108.88        42.20 o                         
  -2  24   3        184.70        171.26         7.03 o                         
  -1  24   3        317.83        296.27        11.01 o                         
   0  24   3         41.41         42.27         3.04 o                         
   1  24   3        107.24        107.18         5.69 o                         
   2  24   3         95.06         87.54         5.54 o                         
   3  24   3          3.69          3.30         2.99 o                         
   4  24   3        122.13        104.60         5.79 o                         
   5  24   3          1.32         -2.68         4.51 o                         
  -7  25   3          0.24          8.03         5.56 o                         
  -6  25   3          7.37          6.29         4.29 o                         
  -5  25   3          0.28          0.80         3.14 o                         
  -4  25   3         26.61         22.21         2.79 o                         
  -3  25   3        212.55        196.18         7.88 o                         
  -2  25   3         74.53         68.37         4.43 o                         
  -1  25   3          6.02          5.06         1.87 o                         
   0  25   3         15.84         19.74         2.33 o                         
   1  25   3          0.04          0.64         2.28 o                         
   2  25   3          9.59          6.65         2.62 o                         
   3  25   3        161.88        158.91         7.59 o                         
   4  25   3          9.00         12.91         3.16 o                         
   5  25   3          2.63          2.48         4.55 o                         
  -7  26   3         12.97          0.35         5.77 o                         
  -6  26   3         47.13         50.81         6.02 o                         
  -5  26   3         42.28         29.44         3.52 o                         
  -4  26   3         68.92         60.99         4.07 o                         
  -3  26   3         49.12         47.45         3.83 o                         
  -2  26   3       1031.85       1051.11        37.76 o                         
  -1  26   3        482.48        494.22        17.97 o                         
   0  26   3        476.68        480.30        19.85 o                         
   1  26   3         84.65         86.75         5.26 o                         
   2  26   3        215.33        202.03        12.29 o                         
   3  26   3         38.06         31.63         3.48 o                         
   4  26   3         92.86         89.14         6.98 o                         
  -7  27   3         23.88         20.21         6.10 o                         
  -6  27   3          1.98          7.73         4.60 o                         
  -5  27   3          1.94          1.54         3.14 o                         
  -4  27   3         48.47         45.62         3.88 o                         
  -3  27   3        509.23        507.26        24.71 o                         
  -2  27   3        772.67        808.03        30.77 o                         
  -1  27   3         55.56         55.14         3.33 o                         
   0  27   3         18.00         16.34         2.36 o                         
   1  27   3        128.19        122.91         6.06 o                         
   2  27   3         54.28         61.99         4.08 o                         
   3  27   3        191.22        205.29         9.41 o                         
   4  27   3          0.00         -5.18         5.18 o                         
  -7  28   3         10.54          7.60         6.24 o                         
  -6  28   3          2.77          7.06         4.68 o                         
  -5  28   3         55.03         63.13         4.69 o                         
  -4  28   3         12.07         12.77         3.14 o                         
  -3  28   3        301.86        280.38        15.97 o                         
  -2  28   3        156.19        173.17         7.33 o                         
  -1  28   3         91.11         95.05         4.60 o                         
   0  28   3        258.80        243.67        10.43 o                         
   1  28   3        259.71        244.25        11.47 o                         
   2  28   3          2.86          6.33         2.80 o                         
   3  28   3         19.94         20.99         3.58 o                         
   4  28   3          6.08          5.05         4.63 o                         
  -7  29   3          5.93          4.23         6.30 o                         
  -6  29   3          0.55         -1.12         4.53 o                         
  -5  29   3         41.26         34.48         5.45 o                         
  -4  29   3          0.77          3.23         3.01 o                         
  -3  29   3        394.06        382.58        21.18 o                         
  -2  29   3         45.31         50.13         3.41 o                         
  -1  29   3          0.73          2.77         2.41 o                         
   0  29   3          0.26          4.87         3.28 o                         
   1  29   3        352.48        347.01        15.99 o                         
   2  29   3         58.87         59.36         4.04 o                         
   3  29   3          3.97          3.27         3.39 o                         
   4  29   3         68.01         71.98         6.00 o                         
  -6  30   3          0.15         -0.42         4.88 o                         
  -5  30   3          0.01         -2.44         3.62 o                         
  -4  30   3         13.26         16.42         3.34 o                         
  -3  30   3         23.47         32.56         4.15 o                         
  -2  30   3        247.60        283.83        14.05 o                         
  -1  30   3          4.97          3.62         2.57 o                         
   0  30   3         46.84         59.23         3.78 o                         
   1  30   3        183.36        181.41         8.22 o                         
   2  30   3         14.39         13.16         3.01 o                         
   3  30   3        119.79        117.78         6.39 o                         
   4  30   3          1.17          3.89         4.70 o                         
  -6  31   3         14.37         11.98         4.82 o                         
  -5  31   3          2.52          3.88         3.84 o                         
  -4  31   3          0.45          0.39         3.05 o                         
  -3  31   3         78.26         68.03         6.01 o                         
  -2  31   3          2.39          4.65         2.95 o                         
  -1  31   3        240.30        226.02        10.57 o                         
   0  31   3        243.20        245.87        10.58 o                         
   1  31   3        104.95        114.21         5.95 o                         
   2  31   3          6.71          6.03         3.11 o                         
   3  31   3         56.08         61.36         6.51 o                         
   4  31   3         42.90         39.39         6.42 o                         
  -6  32   3         49.48         44.34         6.17 o                         
  -5  32   3         11.69          9.94         4.12 o                         
  -4  32   3         14.44         14.68         3.32 o                         
  -3  32   3          0.19         -1.39         2.48 o                         
  -2  32   3         28.17         33.97         3.66 o                         
  -1  32   3        472.06        504.18        21.07 o                         
   0  32   3         45.34         43.23         3.26 o                         
   1  32   3         93.30         86.48         6.47 o                         
   2  32   3         62.17         54.36         4.70 o                         
   3  32   3        103.40         89.81         6.62 o                         
  -6  33   3         64.91         61.53         6.98 o                         
  -5  33   3         21.83         21.21         4.40 o                         
  -4  33   3         10.16         14.69         3.41 o                         
  -3  33   3         37.37         47.97         9.89 o                         
  -2  33   3         16.39         12.11         3.78 o                         
  -1  33   3         37.17         38.84         3.35 o                         
   0  33   3         13.09          8.93         2.65 o                         
   1  33   3         18.15         21.38         3.51 o                         
   2  33   3          2.82          2.54         3.10 o                         
   3  33   3          5.39          7.78         3.96 o                         
  -6  34   3         20.02         16.71         5.82 o                         
  -5  34   3          2.55          5.12         4.23 o                         
  -4  34   3         11.44         22.10         4.38 o                         
  -3  34   3         26.33         24.58         3.16 o                         
  -2  34   3          1.45          3.21         3.57 o                         
  -1  34   3          6.93          8.72         3.32 o                         
   0  34   3          1.44          1.14         2.51 o                         
   1  34   3         82.82         76.19         5.07 o                         
   2  34   3          1.45          3.19         3.34 o                         
   3  34   3          7.58          1.96         4.12 o                         
  -5  35   3         33.30         43.74         7.00 o                         
  -4  35   3         40.83         47.41         6.28 o                         
  -3  35   3          2.61         -1.04         2.75 o                         
  -2  35   3         13.68         18.17         3.71 o                         
  -1  35   3          7.70          1.72         2.58 o                         
   0  35   3          3.94          7.08         2.69 o                         
   1  35   3          5.25          9.43         2.99 o                         
   2  35   3          3.03          1.94         4.71 o                         
   3  35   3          3.50          1.93         4.15 o                         
  -5  36   3          9.50         15.46         4.85 o                         
  -4  36   3        125.40        131.99         9.69 o                         
  -3  36   3         31.53         33.00         3.63 o                         
  -2  36   3          0.23          0.27         3.50 o                         
  -1  36   3         79.80         99.23         7.64 o                         
   0  36   3          0.06          0.30         2.80 o                         
   1  36   3         33.13         41.09         3.88 o                         
   2  36   3          9.71         13.99         3.48 o                         
   3  36   3          0.11          0.82         4.45 o                         
  -5  37   3         98.37        110.00         9.75 o                         
  -4  37   3          1.64         -1.24         3.66 o                         
  -3  37   3         15.50         21.74         4.97 o                         
  -2  37   3          0.05         -0.94         3.75 o                         
  -1  37   3         21.30         25.69         3.17 o                         
   0  37   3         21.10         17.62         3.54 o                         
   1  37   3          2.83          3.07         4.40 o                         
   2  37   3          0.03         -0.37         4.97 o                         
  -4  38   3         17.71         16.50         4.00 o                         
  -3  38   3          1.82          1.58         3.36 o                         
  -2  38   3          3.32          2.56         5.52 o                         
  -1  38   3          0.41          2.28         4.19 o                         
   0  38   3          8.76          4.60         4.76 o                         
   1  38   3         45.19         36.42         5.25 o                         
   2  38   3         44.76         54.69         7.78 o                         
  -4  39   3         62.59         83.89         6.45 o                         
  -3  39   3         77.20         97.06         6.99 o                         
  -2  39   3          0.15          3.81         7.65 o                         
  -1  39   3          1.00          1.63         4.20 o                         
   0  39   3          0.00         -0.60         4.93 o                         
   1  39   3          2.77         -3.58         5.00 o                         
   2  39   3          1.82         -0.13         5.95 o                         
  -4  40   3         11.72         14.58         4.25 o                         
  -3  40   3         36.51         46.42         6.37 o                         
  -2  40   3         12.54         20.66         9.50 o                         
  -1  40   3          0.04         -1.39         4.55 o                         
   0  40   3          3.89          1.36         5.24 o                         
   1  40   3         14.93         12.42         6.00 o                         
  -3  41   3          1.03         -3.07        10.14 o                         
  -2  41   3         20.07         24.29        10.00 o                         
  -1  41   3          2.23          6.17         4.80 o                         
   0  41   3          0.36          4.18         5.32 o                         
   1  41   3          0.05          0.39         6.27 o                         
  -3  42   3          0.37        -16.55        16.55 o                         
  -2  42   3         68.58         81.66        12.48 o                         
  -1  42   3          2.49          1.90         5.30 o                         
   0  42   3          0.97          5.71         5.81 o                         
  -1  43   3         36.06         47.72        15.32 o                         
  -8   0   4         83.81         60.61         8.09 o                         
  -6   0   4       1350.11       1373.50        66.32 o                         
  -4   0   4        554.89        573.42        27.82 o                         
  -2   0   4       1956.36       1985.57        87.15 o                         
   0   0   4       3376.39       3381.85       148.45 o                         
   2   0   4        141.76        125.64         6.83 o                         
   4   0   4        245.98        256.98        17.79 o                         
  -9   1   4          0.19          8.25         5.68 o                         
  -8   1   4        261.23        281.55        16.25 o                         
  -7   1   4         27.40         23.58         2.74 o                         
  -6   1   4         43.70         48.89         2.86 o                         
  -5   1   4        196.40        178.03         6.46 o                         
  -4   1   4        554.59        519.91        16.97 o                         
  -3   1   4        323.55        307.82         9.64 o                         
  -2   1   4        113.74        109.38         3.65 o                         
  -1   1   4        287.89        261.65         8.25 o                         
   0   1   4       4832.73       4977.67       138.20 o                         
   1   1   4        137.77        134.03         4.60 o                         
   2   1   4        210.51        200.06         7.27 o                         
   3   1   4        185.81        188.16         7.50 o                         
   4   1   4          1.87          9.84         3.48 o                         
   5   1   4          1.96          3.03         6.11 o                         
  -9   2   4          7.67          6.21         5.65 o                         
  -8   2   4          1.72          6.65         4.07 o                         
  -7   2   4          6.59          8.48         2.37 o                         
  -6   2   4          0.29         -0.98         1.85 o                         
  -5   2   4          5.06          4.39         1.45 o                         
  -4   2   4         28.20         33.75         1.66 o                         
  -3   2   4         60.70         71.40         3.23 o                         
  -2   2   4        518.59        514.49        16.09 o                         
  -1   2   4        198.88        173.10         5.37 o                         
   0   2   4        579.85        600.60        16.80 o                         
   1   2   4          6.34          6.62         1.41 o                         
   2   2   4         68.31         66.39         3.61 o                         
   3   2   4         37.92         40.45         3.29 o                         
   4   2   4         58.69         58.01         4.48 o                         
   5   2   4          1.03          2.21         5.49 o                         
  -9   3   4         14.91          8.42         6.12 o                         
  -8   3   4          1.71          3.23         3.48 o                         
  -7   3   4         11.19          8.74         2.49 o                         
  -6   3   4        410.72        403.23        14.01 o                         
  -5   3   4        285.44        282.32        11.02 o                         
  -4   3   4       1133.80       1213.45        39.47 o                         
  -3   3   4        502.06        469.82        14.13 o                         
  -2   3   4        192.69        193.88         5.93 o                         
  -1   3   4        151.46        133.27         4.16 o                         
   0   3   4        722.50        733.50        20.52 o                         
   1   3   4          0.96          1.24         1.35 o                         
   2   3   4         54.54         56.21         3.60 o                         
   3   3   4          2.55          4.64         2.37 o                         
   4   3   4         11.53         15.20         3.75 o                         
   5   3   4         12.88         23.86         5.64 o                         
  -9   4   4          7.80          9.03         5.99 o                         
  -8   4   4         34.09         36.95         4.14 o                         
  -7   4   4        264.28        269.57        11.61 o                         
  -6   4   4       1653.47       1691.89        57.71 o                         
  -5   4   4        139.15        115.72         4.96 o                         
  -4   4   4        320.88        289.22         9.54 o                         
  -3   4   4        381.51        370.18        11.22 o                         
  -2   4   4       1291.52       1230.49        38.21 o                         
  -1   4   4        206.17        196.59         6.01 o                         
   0   4   4        510.59        473.50        13.72 o                         
   1   4   4        123.47        117.17         4.10 o                         
   2   4   4         16.39         16.02         1.81 o                         
   3   4   4         47.62         49.42         3.71 o                         
   4   4   4        185.12        189.33         9.39 o                         
   5   4   4         71.99         62.86         8.16 o                         
  -9   5   4        138.76        132.06         9.92 o                         
  -8   5   4         49.76         54.97         4.34 o                         
  -7   5   4         12.53         10.03         2.86 o                         
  -6   5   4          2.35          2.09         1.93 o                         
  -5   5   4       1757.92       1760.21        63.06 o                         
  -4   5   4        102.09         96.73         3.49 o                         
  -3   5   4         41.60         49.43         1.82 o                         
  -2   5   4          5.70          4.72         0.92 o                         
  -1   5   4         77.68         70.49         2.43 o                         
   0   5   4       2260.52       2285.21        65.73 o                         
   1   5   4         24.84         23.15         1.78 o                         
   2   5   4        162.01        163.52         5.75 o                         
   3   5   4          2.54          2.93         2.41 o                         
   4   5   4         23.54         24.26         4.03 o                         
   5   5   4          1.08         -1.19         5.73 o                         
  -9   6   4          3.13         10.70         6.08 o                         
  -8   6   4        226.58        265.34        11.82 o                         
  -7   6   4         66.48         70.81         4.90 o                         
  -6   6   4          2.57          2.17         1.86 o                         
  -5   6   4          0.01          0.63         1.48 o                         
  -4   6   4        171.85        171.28         5.65 o                         
  -3   6   4        805.76        773.79        22.36 o                         
  -2   6   4       1327.07       1357.20        40.50 o                         
  -1   6   4        180.92        169.96         5.32 o                         
   0   6   4       1935.26       1952.10        54.21 o                         
   1   6   4        157.16        144.93         4.78 o                         
   2   6   4         41.81         40.34         2.42 o                         
   3   6   4          0.27          0.01         2.42 o                         
   4   6   4         32.64         22.81         4.00 o                         
   5   6   4         62.89         69.82         8.13 o                         
  -9   7   4         13.66          1.85         5.82 o                         
  -8   7   4          1.00          3.67         3.51 o                         
  -7   7   4        153.05        177.28         9.74 o                         
  -6   7   4          3.97          1.89         1.96 o                         
  -5   7   4         44.14         44.97         2.34 o                         
  -4   7   4          1.52          0.05         1.10 o                         
  -3   7   4       1007.06       1014.75        29.26 o                         
  -2   7   4        147.07        136.13         4.14 o                         
  -1   7   4        485.51        445.63        13.00 o                         
   0   7   4        844.71        846.33        23.61 o                         
   1   7   4        290.62        261.65         8.43 o                         
   2   7   4         99.22         94.84         6.84 o                         
   3   7   4         41.46         40.79         3.19 o                         
   4   7   4          0.31         -0.58         4.05 o                         
   5   7   4          3.53          4.90         5.64 o                         
  -9   8   4          0.69         -3.81         5.67 o                         
  -8   8   4         17.12         10.41         3.66 o                         
  -7   8   4         14.12         20.29         2.95 o                         
  -6   8   4         77.90         82.77         4.05 o                         
  -5   8   4         71.72         91.42         4.47 o                         
  -4   8   4        160.12        141.93         4.69 o                         
  -3   8   4        126.92        117.97         3.94 o                         
  -2   8   4        413.63        385.23        12.63 o                         
  -1   8   4         47.43         49.02         1.76 o                         
   0   8   4        597.51        581.99        16.31 o                         
   1   8   4          2.40          2.94         1.36 o                         
   2   8   4        167.86        161.54         7.53 o                         
   3   8   4          4.58          4.00         2.58 o                         
   4   8   4         20.03         16.26         3.51 o                         
   5   8   4         18.57         16.25         5.93 o                         
  -9   9   4         44.19         59.36         6.22 o                         
  -8   9   4          1.30         -1.52         3.56 o                         
  -7   9   4         61.87         59.59         4.22 o                         
  -6   9   4        268.66        268.29        11.21 o                         
  -5   9   4        154.64        142.69         5.58 o                         
  -4   9   4        106.38         84.70         3.02 o                         
  -3   9   4        408.90        415.33        12.89 o                         
  -2   9   4       1671.92       1705.41        53.02 o                         
  -1   9   4         36.94         33.94         2.98 o                         
   0   9   4        330.92        333.00         9.53 o                         
   1   9   4         69.60         72.71         2.85 o                         
   2   9   4         75.27         69.65         3.77 o                         
   3   9   4          1.22          1.67         2.50 o                         
   4   9   4         60.69         53.18         7.11 o                         
   5   9   4         16.17         15.60         6.08 o                         
  -9  10   4         16.51         17.12         5.09 o                         
  -8  10   4          5.10          1.53         3.65 o                         
  -7  10   4         49.09         51.82         3.97 o                         
  -6  10   4          3.24          0.68         2.14 o                         
  -5  10   4          2.12          1.42         1.39 o                         
  -4  10   4        221.92        214.95         7.26 o                         
  -3  10   4        350.75        337.08        10.59 o                         
  -2  10   4        376.13        368.28        11.52 o                         
  -1  10   4          0.55          2.08         1.04 o                         
   0  10   4         22.56         23.03         1.44 o                         
   1  10   4          6.49          7.05         1.50 o                         
   2  10   4         50.47         44.33         2.83 o                         
   3  10   4         60.86         57.63         4.66 o                         
   4  10   4         16.62         22.70         3.69 o                         
   5  10   4          1.71          1.60         5.07 o                         
  -8  11   4         59.19         64.76         5.20 o                         
  -7  11   4         11.28         10.86         2.90 o                         
  -6  11   4         86.76         68.39         4.22 o                         
  -5  11   4        319.17        297.83        10.34 o                         
  -4  11   4         46.89         48.52         2.27 o                         
  -3  11   4          4.25          3.31         1.10 o                         
  -2  11   4        223.94        237.49         7.54 o                         
  -1  11   4          9.30          7.57         1.13 o                         
   0  11   4        540.56        519.48        14.54 o                         
   1  11   4          0.13          0.81         1.54 o                         
   2  11   4         38.47         41.52         4.23 o                         
   3  11   4        115.72        116.47         5.86 o                         
   4  11   4         15.40          8.74         3.54 o                         
   5  11   4         27.02         24.60         5.27 o                         
  -8  12   4         35.55         36.29         4.27 o                         
  -7  12   4          8.68          9.15         2.90 o                         
  -6  12   4       1608.31       1524.90        61.58 o                         
  -5  12   4          0.39          1.86         1.91 o                         
  -4  12   4        101.70         98.31         3.67 o                         
  -3  12   4        131.67        124.50         3.95 o                         
  -2  12   4        229.52        222.99         7.07 o                         
  -1  12   4         42.27         37.56         1.86 o                         
   0  12   4        436.11        416.77        11.95 o                         
   1  12   4         19.32         20.56         2.19 o                         
   2  12   4        174.52        174.11         7.82 o                         
   3  12   4         22.18         18.95         3.00 o                         
   4  12   4          0.35          2.28         3.34 o                         
   5  12   4          1.07         -1.37         4.91 o                         
  -8  13   4         73.32         76.19         5.75 o                         
  -7  13   4          0.14          1.04         2.73 o                         
  -6  13   4         27.25         28.04         2.54 o                         
  -5  13   4         16.03         10.66         2.04 o                         
  -4  13   4         97.80        100.45         5.06 o                         
  -3  13   4          8.17          5.44         1.29 o                         
  -2  13   4         33.64         28.62         1.47 o                         
  -1  13   4        292.27        286.04         9.34 o                         
   0  13   4        140.01        135.62         5.12 o                         
   1  13   4        206.84        198.48         7.89 o                         
   2  13   4          1.86          2.03         2.18 o                         
   3  13   4         13.69         11.76         2.82 o                         
   4  13   4         82.63         76.78         4.98 o                         
   5  13   4          2.32          1.59         5.05 o                         
  -8  14   4        127.69        136.42         8.52 o                         
  -7  14   4         14.44         19.28         3.02 o                         
  -6  14   4         75.31         65.73         4.46 o                         
  -5  14   4        236.70        186.46         8.38 o                         
  -4  14   4         60.62         57.73         2.76 o                         
  -3  14   4        390.87        370.26        11.70 o                         
  -2  14   4        533.05        537.42        16.11 o                         
  -1  14   4          0.06          0.66         1.21 o                         
   0  14   4          4.32          4.42         1.50 o                         
   1  14   4         24.61         24.27         1.89 o                         
   2  14   4        183.04        167.31         9.69 o                         
   3  14   4         77.06         77.50         5.10 o                         
   4  14   4          4.23          7.45         3.45 o                         
   5  14   4          5.22          3.00         5.37 o                         
  -8  15   4         13.66         15.90         3.83 o                         
  -7  15   4         96.29         89.99         7.41 o                         
  -6  15   4         47.38         40.38         7.01 o                         
  -5  15   4         40.95         36.53         2.95 o                         
  -4  15   4         34.25         27.73         1.94 o                         
  -3  15   4         21.11         22.76         1.76 o                         
  -2  15   4        339.46        324.52        10.64 o                         
  -1  15   4        263.78        247.02         8.96 o                         
   0  15   4         62.08         55.12         2.69 o                         
   1  15   4         36.23         35.91         2.23 o                         
   2  15   4         24.19         25.40         2.45 o                         
   3  15   4         63.04         60.57         4.39 o                         
   4  15   4        194.99        176.04         9.37 o                         
   5  15   4          9.78          8.44         5.42 o                         
  -8  16   4         15.54         23.88         7.69 o                         
  -7  16   4          4.19          2.74         3.97 o                         
  -6  16   4         92.62        109.98         6.75 o                         
  -5  16   4        516.88        466.39        19.44 o                         
  -4  16   4         53.74         58.47         2.88 o                         
  -3  16   4        196.53        169.36         5.49 o                         
  -2  16   4          3.14          5.34         1.16 o                         
  -1  16   4        106.99         97.74         6.85 o                         
   0  16   4         25.23         26.61         2.97 o                         
   1  16   4        206.84        215.85         9.33 o                         
   2  16   4         58.96         66.37         5.57 o                         
   3  16   4         56.05         47.31         3.70 o                         
   4  16   4          3.45         12.30         3.56 o                         
   5  16   4          8.13          4.86         5.27 o                         
  -8  17   4         12.36         20.66         6.91 o                         
  -7  17   4          7.81         11.94         4.08 o                         
  -6  17   4         47.57         31.90         6.06 o                         
  -5  17   4          9.21          6.31         2.64 o                         
  -4  17   4         36.94         41.39         2.49 o                         
  -3  17   4        155.45        149.37         5.16 o                         
  -2  17   4         17.46         13.11         1.23 o                         
  -1  17   4          2.88          1.39         1.36 o                         
   0  17   4         37.13         34.42         2.32 o                         
   1  17   4        764.10        765.29        33.71 o                         
   2  17   4         55.39         58.75         4.05 o                         
   3  17   4        163.54        160.56         8.55 o                         
   4  17   4        277.34        277.92        12.46 o                         
   5  17   4          8.17          3.22         5.50 o                         
  -8  18   4         19.62         18.34         6.97 o                         
  -7  18   4          0.78          0.91         4.25 o                         
  -6  18   4        117.38         90.77         6.45 o                         
  -5  18   4          9.89          6.67         2.64 o                         
  -4  18   4         79.06         73.75         3.72 o                         
  -3  18   4         55.57         54.53         2.67 o                         
  -2  18   4        205.20        185.78         7.97 o                         
  -1  18   4         82.66         88.84         3.78 o                         
   0  18   4          5.73          6.82         1.87 o                         
   1  18   4         25.29         25.96         2.59 o                         
   2  18   4         72.53         68.46         5.98 o                         
   3  18   4        108.14        101.08         5.42 o                         
   4  18   4          2.04          9.15         3.66 o                         
   5  18   4          2.65         -0.56         5.36 o                         
  -8  19   4         14.44         12.43         6.32 o                         
  -7  19   4          6.52         -1.51         4.21 o                         
  -6  19   4         24.83         25.10         3.82 o                         
  -5  19   4         29.02         28.27         3.14 o                         
  -4  19   4         49.21         44.30         2.88 o                         
  -3  19   4         53.65         57.68         2.72 o                         
  -2  19   4        235.61        212.95         8.05 o                         
  -1  19   4         54.96         51.56         2.74 o                         
   0  19   4          2.38          1.66         1.84 o                         
   1  19   4        364.39        359.37        15.10 o                         
   2  19   4        199.60        195.58         7.91 o                         
   3  19   4          1.04          6.33         2.82 o                         
   4  19   4         11.63         12.01         3.81 o                         
  -8  20   4          0.09          1.41         6.20 o                         
  -7  20   4          2.82          7.09         4.68 o                         
  -6  20   4          2.90          2.55         3.35 o                         
  -5  20   4          0.00          4.92         3.01 o                         
  -4  20   4        292.07        272.02        11.64 o                         
  -3  20   4        485.24        477.53        16.53 o                         
  -2  20   4        773.18        765.92        29.29 o                         
  -1  20   4        114.02        112.92         4.67 o                         
   0  20   4         89.75         89.88         5.04 o                         
   1  20   4         69.01         71.17         4.08 o                         
   2  20   4         64.67         59.61         4.11 o                         
   3  20   4        205.44        221.78        10.94 o                         
   4  20   4          8.67          6.58         3.81 o                         
  -8  21   4          5.70          6.78         6.37 o                         
  -7  21   4          0.31         -3.48         4.73 o                         
  -6  21   4         14.70         11.91         3.70 o                         
  -5  21   4          0.26         -1.37         2.89 o                         
  -4  21   4        496.41        504.15        20.74 o                         
  -3  21   4        295.18        283.47        10.59 o                         
  -2  21   4        244.76        225.21         9.03 o                         
  -1  21   4          8.25          7.67         1.71 o                         
   0  21   4        146.94        150.13         6.49 o                         
   1  21   4        140.05        111.70         8.15 o                         
   2  21   4        146.77        160.08         8.50 o                         
   3  21   4          0.01          1.71         2.69 o                         
   4  21   4        123.00        113.18         9.85 o                         
  -8  22   4          0.92         -2.14         6.45 o                         
  -7  22   4         11.12          6.83         5.06 o                         
  -6  22   4          3.29          2.39         3.62 o                         
  -5  22   4          6.16          6.43         2.81 o                         
  -4  22   4       1168.77       1210.01        49.10 o                         
  -3  22   4        105.20        112.62         5.12 o                         
  -2  22   4        240.17        226.34         9.16 o                         
  -1  22   4        150.79        162.46         6.35 o                         
   0  22   4         44.52         34.91         2.74 o                         
   1  22   4          0.74          0.29         2.51 o                         
   2  22   4         40.49         41.13         3.56 o                         
   3  22   4         73.71         63.06         5.01 o                         
   4  22   4         41.04         43.55         4.42 o                         
  -7  23   4          1.16          5.79         5.15 o                         
  -6  23   4         76.53         60.87         5.59 o                         
  -5  23   4          2.54          5.55         3.23 o                         
  -4  23   4        452.42        444.53        18.49 o                         
  -3  23   4        847.06        804.72        30.93 o                         
  -2  23   4          7.29          9.31         2.28 o                         
  -1  23   4          2.31          1.31         1.76 o                         
   0  23   4          1.00          2.95         2.16 o                         
   1  23   4         26.86         28.40         3.00 o                         
   2  23   4         23.01         21.54         3.21 o                         
   3  23   4         89.08         75.49         5.41 o                         
   4  23   4         97.34         93.96         8.61 o                         
  -7  24   4          7.45          4.72         5.28 o                         
  -6  24   4          5.49          7.37         4.15 o                         
  -5  24   4        221.50        222.06        10.66 o                         
  -4  24   4        213.87        202.54         9.74 o                         
  -3  24   4          5.12          5.75         2.86 o                         
  -2  24   4        677.78        684.63        26.28 o                         
  -1  24   4          5.94          6.60         1.90 o                         
   0  24   4        494.91        510.28        19.60 o                         
   1  24   4        104.95        108.48         5.50 o                         
   2  24   4         76.24         70.51         5.21 o                         
   3  24   4         45.90         31.26         4.50 o                         
   4  24   4         16.16         13.09         3.74 o                         
  -7  25   4          4.88          5.55         5.42 o                         
  -6  25   4         15.03         11.74         4.24 o                         
  -5  25   4         66.61         70.38         6.64 o                         
  -4  25   4          6.84          3.25         2.62 o                         
  -3  25   4         53.74         66.32         5.12 o                         
  -2  25   4         44.30         49.17         3.08 o                         
  -1  25   4        468.83        495.80        19.35 o                         
   0  25   4        215.69        227.19        10.00 o                         
   1  25   4          0.33          4.74         2.71 o                         
   2  25   4         49.73         49.79         3.92 o                         
   3  25   4         21.83         22.35         4.39 o                         
   4  25   4         12.34         11.06         5.42 o                         
  -7  26   4         99.24        112.12         8.96 o                         
  -6  26   4         36.02         41.75         5.21 o                         
  -5  26   4         18.26         15.00         3.62 o                         
  -4  26   4        220.74        220.69        10.50 o                         
  -3  26   4        272.69        271.98        12.93 o                         
  -2  26   4         74.66         82.03         4.11 o                         
  -1  26   4          0.42          2.83         2.12 o                         
   0  26   4        231.00        221.20         9.79 o                         
   1  26   4         32.48         28.31         3.52 o                         
   2  26   4        242.92        254.92        16.82 o                         
   3  26   4         41.51         41.19         5.49 o                         
   4  26   4         94.22         78.91         7.34 o                         
  -7  27   4         50.69         59.72         6.95 o                         
  -6  27   4        264.08        259.54        19.84 o                         
  -5  27   4          3.90          3.18         3.72 o                         
  -4  27   4         66.83         67.43         6.22 o                         
  -3  27   4         54.38         54.67         4.49 o                         
  -2  27   4          4.93          1.64         2.42 o                         
  -1  27   4          1.34         -0.23         2.16 o                         
   0  27   4         36.42         46.01         3.47 o                         
   1  27   4         10.44          8.42         2.84 o                         
   2  27   4        124.37        120.30         6.60 o                         
   3  27   4         21.49         22.78         4.48 o                         
   4  27   4          0.02        -10.27        14.84 o                         
  -7  28   4          0.36         -0.29         5.79 o                         
  -6  28   4          5.93         10.90         4.77 o                         
  -5  28   4         10.23         13.38         4.03 o                         
  -4  28   4        136.04        149.92         8.38 o                         
  -3  28   4         87.10         88.29         5.66 o                         
  -2  28   4        196.54        216.42         8.45 o                         
  -1  28   4        206.79        195.73         8.22 o                         
   0  28   4         43.03         41.82         4.59 o                         
   1  28   4          0.78          2.24         2.89 o                         
   2  28   4         39.26         41.25         4.03 o                         
   3  28   4         95.04         93.74         7.85 o                         
  -7  29   4          0.21          1.92         6.08 o                         
  -6  29   4          3.93          4.49         5.36 o                         
  -5  29   4          0.15         -0.02         3.87 o                         
  -4  29   4        171.94        183.89         9.80 o                         
  -3  29   4        229.70        222.07        10.79 o                         
  -2  29   4          0.03         -0.71         2.59 o                         
  -1  29   4        122.02        118.80         5.54 o                         
   0  29   4          5.49         -0.10         2.77 o                         
   1  29   4          0.08         -0.92         3.01 o                         
   2  29   4          0.99         -2.75         3.57 o                         
   3  29   4         60.27         63.79         7.15 o                         
  -6  30   4          0.63          4.29         6.93 o                         
  -5  30   4         11.70          8.74         4.25 o                         
  -4  30   4         70.86         81.81         7.67 o                         
  -3  30   4        123.15        136.54         7.39 o                         
  -2  30   4         22.23         23.11         3.78 o                         
  -1  30   4        121.61        131.51         6.05 o                         
   0  30   4        110.26        122.66         6.28 o                         
   1  30   4         84.24         83.74         5.10 o                         
   2  30   4          0.34          1.60         3.67 o                         
   3  30   4          3.59         -0.39         4.58 o                         
  -6  31   4         34.65         26.70         6.10 o                         
  -5  31   4         38.56         47.43         8.24 o                         
  -4  31   4          9.77          6.76         4.68 o                         
  -3  31   4        267.32        280.58        14.29 o                         
  -2  31   4        172.35        182.93         8.67 o                         
  -1  31   4          0.49          5.53         2.62 o                         
   0  31   4        132.69        133.25         6.81 o                         
   1  31   4         54.07         58.49         4.33 o                         
   2  31   4         42.00         37.38         4.28 o                         
   3  31   4          8.66         11.41         4.65 o                         
  -6  32   4        125.05        136.82        13.14 o                         
  -5  32   4         36.60         44.37         5.39 o                         
  -4  32   4          0.01         -4.34         4.60 o                         
  -3  32   4         36.55         32.99         4.24 o                         
  -2  32   4         48.54         57.90         4.50 o                         
  -1  32   4        110.08        124.83         8.18 o                         
   0  32   4          1.75          4.10         3.02 o                         
   1  32   4          1.70          2.23         3.41 o                         
   2  32   4          0.01          1.64         3.93 o                         
   3  32   4         16.82         14.19         4.87 o                         
  -6  33   4          0.52          8.68         6.17 o                         
  -5  33   4          6.59          4.04         4.65 o                         
  -4  33   4         32.51         29.03         5.42 o                         
  -3  33   4         11.63         21.02         4.18 o                         
  -2  33   4         47.97         51.91         4.83 o                         
  -1  33   4         60.60         72.35         6.25 o                         
   0  33   4         14.86         11.74         3.22 o                         
   1  33   4         47.40         40.43         4.15 o                         
   2  33   4         19.84         15.48         4.29 o                         
  -6  34   4         27.65         17.69        14.84 o                         
  -5  34   4         41.36         35.05         5.36 o                         
  -4  34   4          7.93          6.63         5.15 o                         
  -3  34   4         17.27         32.38         6.26 o                         
  -2  34   4          0.59          6.80         4.16 o                         
  -1  34   4         14.99         17.96         3.20 o                         
   0  34   4         28.65         39.17         4.03 o                         
   1  34   4          3.13          6.00         3.76 o                         
   2  34   4          1.88          2.92         4.34 o                         
  -5  35   4        164.01        191.16        24.63 o                         
  -4  35   4         77.94         78.91         7.58 o                         
  -3  35   4          1.31          0.70         5.26 o                         
  -2  35   4          4.80         10.94         4.31 o                         
  -1  35   4          0.10          0.34         3.12 o                         
   0  35   4         12.15          9.41         3.50 o                         
   1  35   4          9.86         15.90         3.98 o                         
   2  35   4          0.29          1.47         4.49 o                         
  -5  36   4         25.61         28.49         5.69 o                         
  -4  36   4          1.27          4.40         4.93 o                         
  -3  36   4          8.42          3.85         5.30 o                         
  -2  36   4        100.14        118.67         7.75 o                         
  -1  36   4          1.47          4.55         3.48 o                         
   0  36   4          0.79         -1.13         3.51 o                         
   1  36   4         10.47          9.90         4.61 o                         
   2  36   4         17.81         32.54        26.26 o                         
  -5  37   4         26.56         24.21         5.93 o                         
  -4  37   4        104.49        128.33         8.54 o                         
  -3  37   4         40.26         44.69         8.65 o                         
  -2  37   4         25.18         24.65         6.64 o                         
  -1  37   4          1.39          3.15         3.54 o                         
   0  37   4          9.77         13.45         3.90 o                         
   1  37   4          3.71          2.24         4.22 o                         
  -4  38   4         80.81         80.53         7.95 o                         
  -3  38   4          0.70          2.11         5.57 o                         
  -2  38   4          2.40          7.32         5.51 o                         
  -1  38   4          2.22          0.84         3.57 o                         
   0  38   4         15.03         11.11         4.11 o                         
   1  38   4         50.25         48.06         5.91 o                         
  -4  39   4         30.91         47.00         9.19 o                         
  -3  39   4          3.38          4.35         6.04 o                         
  -2  39   4         32.16         22.85         5.63 o                         
  -1  39   4          3.42          2.11         4.79 o                         
   0  39   4         22.87         25.30         4.52 o                         
  -3  40   4          9.23         -0.39         6.05 o                         
  -2  40   4          0.06          3.49         5.39 o                         
  -1  40   4          1.07          2.12         3.90 o                         
   0  40   4         22.82         16.95         4.33 o                         
  -2  41   4         33.83         33.56         5.81 o                         
  -1  41   4          9.41         13.06         3.99 o                         
  -9   0   5          4.55          4.02         7.92 o                         
  -7   0   5          7.91          9.59         3.33 o                         
  -5   0   5          8.47          6.83         2.35 o                         
  -3   0   5        365.36        370.24        17.82 o                         
  -1   0   5        230.54        213.50        10.52 o                         
   1   0   5       1696.83       1760.10        84.80 o                         
   3   0   5        171.98        191.45        21.42 o                         
  -9   1   5         57.44         45.34         6.67 o                         
  -8   1   5         24.64         26.57         3.73 o                         
  -7   1   5         17.23         14.58         2.58 o                         
  -6   1   5         81.94         72.93         4.01 o                         
  -5   1   5        178.52        170.77         6.96 o                         
  -4   1   5         80.93         79.47         3.22 o                         
  -3   1   5        522.92        484.66        16.71 o                         
  -2   1   5        397.89        339.40        11.73 o                         
  -1   1   5         21.44         27.74         1.96 o                         
   0   1   5          6.59          4.17         1.48 o                         
   1   1   5        856.55        922.84        31.59 o                         
   2   1   5         44.46         51.64         4.70 o                         
   3   1   5          3.99         12.63         3.18 o                         
   4   1   5          9.53          8.76         6.00 o                         
  -9   2   5          6.77          6.02         5.48 o                         
  -8   2   5          3.14          2.99         3.36 o                         
  -7   2   5         60.64         64.74         3.64 o                         
  -6   2   5         37.45         44.59         3.49 o                         
  -5   2   5        590.42        579.74        22.30 o                         
  -4   2   5        117.50        111.26         4.43 o                         
  -3   2   5        397.76        380.84        12.94 o                         
  -2   2   5        362.20        324.48        11.06 o                         
  -1   2   5        121.11        114.17         5.21 o                         
   0   2   5        101.99         98.19         4.03 o                         
   1   2   5        851.04        839.82        28.74 o                         
   2   2   5        101.48        106.87         4.58 o                         
   3   2   5         82.98         75.61         4.83 o                         
   4   2   5         20.56          8.96         5.27 o                         
  -9   3   5        107.89         98.13         8.57 o                         
  -8   3   5          7.70          7.35         3.48 o                         
  -7   3   5          5.77          4.78         2.35 o                         
  -6   3   5        546.97        524.20        19.07 o                         
  -5   3   5        509.90        490.11        18.97 o                         
  -4   3   5         48.68         58.17         3.24 o                         
  -3   3   5        669.21        628.01        21.46 o                         
  -2   3   5         46.12         46.41         2.15 o                         
  -1   3   5         35.85         30.47         2.28 o                         
   0   3   5         53.58         45.19         2.66 o                         
   1   3   5         18.50         31.36         3.06 o                         
   2   3   5         90.74         96.72         5.52 o                         
   3   3   5          7.27         10.43         3.77 o                         
   4   3   5         11.32         10.38         5.23 o                         
  -9   4   5          3.44          5.10         5.48 o                         
  -8   4   5          0.07          2.50         3.34 o                         
  -7   4   5          0.93          1.77         2.44 o                         
  -6   4   5        256.85        243.86         9.21 o                         
  -5   4   5          3.02          4.06         1.60 o                         
  -4   4   5          0.01          1.08         1.35 o                         
  -3   4   5        520.09        512.53        17.58 o                         
  -2   4   5         57.87         52.29         2.28 o                         
  -1   4   5         39.95         36.42         1.93 o                         
   0   4   5         42.18         45.68         2.27 o                         
   1   4   5          0.98          1.99         1.92 o                         
   2   4   5          0.06         -0.59         2.38 o                         
   3   4   5         15.07         14.16         3.46 o                         
   4   4   5          0.02          1.19         4.49 o                         
  -9   5   5          0.06          0.21         5.35 o                         
  -8   5   5         73.32         86.72         5.31 o                         
  -7   5   5         93.55        103.62         5.01 o                         
  -6   5   5        123.45        118.51         5.04 o                         
  -5   5   5        765.93        769.94        27.71 o                         
  -4   5   5        397.83        365.93        13.32 o                         
  -3   5   5        104.51         96.86         3.67 o                         
  -2   5   5         10.13         11.91         1.29 o                         
  -1   5   5        281.97        243.33         8.21 o                         
   0   5   5         92.44         96.13         4.31 o                         
   1   5   5         72.33         81.48         3.70 o                         
   2   5   5          6.58          8.42         2.89 o                         
   3   5   5          0.28          0.73         3.23 o                         
   4   5   5         10.73          3.85         4.50 o                         
  -9   6   5          0.10         -0.02         5.25 o                         
  -8   6   5          1.83          0.95         3.76 o                         
  -7   6   5        257.10        226.65        10.82 o                         
  -6   6   5        203.77        208.24         8.09 o                         
  -5   6   5        862.64        847.07        30.36 o                         
  -4   6   5        110.62        106.40         4.30 o                         
  -3   6   5        119.68        119.95         4.07 o                         
  -2   6   5         30.08         32.82         1.69 o                         
  -1   6   5        151.42        133.90         4.76 o                         
   0   6   5         40.70         42.36         2.15 o                         
   1   6   5        212.87        238.85         9.53 o                         
   2   6   5         38.65         34.25         3.04 o                         
   3   6   5         10.94         15.58         3.54 o                         
   4   6   5          5.64          3.55         4.58 o                         
  -9   7   5          0.19          1.10         4.96 o                         
  -8   7   5        155.35        157.86         8.89 o                         
  -7   7   5         99.04         94.48         5.56 o                         
  -6   7   5        660.33        628.66        22.72 o                         
  -5   7   5        559.68        519.19        18.96 o                         
  -4   7   5         53.77         51.95         3.16 o                         
  -3   7   5         33.72         31.60         1.84 o                         
  -2   7   5        141.63        122.30         4.50 o                         
  -1   7   5         78.69         76.52         3.28 o                         
   0   7   5          7.85          7.38         1.50 o                         
   1   7   5       1221.09       1269.32        45.56 o                         
   2   7   5         15.50         18.13         2.77 o                         
   3   7   5         79.88         79.40         5.30 o                         
   4   7   5         20.14         10.59         5.25 o                         
  -9   8   5         14.36         15.66         5.06 o                         
  -8   8   5          0.00          2.32         3.65 o                         
  -7   8   5          2.31          2.14         2.97 o                         
  -6   8   5         65.13         60.62         4.03 o                         
  -5   8   5        383.23        397.86        14.65 o                         
  -4   8   5         29.73         29.66         1.69 o                         
  -3   8   5        129.98        135.55         4.70 o                         
  -2   8   5         84.97         77.89         3.10 o                         
  -1   8   5         35.81         34.81         2.20 o                         
   0   8   5          9.58          9.69         1.55 o                         
   1   8   5        210.95        265.68        15.12 o                         
   2   8   5         47.18         55.65         3.87 o                         
   3   8   5          0.19          4.66         3.47 o                         
   4   8   5         26.21         32.29         5.44 o                         
  -9   9   5         81.84         75.84         7.53 o                         
  -8   9   5         23.67         27.30         3.68 o                         
  -7   9   5          2.06          1.65         2.69 o                         
  -6   9   5         30.83         34.37         4.02 o                         
  -5   9   5        314.79        279.44        10.46 o                         
  -4   9   5          7.97          8.33         1.57 o                         
  -3   9   5          5.76          7.31         1.51 o                         
  -2   9   5         13.46         12.93         1.53 o                         
  -1   9   5         88.84         88.03         4.39 o                         
   0   9   5         21.85         24.03         1.74 o                         
   1   9   5       1551.39       1624.82        58.18 o                         
   2   9   5          3.47          1.99         2.83 o                         
   3   9   5         16.30          7.67         3.59 o                         
   4   9   5         41.16         42.92         5.72 o                         
  -9  10   5         31.50         45.70         5.78 o                         
  -8  10   5        215.93        215.76         9.82 o                         
  -7  10   5        112.18        117.17         7.87 o                         
  -6  10   5          2.41          0.54         2.07 o                         
  -5  10   5        114.58        115.31         5.08 o                         
  -4  10   5        400.37        374.12        12.98 o                         
  -3  10   5        205.90        192.45         6.93 o                         
  -2  10   5        105.98         93.02         3.79 o                         
  -1  10   5         35.82         38.33         2.34 o                         
   0  10   5         79.73         79.32         3.61 o                         
   1  10   5         90.14        101.38         9.91 o                         
   2  10   5          1.55          1.49         2.61 o                         
   3  10   5          9.34          9.36         3.59 o                         
   4  10   5          0.64          9.11         4.99 o                         
  -8  11   5          8.53          5.05         3.40 o                         
  -7  11   5         33.51         31.90         3.48 o                         
  -6  11   5        118.57        121.86         5.64 o                         
  -5  11   5        308.07        304.79        12.79 o                         
  -4  11   5        163.33        150.23         5.62 o                         
  -3  11   5         32.96         31.04         1.97 o                         
  -2  11   5        223.23        217.30         7.76 o                         
  -1  11   5         32.20         36.97         2.71 o                         
   0  11   5          1.90          2.16         1.57 o                         
   1  11   5        338.09        334.16        12.47 o                         
   2  11   5          0.31          0.33         2.71 o                         
   3  11   5         45.08         43.80         4.85 o                         
   4  11   5         44.52         51.51         6.12 o                         
  -8  12   5          0.00          1.04         3.23 o                         
  -7  12   5          9.54          6.07         2.44 o                         
  -6  12   5        163.46        135.75         6.98 o                         
  -5  12   5        307.88        275.63        11.10 o                         
  -4  12   5          4.05          3.65         1.72 o                         
  -3  12   5        110.80        112.53         4.74 o                         
  -2  12   5        124.69        122.52         4.67 o                         
  -1  12   5        388.67        396.24        13.44 o                         
   0  12   5         39.94         38.07         2.34 o                         
   1  12   5          2.28          3.71         2.08 o                         
   2  12   5          1.66          0.26         2.74 o                         
   3  12   5         10.34          7.50         3.43 o                         
   4  12   5         91.61         98.59         9.68 o                         
  -8  13   5        379.53        403.05        16.87 o                         
  -7  13   5         12.84          3.69         3.56 o                         
  -6  13   5         27.51         28.37         3.46 o                         
  -5  13   5         28.67         28.76         3.01 o                         
  -4  13   5         76.79         69.76         3.32 o                         
  -3  13   5          2.27          4.48         1.57 o                         
  -2  13   5        103.79        107.40         4.95 o                         
  -1  13   5          1.21          2.46         1.76 o                         
   0  13   5         26.20         29.09         2.46 o                         
   1  13   5          0.56         -1.32         2.13 o                         
   2  13   5          0.55          2.78         2.69 o                         
   3  13   5          0.96          4.08         3.45 o                         
   4  13   5         37.67         28.88         4.81 o                         
  -8  14   5         37.59         31.81         5.61 o                         
  -7  14   5          4.58          0.93         3.63 o                         
  -6  14   5         74.65         64.96         4.85 o                         
  -5  14   5        178.45        165.80         7.95 o                         
  -4  14   5        270.70        252.54         9.47 o                         
  -3  14   5        253.63        249.84         9.44 o                         
  -2  14   5          8.11          8.04         1.70 o                         
  -1  14   5         36.13         40.03         2.69 o                         
   0  14   5          0.34          3.63         2.16 o                         
   1  14   5          0.13         -0.43         2.20 o                         
   2  14   5        120.03        109.59         8.34 o                         
   3  14   5          0.59          2.60         3.34 o                         
   4  14   5         22.66         15.84         4.49 o                         
  -8  15   5         17.75         22.48         5.50 o                         
  -7  15   5         12.09          8.79         3.86 o                         
  -6  15   5         76.33         82.13         5.06 o                         
  -5  15   5        525.22        507.78        19.70 o                         
  -4  15   5          1.10          0.36         1.84 o                         
  -3  15   5        176.23        166.26         6.50 o                         
  -2  15   5        148.20        149.05         7.94 o                         
  -1  15   5        107.68         97.21         4.08 o                         
   0  15   5        303.43        297.92        11.88 o                         
   1  15   5          9.34         10.08         2.25 o                         
   2  15   5         11.70         11.06         2.89 o                         
   3  15   5         22.76         17.52         3.59 o                         
   4  15   5         71.07         62.99         5.40 o                         
  -8  16   5         13.20         19.01         5.65 o                         
  -7  16   5          8.41          6.07         4.21 o                         
  -6  16   5         54.18         61.59         4.24 o                         
  -5  16   5        133.40        124.91         5.69 o                         
  -4  16   5         21.85         19.10         2.25 o                         
  -3  16   5         44.05         46.00         2.72 o                         
  -2  16   5        199.96        194.09         7.41 o                         
  -1  16   5        217.14        223.21         8.17 o                         
   0  16   5         18.97         18.38         2.60 o                         
   1  16   5          2.62          5.69         3.01 o                         
   2  16   5        103.94         86.74         4.86 o                         
   3  16   5         17.33         18.44         3.61 o                         
   4  16   5         43.80         42.21         5.56 o                         
  -8  17   5         46.84         59.28         6.51 o                         
  -7  17   5         57.25         66.08         5.84 o                         
  -6  17   5          2.86          2.01         3.22 o                         
  -5  17   5         34.99         37.66         3.76 o                         
  -4  17   5          0.43          1.09         1.93 o                         
  -3  17   5        681.86        651.32        22.45 o                         
  -2  17   5          0.08          0.73         1.75 o                         
  -1  17   5        362.97        398.43        14.69 o                         
   0  17   5        303.21        304.67        12.00 o                         
   1  17   5         50.04         51.62         4.05 o                         
   2  17   5          3.81          7.24         2.61 o                         
   3  17   5        181.90        169.31         9.65 o                         
   4  17   5         11.86         11.20         4.65 o                         
  -8  18   5         43.70         46.07         6.49 o                         
  -7  18   5         22.53         23.51         4.46 o                         
  -6  18   5        265.63        239.02        11.48 o                         
  -5  18   5        104.15        121.98         6.08 o                         
  -4  18   5        119.46        126.02         5.43 o                         
  -3  18   5        712.52        727.36        27.92 o                         
  -2  18   5         73.04         81.44         5.77 o                         
  -1  18   5         50.88         59.39         3.23 o                         
   0  18   5         24.70         21.36         3.31 o                         
   1  18   5          0.97         -0.83         2.85 o                         
   2  18   5          0.02          1.00         2.45 o                         
   3  18   5          6.69         18.07         3.69 o                         
   4  18   5         55.66         50.63         5.73 o                         
  -8  19   5          7.59         11.19         6.37 o                         
  -7  19   5         14.71         18.27         4.34 o                         
  -6  19   5         87.68         84.75         6.47 o                         
  -5  19   5          0.02         -1.49         2.62 o                         
  -4  19   5         26.27         23.47         2.51 o                         
  -3  19   5       1336.27       1326.56        48.20 o                         
  -2  19   5         50.34         58.59         3.33 o                         
  -1  19   5        190.17        190.60         7.47 o                         
   0  19   5          0.38          2.09         2.59 o                         
   1  19   5         25.65         20.59         3.34 o                         
   2  19   5          4.61          6.69         3.56 o                         
   3  19   5        117.40        113.12         9.41 o                         
   4  19   5          8.88         10.45         4.69 o                         
  -8  20   5         16.76         30.86         7.50 o                         
  -7  20   5         14.80         17.97         4.39 o                         
  -6  20   5         37.78         42.08         4.23 o                         
  -5  20   5        172.27        165.38         9.53 o                         
  -4  20   5         43.79         41.91         3.94 o                         
  -3  20   5        358.80        355.94        13.29 o                         
  -2  20   5         34.93         31.76         2.53 o                         
  -1  20   5          6.96          4.24         2.15 o                         
   0  20   5         27.32         29.42         3.08 o                         
   1  20   5          0.01          1.13         3.17 o                         
   2  20   5          0.04         -1.14         3.64 o                         
   3  20   5          5.24          9.72         3.38 o                         
  -8  21   5        183.23        225.27        22.33 o                         
  -7  21   5          0.57          0.10         4.47 o                         
  -6  21   5         99.36         83.56         5.53 o                         
  -5  21   5          8.88          8.10         2.73 o                         
  -4  21   5         13.45         12.19         3.51 o                         
  -3  21   5         77.75         85.33         4.83 o                         
  -2  21   5         43.27         50.38         3.14 o                         
  -1  21   5          1.02          1.08         2.17 o                         
   0  21   5          2.40         -0.63         2.50 o                         
   1  21   5         62.07         65.18         4.78 o                         
   2  21   5          1.48         -2.16         3.83 o                         
   3  21   5          2.30          3.47         4.51 o                         
  -8  22   5         10.10         30.31         9.95 o                         
  -7  22   5          0.02          1.88         4.67 o                         
  -6  22   5         23.04         13.20         3.54 o                         
  -5  22   5        234.83        210.72         9.63 o                         
  -4  22   5        111.26        123.02         7.56 o                         
  -3  22   5          1.66          1.76         1.95 o                         
  -2  22   5        250.51        261.51        10.66 o                         
  -1  22   5         62.58         65.73         3.59 o                         
   0  22   5         12.83         11.22         2.69 o                         
   1  22   5          0.76          1.30         3.32 o                         
   2  22   5          1.00         -3.43         4.01 o                         
   3  22   5          5.52          2.94         4.79 o                         
  -7  23   5          5.75         18.20         4.99 o                         
  -6  23   5         31.84         25.72         3.96 o                         
  -5  23   5          3.25          4.01         2.87 o                         
  -4  23   5         20.02         23.62         3.94 o                         
  -3  23   5        493.50        487.04        18.92 o                         
  -2  23   5          4.60          7.85         2.15 o                         
  -1  23   5          2.70          6.90         2.52 o                         
   0  23   5         18.24         18.76         2.94 o                         
   1  23   5          0.08          0.43         3.32 o                         
   2  23   5          0.65         -0.57         4.05 o                         
   3  23   5          3.41          5.17         4.93 o                         
  -7  24   5          5.64          2.22         4.87 o                         
  -6  24   5         26.31         28.88         4.34 o                         
  -5  24   5         40.57         41.66         3.96 o                         
  -4  24   5          3.98          0.93         3.85 o                         
  -3  24   5         10.38          8.75         3.01 o                         
  -2  24   5        728.53        765.99        27.50 o                         
  -1  24   5         25.88         24.07         3.11 o                         
   0  24   5         82.35         74.50         4.69 o                         
   1  24   5        263.46        247.73        12.14 o                         
   2  24   5          1.47         -1.33         4.11 o                         
   3  24   5          4.54          4.33         5.17 o                         
  -7  25   5         34.34         32.91         7.46 o                         
  -6  25   5         15.57         13.73         4.08 o                         
  -5  25   5         57.80         50.41         4.18 o                         
  -4  25   5         32.83         30.36         4.29 o                         
  -3  25   5          0.11          1.56         3.05 o                         
  -2  25   5         36.68         41.90         2.97 o                         
  -1  25   5        159.36        181.13         7.83 o                         
   0  25   5        106.20        114.45         6.06 o                         
   1  25   5         15.24         16.33         4.41 o                         
   2  25   5         82.33         75.27         6.37 o                         
   3  25   5          2.05          0.12         5.21 o                         
  -7  26   5         13.39         16.40         5.40 o                         
  -6  26   5          3.75          6.44         4.49 o                         
  -5  26   5         33.16         29.06         3.80 o                         
  -4  26   5         97.06         91.38         6.30 o                         
  -3  26   5        277.39        283.52        13.35 o                         
  -2  26   5         75.63         74.02         3.87 o                         
  -1  26   5         56.72         56.86         3.83 o                         
   0  26   5         56.16         50.20         3.99 o                         
   1  26   5        363.87        358.18        17.00 o                         
   2  26   5          2.73          7.35         4.52 o                         
   3  26   5         58.61         62.62         7.85 o                         
  -7  27   5          1.13          5.95         5.39 o                         
  -6  27   5         17.67         12.46         4.79 o                         
  -5  27   5         32.65         27.85         3.66 o                         
  -4  27   5          5.15          6.47         4.07 o                         
  -3  27   5         95.98        100.77         5.97 o                         
  -2  27   5          6.13         10.11         2.50 o                         
  -1  27   5        104.76         97.06         5.11 o                         
   0  27   5          0.78          4.53         3.10 o                         
   1  27   5         14.23         12.60         3.99 o                         
   2  27   5         31.67         36.07         5.42 o                         
   3  27   5         20.97         22.26        26.83 o                         
  -7  28   5          0.16          6.81         6.07 o                         
  -6  28   5          4.83          5.21         4.87 o                         
  -5  28   5         23.17         26.09         4.01 o                         
  -4  28   5          2.40          0.16         4.03 o                         
  -3  28   5        114.65        126.02         7.01 o                         
  -2  28   5        360.23        383.10        16.27 o                         
  -1  28   5         28.62         27.37         3.15 o                         
   0  28   5          1.13          1.65         3.15 o                         
   1  28   5         23.58         19.12         5.23 o                         
   2  28   5         15.46         16.63         4.79 o                         
  -6  29   5          4.96          9.28         4.91 o                         
  -5  29   5          0.14         -0.14         3.72 o                         
  -4  29   5         12.64         16.96         4.33 o                         
  -3  29   5          9.46          8.07         3.60 o                         
  -2  29   5        115.48        131.25         6.71 o                         
  -1  29   5          1.94          2.11         2.92 o                         
   0  29   5          0.01         -3.27         3.27 o                         
   1  29   5          4.53          9.69         4.15 o                         
   2  29   5         11.76         10.89         4.94 o                         
  -6  30   5         13.96         10.78         5.23 o                         
  -5  30   5          0.48          1.15         3.77 o                         
  -4  30   5          0.87          3.03         4.33 o                         
  -3  30   5         45.20         43.32         5.30 o                         
  -2  30   5        132.10        136.20         7.06 o                         
  -1  30   5          2.08         -0.72         2.98 o                         
   0  30   5        112.87        115.17         6.40 o                         
   1  30   5         95.64        103.82         9.44 o                         
   2  30   5          2.34          3.37         5.03 o                         
  -6  31   5         62.49         73.18         7.28 o                         
  -5  31   5          0.75         -1.00         3.81 o                         
  -4  31   5          1.93         -0.30         5.12 o                         
  -3  31   5          6.63          4.77         3.71 o                         
  -2  31   5        245.48        280.93        13.74 o                         
  -1  31   5         10.13         11.36         3.20 o                         
   0  31   5          0.12          1.12         3.63 o                         
   1  31   5         18.22         16.66         4.69 o                         
   2  31   5         23.32         18.83         5.29 o                         
  -6  32   5         10.43         12.84         5.66 o                         
  -5  32   5          5.09          5.66         4.12 o                         
  -4  32   5          3.52          9.75         5.42 o                         
  -3  32   5        143.64        131.55         7.80 o                         
  -2  32   5         27.19         26.57         4.52 o                         
  -1  32   5          0.20          0.22         3.47 o                         
   0  32   5         45.02         39.26         4.33 o                         
   1  32   5         36.79         25.42         4.81 o                         
  -5  33   5          0.67          2.49         4.18 o                         
  -4  33   5          0.62         -0.91         5.72 o                         
  -3  33   5         48.26         34.90         5.83 o                         
  -2  33   5         98.42        112.53         6.73 o                         
  -1  33   5         86.45        103.69        11.11 o                         
   0  33   5          0.98          3.00         3.92 o                         
   1  33   5         33.92         39.93         5.42 o                         
  -5  34   5          3.66          1.07         4.97 o                         
  -4  34   5        127.45        130.52         9.64 o                         
  -3  34   5          0.91          7.55         5.74 o                         
  -2  34   5         33.73         41.22         5.77 o                         
  -1  34   5         26.22         27.78         4.08 o                         
   0  34   5         10.26         13.65         4.14 o                         
   1  34   5          0.00          4.39         4.98 o                         
  -5  35   5         30.29         37.12         5.19 o                         
  -4  35   5          2.00          0.68         5.56 o                         
  -3  35   5          4.59          8.43         6.35 o                         
  -2  35   5         14.57         12.67         5.67 o                         
  -1  35   5         72.70         71.39         6.52 o                         
   0  35   5         12.01          6.81         4.18 o                         
   1  35   5          1.86         -5.09        11.05 o                         
  -4  36   5         19.45         15.67         6.78 o                         
  -3  36   5          5.43          5.56         6.83 o                         
  -2  36   5          7.89          7.29         6.35 o                         
  -1  36   5         38.79         33.53         4.52 o                         
   0  36   5          0.81         -0.56         4.57 o                         
  -4  37   5         51.59         40.51        13.13 o                         
  -3  37   5          0.29          1.72         6.83 o                         
  -2  37   5          4.49         -6.47         6.47 o                         
  -1  37   5          5.03          9.97         4.45 o                         
   0  37   5          5.52          4.04         4.70 o                         
  -3  38   5         75.26         85.85         9.64 o                         
  -2  38   5         14.89         18.22         6.99 o                         
  -1  38   5         25.55         27.54         4.99 o                         
  -2  39   5         15.91         16.55        17.69 o                         
  -8   0   6        415.87        437.84        24.54 o                         
  -6   0   6         28.04         27.18         3.62 o                         
  -4   0   6        435.18        400.16        19.59 o                         
  -2   0   6        181.23        179.49         9.44 o                         
   0   0   6       1317.78       1326.69        58.49 o                         
   2   0   6         26.68         50.62         5.67 o                         
  -9   1   6         43.05         26.61         5.77 o                         
  -8   1   6         33.57         33.75         3.60 o                         
  -7   1   6          7.76         12.05         2.66 o                         
  -6   1   6        162.63        168.93         7.02 o                         
  -5   1   6        222.79        214.65         8.72 o                         
  -4   1   6         44.05         39.47         2.34 o                         
  -3   1   6         72.41         80.52         3.92 o                         
  -2   1   6         22.23         24.93         2.33 o                         
  -1   1   6          3.49         10.10         1.85 o                         
   0   1   6          8.67         44.43         5.38 o                         
   1   1   6          0.44          0.69         2.43 o                         
   2   1   6        189.38        189.95         8.34 o                         
   3   1   6          1.22          3.84         5.05 o                         
  -9   2   6          4.11          2.47         5.32 o                         
  -8   2   6          0.70         -2.01         3.44 o                         
  -7   2   6         10.33         10.79         2.62 o                         
  -6   2   6         37.25         34.95         2.81 o                         
  -5   2   6         54.54         53.52         3.04 o                         
  -4   2   6          5.09          7.22         1.73 o                         
  -3   2   6         35.65         35.63         2.15 o                         
  -2   2   6        229.80        222.75         8.05 o                         
  -1   2   6        147.09        143.65         5.97 o                         
   0   2   6        378.04        384.24        12.37 o                         
   1   2   6         14.22          9.07         2.54 o                         
   2   2   6         49.15         48.85         3.87 o                         
   3   2   6          1.24          3.27         4.95 o                         
  -9   3   6         21.72         26.40         5.77 o                         
  -8   3   6         43.42         44.05         5.02 o                         
  -7   3   6         48.79         54.10         3.52 o                         
  -6   3   6        168.40        175.15         7.45 o                         
  -5   3   6        119.07        114.34         5.13 o                         
  -4   3   6        157.10        142.77         5.64 o                         
  -3   3   6         14.13         10.68         1.57 o                         
  -2   3   6        130.83        156.16         5.86 o                         
  -1   3   6        101.49        100.36         4.15 o                         
   0   3   6          7.24         23.96         3.40 o                         
   1   3   6          2.82          3.74         2.54 o                         
   2   3   6         30.52         22.49         3.43 o                         
   3   3   6         53.84         47.09         5.24 o                         
  -9   4   6         49.30         58.12         6.08 o                         
  -8   4   6         79.28         82.33         5.52 o                         
  -7   4   6          1.28          0.54         2.54 o                         
  -6   4   6        148.27        145.47         6.27 o                         
  -5   4   6         52.68         52.38         2.95 o                         
  -4   4   6          0.88          2.71         1.63 o                         
  -3   4   6          0.12          1.86         1.55 o                         
  -2   4   6        236.74        239.32         8.57 o                         
  -1   4   6         16.04         17.26         1.97 o                         
   0   4   6         13.36         17.82         2.41 o                         
   1   4   6          0.37          2.70         2.65 o                         
   2   4   6          0.08          3.66         3.21 o                         
   3   4   6          9.78         16.14         4.61 o                         
  -9   5   6          5.70          4.16         4.46 o                         
  -8   5   6          1.94          3.03         3.58 o                         
  -7   5   6         33.36         32.30         4.37 o                         
  -6   5   6        379.72        371.52        14.52 o                         
  -5   5   6         79.73         83.86         4.04 o                         
  -4   5   6        254.58        256.88         9.60 o                         
  -3   5   6        163.30        156.34         6.15 o                         
  -2   5   6        485.87        499.10        17.27 o                         
  -1   5   6         60.46         70.86         3.28 o                         
   0   5   6         21.77         24.52         2.27 o                         
   1   5   6          5.01         11.42         2.85 o                         
   2   5   6         62.38         53.99         4.27 o                         
   3   5   6          0.01         -1.24         4.53 o                         
  -9   6   6          1.80          7.40         4.60 o                         
  -8   6   6         43.63         44.46         4.04 o                         
  -7   6   6         43.34         47.60         3.61 o                         
  -6   6   6        163.92        136.24         6.01 o                         
  -5   6   6        915.36        925.56        35.39 o                         
  -4   6   6        454.89        443.41        16.21 o                         
  -3   6   6        317.76        304.66        10.72 o                         
  -2   6   6          3.55          8.76         2.25 o                         
  -1   6   6         47.42         47.55         2.67 o                         
   0   6   6         14.43         20.91         2.26 o                         
   1   6   6         66.42         68.54         4.05 o                         
   2   6   6         16.44         16.14         3.62 o                         
   3   6   6          2.79          3.87         4.88 o                         
  -9   7   6         75.86         76.49        15.41 o                         
  -8   7   6        126.09        104.74         6.02 o                         
  -7   7   6         51.48         52.92         4.22 o                         
  -6   7   6         55.93         57.54         4.83 o                         
  -5   7   6         23.65         35.91         3.10 o                         
  -4   7   6          3.73          6.67         1.61 o                         
  -3   7   6          3.33          5.10         1.54 o                         
  -2   7   6         55.70         53.63         2.71 o                         
  -1   7   6          1.21          3.92         1.83 o                         
   0   7   6        316.73        320.88        11.58 o                         
   1   7   6          1.86          4.31         3.19 o                         
   2   7   6         54.47         52.46         4.32 o                         
   3   7   6          4.33          5.96         4.97 o                         
  -8   8   6         10.31         17.77         3.62 o                         
  -7   8   6         66.61         57.63         3.98 o                         
  -6   8   6         18.89         20.82         3.61 o                         
  -5   8   6        462.53        436.33        17.05 o                         
  -4   8   6          5.33          6.06         1.53 o                         
  -3   8   6        119.15        115.74         4.28 o                         
  -2   8   6         49.51         57.02         2.79 o                         
  -1   8   6         40.79         46.24         3.79 o                         
   0   8   6         27.09         53.45         4.81 o                         
   1   8   6         15.51         13.85         2.86 o                         
   2   8   6          6.92         15.94         3.64 o                         
   3   8   6         22.96         15.60         4.84 o                         
  -8   9   6          3.44          4.43         3.33 o                         
  -7   9   6        138.56        158.45        10.47 o                         
  -6   9   6        395.07        355.53        13.79 o                         
  -5   9   6         48.06         56.34         3.50 o                         
  -4   9   6          7.88          5.33         2.01 o                         
  -3   9   6        308.54        313.75        11.63 o                         
  -2   9   6        110.20        115.74         4.51 o                         
  -1   9   6          8.70          8.64         1.79 o                         
   0   9   6        802.80        855.13        35.29 o                         
   1   9   6         21.95         19.94         3.50 o                         
   2   9   6        120.75        127.09         6.71 o                         
   3   9   6          4.76          3.35         4.39 o                         
  -8  10   6          0.54         -3.34         3.34 o                         
  -7  10   6         15.21         18.75         2.71 o                         
  -6  10   6        276.45        245.44        10.72 o                         
  -5  10   6        157.72        151.08         7.44 o                         
  -4  10   6          7.07          9.89         2.16 o                         
  -3  10   6         12.00         13.25         1.99 o                         
  -2  10   6        383.97        399.00        14.63 o                         
  -1  10   6          0.04          4.90         1.80 o                         
   0  10   6         33.91         44.08         3.12 o                         
   1  10   6          4.40          2.90         2.79 o                         
   2  10   6         18.45         26.72         3.91 o                         
   3  10   6         12.86         15.30         4.76 o                         
  -8  11   6          5.84         15.54         4.80 o                         
  -7  11   6          4.78          4.39         3.48 o                         
  -6  11   6        231.29        211.90         9.52 o                         
  -5  11   6         23.23         18.77         2.83 o                         
  -4  11   6        261.45        263.21        10.59 o                         
  -3  11   6          0.05          1.39         1.82 o                         
  -2  11   6        164.11        180.19         7.46 o                         
  -1  11   6         99.90        104.41         4.57 o                         
   0  11   6        147.97        149.84         6.23 o                         
   1  11   6         52.28         49.74         3.84 o                         
   2  11   6        214.43        222.55        13.05 o                         
   3  11   6          5.85          8.39         4.89 o                         
  -8  12   6        146.04        146.82         8.62 o                         
  -7  12   6          0.18          4.49         3.55 o                         
  -6  12   6          8.57         11.23         2.97 o                         
  -5  12   6          0.06         -0.43         2.48 o                         
  -4  12   6          3.08          5.87         2.14 o                         
  -3  12   6          3.20          1.31         1.99 o                         
  -2  12   6         23.15         26.60         3.60 o                         
  -1  12   6          7.55          7.31         2.41 o                         
   0  12   6         86.02         85.29         4.20 o                         
   1  12   6         43.14         41.85         4.06 o                         
   2  12   6         52.97         56.79         5.36 o                         
   3  12   6         11.28         17.69         5.10 o                         
  -8  13   6         29.39         33.34         5.11 o                         
  -7  13   6          3.24          2.19         3.70 o                         
  -6  13   6        128.34        133.06         7.21 o                         
  -5  13   6         79.68         74.03         4.65 o                         
  -4  13   6         67.06         74.21         4.83 o                         
  -3  13   6         29.75         28.17         2.45 o                         
  -2  13   6        103.79        108.82         5.00 o                         
  -1  13   6          0.00          1.80         2.40 o                         
   0  13   6          0.93          1.12         1.94 o                         
   1  13   6         14.51         18.01         3.77 o                         
   2  13   6         37.80         39.67         4.43 o                         
   3  13   6        105.53         97.31         8.34 o                         
  -8  14   6         57.42         53.34         5.74 o                         
  -7  14   6         65.47         62.65         5.08 o                         
  -6  14   6         91.86         72.59         4.94 o                         
  -5  14   6        124.50        138.81         6.68 o                         
  -4  14   6         56.45         52.65         3.47 o                         
  -3  14   6          8.89         15.98         2.22 o                         
  -2  14   6         59.46         71.26         4.77 o                         
  -1  14   6          0.16          1.00         2.32 o                         
   0  14   6          4.33          4.11         2.73 o                         
   1  14   6         17.28         15.08         3.03 o                         
   2  14   6         58.24         40.33         4.39 o                         
   3  14   6         14.77          9.63         4.79 o                         
  -8  15   6         51.27         70.01         6.18 o                         
  -7  15   6         11.15          6.01         3.96 o                         
  -6  15   6         33.98         46.59         5.62 o                         
  -5  15   6         82.21         74.23         4.90 o                         
  -4  15   6         68.00         70.90         3.92 o                         
  -3  15   6        197.14        197.66         8.21 o                         
  -2  15   6        323.82        348.80        13.74 o                         
  -1  15   6          8.49          8.18         2.46 o                         
   0  15   6         11.57         11.61         3.19 o                         
   1  15   6         54.06         50.28         3.74 o                         
   2  15   6         52.73         44.94         4.50 o                         
   3  15   6         12.37         10.34         5.01 o                         
  -8  16   6         25.30         19.31         7.40 o                         
  -7  16   6          1.49          1.79         4.02 o                         
  -6  16   6        119.18        110.59         6.23 o                         
  -5  16   6         32.09         27.24         2.98 o                         
  -4  16   6          7.59         11.43         2.40 o                         
  -3  16   6         11.13         15.02         2.51 o                         
  -2  16   6         33.23         45.94         3.20 o                         
  -1  16   6        110.77        118.92         5.29 o                         
   0  16   6         61.76         57.31         4.13 o                         
   1  16   6         24.83         19.71         5.28 o                         
   2  16   6          1.62          5.35         3.33 o                         
   3  16   6         12.53          7.51         4.88 o                         
  -8  17   6          7.90         -2.41         6.82 o                         
  -7  17   6         10.29          9.08         5.03 o                         
  -6  17   6         23.90         21.96         3.70 o                         
  -5  17   6        165.42        145.88         6.62 o                         
  -4  17   6         31.59         27.89         3.24 o                         
  -3  17   6          5.00          7.78         2.36 o                         
  -2  17   6        557.06        589.85        22.60 o                         
  -1  17   6          1.68          3.53         2.67 o                         
   0  17   6          1.48          3.22         3.33 o                         
   1  17   6         80.12         85.19         6.68 o                         
   2  17   6         58.42         55.41         4.34 o                         
   3  17   6         10.97         11.83         4.59 o                         
  -8  18   6          0.10          1.98         7.39 o                         
  -7  18   6          4.09          6.16         4.50 o                         
  -6  18   6          9.99         10.94         3.66 o                         
  -5  18   6         48.55         40.27         3.51 o                         
  -4  18   6        110.62        112.87         6.04 o                         
  -3  18   6         35.79         29.28         3.36 o                         
  -2  18   6         53.91         66.70         6.72 o                         
  -1  18   6         69.18         69.92         4.85 o                         
   0  18   6          0.76         -0.24         3.27 o                         
   1  18   6        215.42        214.55        13.15 o                         
   2  18   6         50.93         59.02         5.55 o                         
   3  18   6          4.09          3.63         4.41 o                         
  -8  19   6          6.04          1.16         7.26 o                         
  -7  19   6          7.04          1.66         5.97 o                         
  -6  19   6          2.99          0.37         3.60 o                         
  -5  19   6          0.79         -1.21         2.84 o                         
  -4  19   6          6.59          7.55         2.77 o                         
  -3  19   6         72.66         82.89         5.02 o                         
  -2  19   6        416.79        424.44        17.69 o                         
  -1  19   6          0.54          0.33         2.78 o                         
   0  19   6         17.93         13.98         3.42 o                         
   1  19   6          0.04          2.68         3.95 o                         
   2  19   6          0.90          6.97         4.83 o                         
   3  19   6         12.29          8.56        17.12 o                         
  -8  20   6         18.25         16.84        11.30 o                         
  -7  20   6          1.57          4.04         6.11 o                         
  -6  20   6          1.56          5.44         3.54 o                         
  -5  20   6         91.44        101.25         6.21 o                         
  -4  20   6        246.30        245.30        11.60 o                         
  -3  20   6         32.92         41.46         3.62 o                         
  -2  20   6        115.37        118.95         5.56 o                         
  -1  20   6          5.98          5.28         2.89 o                         
   0  20   6         10.40         11.21         3.31 o                         
   1  20   6         25.36         30.70         4.64 o                         
   2  20   6          0.77          1.93         4.87 o                         
  -7  21   6          6.57         15.64         6.45 o                         
  -6  21   6          3.45          1.20         3.66 o                         
  -5  21   6         33.30         30.22         4.21 o                         
  -4  21   6        245.01        249.39        11.82 o                         
  -3  21   6        318.58        316.27        16.22 o                         
  -2  21   6         28.67         24.22         2.95 o                         
  -1  21   6         63.01         74.66         4.71 o                         
   0  21   6         22.38         18.65         3.72 o                         
   1  21   6          1.97          4.65         4.17 o                         
   2  21   6          7.97          9.35         5.03 o                         
  -7  22   6          3.64          8.17         6.40 o                         
  -6  22   6          1.48         -1.18         3.71 o                         
  -5  22   6         40.48         31.87         3.71 o                         
  -4  22   6         78.35         76.22         5.08 o                         
  -3  22   6        151.77        148.84         7.98 o                         
  -2  22   6          6.03          6.23         2.80 o                         
  -1  22   6         17.55         19.01         3.51 o                         
   0  22   6         77.86         82.90         5.70 o                         
   1  22   6         26.43         21.56         4.60 o                         
   2  22   6         39.69         38.66         5.65 o                         
  -7  23   6         20.58         20.66         6.08 o                         
  -6  23   6         10.75         15.58         4.21 o                         
  -5  23   6          1.73          2.33         3.15 o                         
  -4  23   6        258.18        261.13        13.86 o                         
  -3  23   6          8.12         10.16         3.09 o                         
  -2  23   6         68.99         77.57         4.94 o                         
  -1  23   6        131.72        144.08         7.21 o                         
   0  23   6         42.75         51.59         5.01 o                         
   1  23   6          6.50          9.80         4.58 o                         
   2  23   6         14.46         16.95         5.50 o                         
  -7  24   6         27.58         32.05         6.65 o                         
  -6  24   6         26.02         21.75         4.38 o                         
  -5  24   6          5.57          4.77         3.22 o                         
  -4  24   6         91.86         95.13        10.94 o                         
  -3  24   6         79.03         78.65         5.47 o                         
  -2  24   6         43.29         40.03         4.10 o                         
  -1  24   6         53.88         53.23         4.23 o                         
   0  24   6         84.54         78.84         5.79 o                         
   1  24   6         20.12          8.61         4.57 o                         
   2  24   6         35.11         23.36         5.73 o                         
  -7  25   6          4.15          6.36         7.77 o                         
  -6  25   6         68.39         80.04         6.38 o                         
  -5  25   6          6.08          6.63         3.51 o                         
  -4  25   6         10.88          6.32         2.91 o                         
  -3  25   6        104.99        106.54         8.15 o                         
  -2  25   6        194.85        208.91        10.22 o                         
  -1  25   6         18.48         16.56         3.60 o                         
   0  25   6         31.73         29.97         4.33 o                         
   1  25   6          1.29          5.08         4.73 o                         
   2  25   6          2.18         -0.76         5.60 o                         
  -7  26   6         10.73         12.64         8.19 o                         
  -6  26   6        133.82        148.54         9.06 o                         
  -5  26   6         57.74         65.18         9.42 o                         
  -4  26   6         10.08         10.12         2.97 o                         
  -3  26   6          2.04          5.44         3.19 o                         
  -2  26   6         25.38         31.66         3.66 o                         
  -1  26   6         49.48         55.15         4.52 o                         
   0  26   6          6.84         14.18         4.17 o                         
   1  26   6         30.38         30.42         5.15 o                         
  -6  27   6          0.04          5.98         6.33 o                         
  -5  27   6         24.28         17.31         3.69 o                         
  -4  27   6        138.52        137.99         7.65 o                         
  -3  27   6         36.31         36.70         3.69 o                         
  -2  27   6         42.01         49.07         4.20 o                         
  -1  27   6        133.73        146.71         8.06 o                         
   0  27   6          0.01         -2.28         4.17 o                         
   1  27   6          8.76          1.19         4.92 o                         
  -6  28   6          0.93         -7.32         7.33 o                         
  -5  28   6          3.18          3.53         3.71 o                         
  -4  28   6         38.09         41.55         4.23 o                         
  -3  28   6         13.00          7.78         3.29 o                         
  -2  28   6          1.63          3.63         3.53 o                         
  -1  28   6         34.92         31.97         4.12 o                         
   0  28   6         21.88         23.71         4.99 o                         
   1  28   6          8.27          8.82         5.10 o                         
  -6  29   6         32.30         36.11         8.41 o                         
  -5  29   6         47.44         46.79         4.70 o                         
  -4  29   6         32.65         39.69         4.10 o                         
  -3  29   6          2.80          6.50         3.27 o                         
  -2  29   6         83.86         97.93         5.98 o                         
  -1  29   6         17.89         17.88         4.03 o                         
   0  29   6         20.43         16.06         4.78 o                         
   1  29   6          0.00         -2.86         5.31 o                         
  -6  30   6         48.32         53.79         9.07 o                         
  -5  30   6          4.68          7.06         3.81 o                         
  -4  30   6         72.40         77.43         5.87 o                         
  -3  30   6          2.32          3.76         3.59 o                         
  -2  30   6          1.51          3.79         3.73 o                         
  -1  30   6         23.50         22.31         4.31 o                         
   0  30   6         37.81         39.43         5.36 o                         
   1  30   6          0.93          2.96         6.20 o                         
  -5  31   6         12.59         10.07         6.07 o                         
  -4  31   6          8.36          9.10         5.61 o                         
  -3  31   6         67.27         69.21         7.24 o                         
  -2  31   6         14.04         13.33         3.89 o                         
  -1  31   6         29.01         34.04         4.98 o                         
   0  31   6          1.48          1.89         5.02 o                         
  -5  32   6          6.39          5.22         4.39 o                         
  -4  32   6         23.44         22.33         5.56 o                         
  -3  32   6         35.17         23.21         6.54 o                         
  -2  32   6          0.54         -1.78         4.27 o                         
  -1  32   6          4.47          6.36         4.66 o                         
   0  32   6         51.68         50.02         6.12 o                         
  -5  33   6         50.34         53.22         5.70 o                         
  -4  33   6          9.23          8.77         6.48 o                         
  -3  33   6         57.07         50.61         6.97 o                         
  -2  33   6         57.48         64.29         5.97 o                         
  -1  33   6         46.23         54.53         6.72 o                         
   0  33   6          1.52         -0.64         7.68 o                         
  -4  34   6          0.93          8.99        10.27 o                         
  -3  34   6         30.68         28.03         7.12 o                         
  -2  34   6          5.85          7.80         4.63 o                         
  -1  34   6         60.57         52.87         5.95 o                         
  -4  35   6         39.98         23.19         9.40 o                         
  -3  35   6         17.35         15.85         7.66 o                         
  -2  35   6         69.58         78.66         6.96 o                         
  -7   0   7        208.86        216.98        13.11 o                         
  -5   0   7        660.04        659.71        35.96 o                         
  -3   0   7        627.94        645.88        31.55 o                         
  -1   0   7         23.82         24.39         3.44 o                         
   1   0   7          5.08         66.61         6.54 o                         
  -8   1   7         52.69         52.91         5.26 o                         
  -7   1   7         21.65         25.71         3.13 o                         
  -6   1   7          1.32          0.88         2.46 o                         
  -5   1   7          8.77         16.97         3.36 o                         
  -4   1   7        125.89        115.41         5.18 o                         
  -3   1   7          0.08         24.00         3.65 o                         
  -2   1   7         86.92         86.74         4.07 o                         
  -1   1   7          8.20          9.75         2.34 o                         
   0   1   7         10.64         14.33         2.68 o                         
   1   1   7        514.33        509.11        20.03 o                         
   2   1   7          5.09          5.29         4.74 o                         
  -8   2   7          0.00          4.55         3.76 o                         
  -7   2   7          0.01         -0.26         2.75 o                         
  -6   2   7          0.01         -0.08         2.39 o                         
  -5   2   7         23.00         26.41         2.61 o                         
  -4   2   7          6.04          5.96         2.16 o                         
  -3   2   7        201.83        212.65         7.88 o                         
  -2   2   7         85.45         94.59         4.23 o                         
  -1   2   7          5.26          5.38         2.30 o                         
   0   2   7          6.38          2.81         2.65 o                         
   1   2   7          0.82         41.64         6.36 o                         
   2   2   7         25.80         17.98         5.45 o                         
  -8   3   7         37.11         38.18         4.21 o                         
  -7   3   7         21.74         20.62         3.04 o                         
  -6   3   7          3.13          8.24         2.43 o                         
  -5   3   7          0.00         16.97         3.76 o                         
  -4   3   7         12.06         15.12         2.19 o                         
  -3   3   7         11.64         18.18         2.13 o                         
  -2   3   7         43.62         48.65         2.87 o                         
  -1   3   7         41.81         44.57         2.87 o                         
   0   3   7          4.03          1.96         2.73 o                         
   1   3   7        197.80        176.54         7.96 o                         
   2   3   7          0.13          4.81         4.97 o                         
  -8   4   7         22.33         26.56         4.07 o                         
  -7   4   7         14.26         17.72         2.98 o                         
  -6   4   7        192.70        189.51         7.96 o                         
  -5   4   7        819.31        836.86        32.16 o                         
  -4   4   7          9.84          9.61         2.17 o                         
  -3   4   7          4.16          4.63         2.03 o                         
  -2   4   7          0.01          0.65         2.15 o                         
  -1   4   7          1.35          2.76         2.33 o                         
   0   4   7          3.00         -0.65         2.94 o                         
   1   4   7         11.60         21.34         3.71 o                         
   2   4   7         10.84         15.74         5.15 o                         
  -8   5   7         25.92         22.83         4.07 o                         
  -7   5   7         12.18         10.63         2.98 o                         
  -6   5   7        206.76        218.95         9.01 o                         
  -5   5   7         72.31         91.87         7.27 o                         
  -4   5   7         22.70         27.25         2.56 o                         
  -3   5   7         41.93         44.95         2.74 o                         
  -2   5   7         15.97          9.86         2.21 o                         
  -1   5   7          0.12          8.67         2.20 o                         
   0   5   7          0.31         -0.70         2.88 o                         
   1   5   7         44.34         53.83         4.22 o                         
   2   5   7         13.12         15.88         5.08 o                         
  -8   6   7          0.24          0.77         3.75 o                         
  -7   6   7         25.72         24.40         3.27 o                         
  -6   6   7         10.63         14.25         2.48 o                         
  -5   6   7        183.73        181.23         7.63 o                         
  -4   6   7        169.61        186.38         7.84 o                         
  -3   6   7          0.01          4.99         1.99 o                         
  -2   6   7          0.02          6.03         2.12 o                         
  -1   6   7        217.68        209.73         7.64 o                         
   0   6   7          2.14          3.04         2.92 o                         
   1   6   7         40.33         57.35         4.80 o                         
   2   6   7          1.24          0.81         4.86 o                         
  -8   7   7          1.85          2.42         3.63 o                         
  -7   7   7         18.16         14.73         3.69 o                         
  -6   7   7          0.63         -1.15         2.44 o                         
  -5   7   7         89.52         79.18         4.03 o                         
  -4   7   7         26.85         32.11         2.53 o                         
  -3   7   7         32.16         34.31         2.46 o                         
  -2   7   7        139.22        135.07         5.43 o                         
  -1   7   7         34.73         37.22         3.03 o                         
   0   7   7          5.82          3.93         2.84 o                         
   1   7   7         93.18         96.44         5.55 o                         
   2   7   7          1.52         -2.68         4.59 o                         
  -8   8   7         27.22         25.75         3.99 o                         
  -7   8   7         26.92         28.52         3.20 o                         
  -6   8   7        110.59        102.70         5.41 o                         
  -5   8   7          9.72         13.52         2.77 o                         
  -4   8   7        110.37        101.13         4.92 o                         
  -3   8   7         17.35         20.88         2.05 o                         
  -2   8   7          1.08          6.16         2.10 o                         
  -1   8   7          0.13          1.37         2.50 o                         
   0   8   7          2.37          2.16         2.93 o                         
   1   8   7          4.02         15.55         3.91 o                         
   2   8   7          0.05         -4.63         4.63 o                         
  -8   9   7          4.71         -0.70         4.85 o                         
  -7   9   7         65.27         63.93         5.09 o                         
  -6   9   7         36.20         32.62         3.73 o                         
  -5   9   7        266.55        234.44        11.22 o                         
  -4   9   7          0.67         -0.07         2.47 o                         
  -3   9   7          0.00          0.80         2.39 o                         
  -2   9   7         36.93         35.87         2.82 o                         
  -1   9   7          1.03          4.41         2.52 o                         
   0   9   7          8.14          7.96         2.84 o                         
   1   9   7        119.90        122.94         7.31 o                         
   2   9   7          8.54          5.61         4.66 o                         
  -8  10   7          0.03          0.38         4.90 o                         
  -7  10   7         16.99         20.63         5.55 o                         
  -6  10   7        198.57        191.79         9.62 o                         
  -5  10   7        125.19        145.39         7.44 o                         
  -4  10   7         52.59         55.43         4.83 o                         
  -3  10   7          0.03          1.86         2.62 o                         
  -2  10   7         57.16         51.06         3.77 o                         
  -1  10   7         13.61         12.26         2.45 o                         
   0  10   7          0.56         -0.21         2.83 o                         
   1  10   7        130.07        138.52         8.54 o                         
   2  10   7          1.45         -1.75         4.70 o                         
  -8  11   7        374.29        347.25        18.27 o                         
  -7  11   7          4.07          6.68         4.17 o                         
  -6  11   7         13.10         17.89         3.48 o                         
  -5  11   7        553.93        542.86        24.43 o                         
  -4  11   7        126.50        141.22         6.80 o                         
  -3  11   7         39.14         44.30         3.39 o                         
  -2  11   7          4.58          4.75         2.84 o                         
  -1  11   7          0.08         -0.42         3.13 o                         
   0  11   7          5.98          4.07         2.79 o                         
   1  11   7        273.75        312.31        15.16 o                         
   2  11   7          9.21         16.40         4.92 o                         
  -8  12   7         33.13         36.18        10.58 o                         
  -7  12   7          3.65         -3.00         4.23 o                         
  -6  12   7         36.40         31.50         3.89 o                         
  -5  12   7        107.36        116.72         9.32 o                         
  -4  12   7         10.16          6.62         2.79 o                         
  -3  12   7          3.60          3.07         2.80 o                         
  -2  12   7         53.25         59.01         4.50 o                         
  -1  12   7         42.39         51.84         5.78 o                         
   0  12   7          4.54          4.18         2.67 o                         
   1  12   7        173.05        161.39         8.95 o                         
   2  12   7          1.21          5.75         4.98 o                         
  -8  13   7         13.30         16.10         5.55 o                         
  -7  13   7          1.74          5.39         4.29 o                         
  -6  13   7         24.14         16.59         3.69 o                         
  -5  13   7         14.64         12.11         3.85 o                         
  -4  13   7          9.90         10.92         2.92 o                         
  -3  13   7         46.11         45.20         3.73 o                         
  -2  13   7          0.75          1.20         2.95 o                         
  -1  13   7         95.09         94.74         5.12 o                         
   0  13   7          0.12          5.42         3.83 o                         
   1  13   7        105.36         93.62         5.77 o                         
   2  13   7         14.16         19.76         4.99 o                         
  -8  14   7        112.64        110.44         7.65 o                         
  -7  14   7          2.80          5.73         4.26 o                         
  -6  14   7         12.35          8.75         3.58 o                         
  -5  14   7        106.82        119.38         6.73 o                         
  -4  14   7         21.51         23.87         3.21 o                         
  -3  14   7        169.69        178.85         8.28 o                         
  -2  14   7         33.85         27.89         3.52 o                         
  -1  14   7         16.03         21.67         3.39 o                         
   0  14   7         19.32         19.11         4.26 o                         
   1  14   7         33.17         24.38         3.75 o                         
   2  14   7         32.72         29.70         5.15 o                         
  -8  15   7          1.37          3.07         5.16 o                         
  -7  15   7         30.80         40.55         5.05 o                         
  -6  15   7          0.23          3.37         3.88 o                         
  -5  15   7         45.97         46.70         4.08 o                         
  -4  15   7         53.94         62.88         4.56 o                         
  -3  15   7        297.61        336.14        21.01 o                         
  -2  15   7          3.21          2.06         3.02 o                         
  -1  15   7        132.94        134.28         6.48 o                         
   0  15   7         19.08         22.99         4.71 o                         
   1  15   7          5.06         10.71         5.51 o                         
   2  15   7         50.51         40.98         5.56 o                         
  -8  16   7         94.24        115.70         9.76 o                         
  -7  16   7         12.92         18.27         4.90 o                         
  -6  16   7          0.88         -3.70         3.83 o                         
  -5  16   7          7.93         13.15         3.44 o                         
  -4  16   7         49.72         56.98         6.08 o                         
  -3  16   7        176.51        205.48        14.51 o                         
  -2  16   7         30.73         31.78         3.45 o                         
  -1  16   7          5.00          4.09         3.30 o                         
   0  16   7         63.64         74.29         5.87 o                         
   1  16   7          8.71          8.05         5.50 o                         
   2  16   7         10.30         13.46         5.18 o                         
  -7  17   7          4.31          2.59         4.35 o                         
  -6  17   7          4.34          4.44         3.87 o                         
  -5  17   7         52.07         59.98         5.04 o                         
  -4  17   7         56.56         50.69         5.79 o                         
  -3  17   7        309.76        341.56        16.78 o                         
  -2  17   7         44.29         41.35         4.23 o                         
  -1  17   7          1.42         -0.04         3.74 o                         
   0  17   7         33.63         36.29         6.55 o                         
   1  17   7          9.00         10.52         5.60 o                         
  -7  18   7         13.32         14.39         5.00 o                         
  -6  18   7         23.19         14.96         4.29 o                         
  -5  18   7          6.76          6.68         3.75 o                         
  -4  18   7          0.30         -2.32         3.28 o                         
  -3  18   7         31.79         45.19         6.61 o                         
  -2  18   7          0.01          2.22         3.34 o                         
  -1  18   7         16.89         16.05         4.09 o                         
   0  18   7          4.95          3.37         4.48 o                         
   1  18   7          3.33          8.70         5.77 o                         
  -7  19   7         10.76          4.91         4.87 o                         
  -6  19   7        111.74         95.28         8.55 o                         
  -5  19   7          1.22          0.83         4.11 o                         
  -4  19   7          7.34          2.94         3.72 o                         
  -3  19   7          8.34          7.45         3.70 o                         
  -2  19   7         25.85         27.90         3.53 o                         
  -1  19   7        108.41        110.35         8.21 o                         
   0  19   7          0.00          8.19         4.87 o                         
   1  19   7         11.20          9.01         5.98 o                         
  -7  20   7          4.84          7.80         5.19 o                         
  -6  20   7         45.58         43.46         6.10 o                         
  -5  20   7          5.23          3.30         4.61 o                         
  -4  20   7         26.98         27.26         5.52 o                         
  -3  20   7        114.15        110.78         6.51 o                         
  -2  20   7         65.34         73.37         7.93 o                         
  -1  20   7         33.36         36.39         4.54 o                         
   0  20   7         42.95         51.02         6.67 o                         
   1  20   7         50.28         59.79         8.10 o                         
  -7  21   7          0.03          2.10         5.50 o                         
  -6  21   7          2.04          2.21         5.50 o                         
  -5  21   7        182.58        202.86        14.34 o                         
  -4  21   7         11.43          5.87         3.63 o                         
  -3  21   7         46.29         56.05         5.04 o                         
  -2  21   7          0.10          0.35         3.38 o                         
  -1  21   7         41.70         41.46         4.61 o                         
   0  21   7          8.73          6.41         4.88 o                         
   1  21   7          7.17          9.49         5.59 o                         
  -7  22   7          2.92          0.17         5.48 o                         
  -6  22   7         14.15          9.81         5.54 o                         
  -5  22   7          0.28          4.17         4.59 o                         
  -4  22   7          2.44         -0.60         3.50 o                         
  -3  22   7        180.33        189.18         9.60 o                         
  -2  22   7        118.00        143.69         9.75 o                         
  -1  22   7         10.25         17.45         4.32 o                         
   0  22   7         17.76         20.61         5.12 o                         
   1  22   7         11.09         13.47         5.75 o                         
  -7  23   7          0.01          1.57         5.97 o                         
  -6  23   7          4.43         -5.16         5.16 o                         
  -5  23   7          0.14          1.40         4.18 o                         
  -4  23   7          1.67         -3.70         3.70 o                         
  -3  23   7         22.57         16.63         4.14 o                         
  -2  23   7        227.77        240.90        11.07 o                         
  -1  23   7          0.94         -4.18         4.21 o                         
   0  23   7          3.14          2.53         5.01 o                         
   1  23   7         36.09         32.16         6.87 o                         
  -6  24   7         10.36          5.00         6.42 o                         
  -5  24   7          0.13         -2.78         4.17 o                         
  -4  24   7         13.14         11.58         3.77 o                         
  -3  24   7         45.73         48.56         6.55 o                         
  -2  24   7         10.09          8.08         3.92 o                         
  -1  24   7         35.08         45.87         6.90 o                         
   0  24   7         29.57         19.26         5.33 o                         
  -6  25   7         61.28         54.37         6.56 o                         
  -5  25   7          3.21          6.42         4.31 o                         
  -4  25   7          0.72          6.71         4.14 o                         
  -3  25   7         29.83         26.75         4.09 o                         
  -2  25   7         90.41         87.09         5.93 o                         
  -1  25   7         47.48         51.00         5.31 o                         
   0  25   7          1.06          5.70         5.21 o                         
  -6  26   7          5.52          7.40         4.94 o                         
  -5  26   7         97.46         88.40         6.93 o                         
  -4  26   7         10.91         12.82         4.43 o                         
  -3  26   7         39.66         42.63         4.51 o                         
  -2  26   7         14.66         13.60         4.39 o                         
  -1  26   7         20.97         17.35         4.77 o                         
   0  26   7          8.35          7.37         5.62 o                         
  -6  27   7          0.90         -0.16         5.05 o                         
  -5  27   7          0.27          1.44         4.62 o                         
  -4  27   7         26.36         25.98         4.77 o                         
  -3  27   7          1.53         -0.87         4.21 o                         
  -2  27   7         17.89         17.04         4.54 o                         
  -1  27   7          7.05          6.20         4.67 o                         
   0  27   7          0.03          5.81         5.67 o                         
  -5  28   7          0.67          1.46         4.58 o                         
  -4  28   7         21.94         23.93         4.91 o                         
  -3  28   7         36.55         36.30         4.76 o                         
  -2  28   7         32.90         42.03         5.59 o                         
  -1  28   7          5.93          2.67         4.94 o                         
  -5  29   7          7.69          9.48         4.98 o                         
  -4  29   7         23.77         18.40         5.47 o                         
  -3  29   7         15.66          7.62         4.71 o                         
  -2  29   7         30.29         33.82         5.38 o                         
  -1  29   7         13.58         11.57         5.54 o                         
  -5  30   7          6.66         -0.94         5.79 o                         
  -4  30   7          0.00          1.69         4.42 o                         
  -3  30   7          3.09          3.45         5.07 o                         
  -2  30   7          5.08          0.99         5.02 o                         
  -1  30   7          0.35          6.70        10.70 o                         
  -4  31   7          6.11          2.58         5.13 o                         
  -3  31   7          0.10         -2.28         5.33 o                         
  -2  31   7         57.39         61.49         8.74 o                         
  -8   0   8          1.24          6.80         5.63 o                         
  -6   0   8          1.66         -2.88         3.84 o                         
  -4   0   8        115.22        127.99         8.36 o                         
  -2   0   8         75.84         76.54         8.07 o                         
   0   0   8         26.11         40.35         7.04 o                         
  -8   1   8         55.85         53.33         4.98 o                         
  -7   1   8         43.64         43.47         4.62 o                         
  -6   1   8          0.63          2.46         2.80 o                         
  -5   1   8          0.84          3.27         2.59 o                         
  -4   1   8         77.29         76.94         4.19 o                         
  -3   1   8          9.14          9.47         2.58 o                         
  -2   1   8          0.92          8.34         2.72 o                         
  -1   1   8         79.35         84.95         4.29 o                         
   0   1   8        133.65        130.96         8.12 o                         
   1   1   8          3.44          6.83         5.37 o                         
  -8   2   8         89.83         88.29         7.45 o                         
  -7   2   8          0.16         -2.42         3.28 o                         
  -6   2   8         61.87         56.73         3.84 o                         
  -5   2   8          8.54         11.03         2.65 o                         
  -4   2   8          6.50          7.25         2.63 o                         
  -3   2   8          5.33          6.24         2.57 o                         
  -2   2   8         51.55         52.65         3.81 o                         
  -1   2   8          1.50          7.36         3.03 o                         
   0   2   8          3.79         13.49         3.94 o                         
   1   2   8          1.18          3.31         5.46 o                         
  -8   3   8          3.14          4.96         4.08 o                         
  -7   3   8          2.83          2.70         3.30 o                         
  -6   3   8          7.92         11.99         2.93 o                         
  -5   3   8         62.71         65.38         4.13 o                         
  -4   3   8         60.33         59.82         3.75 o                         
  -3   3   8         15.05         11.40         2.59 o                         
  -2   3   8          2.30         17.50         2.85 o                         
  -1   3   8         15.12         19.77         3.46 o                         
   0   3   8          0.01         -2.05         3.79 o                         
   1   3   8          0.03         -0.05         5.29 o                         
  -8   4   8          9.30         15.95         4.18 o                         
  -7   4   8         33.04         26.43         3.68 o                         
  -6   4   8         91.19         86.66         4.72 o                         
  -5   4   8        199.77        201.79         8.60 o                         
  -4   4   8          8.70         12.55         2.67 o                         
  -3   4   8          3.30          1.39         2.54 o                         
  -2   4   8        170.24        170.83         7.80 o                         
  -1   4   8         33.01         28.23         3.54 o                         
   0   4   8          5.39          2.02         3.88 o                         
   1   4   8          0.42          2.17         5.34 o                         
  -8   5   8         60.22         50.29         4.80 o                         
  -7   5   8         11.14         17.99         3.55 o                         
  -6   5   8          8.65         12.22         2.74 o                         
  -5   5   8         67.04         82.58         6.03 o                         
  -4   5   8        119.95        113.38         5.42 o                         
  -3   5   8         25.51         25.04         2.72 o                         
  -2   5   8         81.12         91.54         5.10 o                         
  -1   5   8          6.20          5.51         3.26 o                         
   0   5   8          8.05         18.93         5.44 o                         
   1   5   8          3.15          8.49         5.67 o                         
  -8   6   8          0.43          1.27         3.98 o                         
  -7   6   8          9.43         13.20         3.38 o                         
  -6   6   8          0.04          6.57         2.86 o                         
  -5   6   8         40.44         41.92         3.26 o                         
  -4   6   8          0.06          5.68         2.53 o                         
  -3   6   8          0.82          3.24         2.44 o                         
  -2   6   8          5.03          7.43         2.89 o                         
  -1   6   8          5.47          7.49         3.25 o                         
   0   6   8         77.90         86.47         5.29 o                         
   1   6   8          0.49          4.73         5.12 o                         
  -8   7   8         32.30         28.17         5.83 o                         
  -7   7   8          1.48          5.22         2.39 o                         
  -6   7   8        160.45        138.06         7.62 o                         
  -5   7   8         67.74         55.76         4.50 o                         
  -4   7   8        148.62        148.98         6.33 o                         
  -3   7   8         37.96         45.63         3.36 o                         
  -2   7   8          0.04          1.83         2.93 o                         
  -1   7   8          1.43          2.77         3.24 o                         
   0   7   8          8.17         10.07         3.91 o                         
   1   7   8          1.95         -0.12         5.06 o                         
  -8   8   8         19.94         23.77         5.82 o                         
  -7   8   8         98.66        101.26         6.78 o                         
  -6   8   8          3.20          7.76         3.86 o                         
  -5   8   8         85.36         93.77         5.83 o                         
  -4   8   8         12.68         20.91         3.45 o                         
  -3   8   8         48.17         48.03         4.11 o                         
  -2   8   8         65.34         63.00         4.10 o                         
  -1   8   8          9.89         10.57         3.22 o                         
   0   8   8          9.12         14.88         3.96 o                         
   1   8   8          5.80          9.40         5.07 o                         
  -8   9   8          0.11         -9.70         9.70 o                         
  -7   9   8          2.40          4.05         4.29 o                         
  -6   9   8         87.21         66.82         6.14 o                         
  -5   9   8        121.85        123.30         6.88 o                         
  -4   9   8        181.18        170.25         9.20 o                         
  -3   9   8          0.03          5.75         3.41 o                         
  -2   9   8          0.54          5.75         3.40 o                         
  -1   9   8          1.89          1.86         3.09 o                         
   0   9   8          0.52          8.16         3.81 o                         
   1   9   8          9.68          6.29         4.92 o                         
  -7  10   8         10.95          8.19         4.48 o                         
  -6  10   8         60.41         62.16         5.07 o                         
  -5  10   8         62.46         63.40         4.92 o                         
  -4  10   8          9.60         20.30         3.44 o                         
  -3  10   8         59.76         62.91         4.60 o                         
  -2  10   8        121.52        142.17         9.04 o                         
  -1  10   8          8.99          5.71         2.99 o                         
   0  10   8         57.32         60.14         6.64 o                         
   1  10   8          1.62          8.35         4.88 o                         
  -7  11   8         36.84         34.76         6.80 o                         
  -6  11   8          2.13          2.60         3.85 o                         
  -5  11   8         77.46         81.31         5.47 o                         
  -4  11   8         22.41         25.90         3.88 o                         
  -3  11   8          0.00          0.37         3.49 o                         
  -2  11   8         58.25         65.27         4.77 o                         
  -1  11   8          4.45          4.71         4.15 o                         
   0  11   8         22.93         20.56         4.18 o                         
   1  11   8         11.76         10.25         9.42 o                         
  -7  12   8          0.89          1.61         4.75 o                         
  -6  12   8         45.80         54.19         6.51 o                         
  -5  12   8         98.02         92.26         7.22 o                         
  -4  12   8          6.83          3.65         3.62 o                         
  -3  12   8         23.92         22.86         3.90 o                         
  -2  12   8         35.85         53.98         5.93 o                         
  -1  12   8         25.42         28.76         4.58 o                         
   0  12   8         34.06         32.87         5.78 o                         
  -7  13   8        109.28         92.31         7.18 o                         
  -6  13   8         81.53         72.24         5.53 o                         
  -5  13   8        103.37         92.32         6.03 o                         
  -4  13   8         17.79         21.90         3.98 o                         
  -3  13   8          0.51          3.66         3.71 o                         
  -2  13   8        215.51        248.10        12.11 o                         
  -1  13   8         11.81         10.83         4.31 o                         
   0  13   8         53.89         64.95         6.51 o                         
  -7  14   8         21.88         24.86         5.32 o                         
  -6  14   8          2.99          2.70         4.28 o                         
  -5  14   8          4.34          3.73         4.00 o                         
  -4  14   8         89.17         79.72         5.64 o                         
  -3  14   8          0.76          2.81         3.83 o                         
  -2  14   8         45.59         57.74         4.60 o                         
  -1  14   8         13.47         20.54         4.46 o                         
   0  14   8          2.16          6.48         5.91 o                         
  -7  15   8          1.21          4.80         5.01 o                         
  -6  15   8          0.14         -3.06         4.03 o                         
  -5  15   8         53.36         45.08         5.03 o                         
  -4  15   8          0.10         -3.80         3.80 o                         
  -3  15   8          5.49          5.08         3.83 o                         
  -2  15   8        156.18        171.17         8.07 o                         
  -1  15   8          7.08          9.44         4.65 o                         
   0  15   8         11.41          6.25         5.83 o                         
  -7  16   8         10.42          4.83         5.19 o                         
  -6  16   8          4.49          9.46         4.67 o                         
  -5  16   8          6.55          8.42         4.34 o                         
  -4  16   8          7.85          6.78         3.97 o                         
  -3  16   8         23.58         25.91         4.30 o                         
  -2  16   8         40.71         49.15         4.94 o                         
  -1  16   8          8.66          5.72         4.78 o                         
   0  16   8         13.22          7.30         6.08 o                         
  -7  17   8          2.82         -1.79         5.31 o                         
  -6  17   8         54.29         52.24         6.34 o                         
  -5  17   8         30.44         26.55         4.71 o                         
  -4  17   8         45.91         44.37         4.78 o                         
  -3  17   8          5.59          4.75         4.02 o                         
  -2  17   8         97.37         99.81         5.91 o                         
  -1  17   8          0.66         -2.42         5.40 o                         
   0  17   8          0.24          9.28         6.50 o                         
  -7  18   8          1.39         -3.42         8.56 o                         
  -6  18   8          9.69         12.07         5.29 o                         
  -5  18   8         37.95         35.40         5.06 o                         
  -4  18   8         19.82         20.94         4.44 o                         
  -3  18   8          0.05          8.31         4.26 o                         
  -2  18   8         23.73         29.86         4.74 o                         
  -1  18   8          0.48          2.02         5.63 o                         
   0  18   8         32.03         31.95         6.86 o                         
  -6  19   8          0.63          1.85         6.01 o                         
  -5  19   8         12.72         13.38         5.04 o                         
  -4  19   8          8.75          8.28         4.57 o                         
  -3  19   8        112.76        130.79        12.62 o                         
  -2  19   8         74.21         74.92         6.93 o                         
  -1  19   8         38.47         37.15         6.12 o                         
  -6  20   8          7.00         12.47         6.44 o                         
  -5  20   8          3.48          1.68         5.26 o                         
  -4  20   8          0.46          4.71         4.72 o                         
  -3  20   8         21.12         25.07         5.30 o                         
  -2  20   8         23.59         22.75         5.25 o                         
  -1  20   8          2.93          2.06         5.72 o                         
  -6  21   8         13.91         21.86         6.48 o                         
  -5  21   8          8.05          3.41         8.07 o                         
  -4  21   8        139.93        145.44        10.43 o                         
  -3  21   8          1.34          2.49         4.84 o                         
  -2  21   8          5.62          8.90         5.27 o                         
  -1  21   8          7.18          6.75         5.82 o                         
  -6  22   8         24.85         24.47         6.68 o                         
  -5  22   8         21.24         18.02         6.16 o                         
  -4  22   8         64.70         65.91         6.37 o                         
  -3  22   8         35.40         26.75         5.19 o                         
  -2  22   8          3.04         -1.63         5.33 o                         
  -1  22   8         54.48         51.63         6.50 o                         
  -5  23   8         53.15         47.58        10.27 o                         
  -4  23   8          0.31          1.39         5.00 o                         
  -3  23   8         16.38         17.10         5.11 o                         
  -2  23   8         12.14         15.99         5.82 o                         
  -1  23   8         18.33          9.47         7.83 o                         
  -5  24   8         29.59         40.27         8.40 o                         
  -4  24   8         44.14         38.74         5.93 o                         
  -3  24   8         22.03         29.25         5.86 o                         
  -2  24   8         46.20         40.70         6.22 o                         
  -5  25   8         10.29          8.41         7.09 o                         
  -4  25   8         10.90          7.16         5.59 o                         
  -3  25   8          1.20          4.55         5.48 o                         
  -2  25   8          3.13          9.93         6.13 o                         
  -4  26   8          2.89          6.48         5.50 o                         
  -3  26   8         51.71         55.06         6.28 o                         
  -7   0   9          6.47         15.35         5.58 o                         
  -5   0   9          5.61         15.06         4.86 o                         
  -3   0   9         10.39          9.15         4.74 o                         
  -1   0   9          2.47          4.40         7.19 o                         
  -7   1   9         65.09         55.68         4.78 o                         
  -6   1   9          0.07          0.66         3.47 o                         
  -5   1   9        144.68        128.63         6.32 o                         
  -4   1   9          0.01         -1.00         3.39 o                         
  -3   1   9         24.34         23.70         3.58 o                         
  -2   1   9          0.04         -0.03         3.55 o                         
  -1   1   9          0.00          0.91         5.14 o                         
  -7   2   9          0.03         -0.57         3.83 o                         
  -6   2   9          0.32          1.45         3.53 o                         
  -5   2   9         32.49         31.80         3.72 o                         
  -4   2   9         50.04         50.64         4.19 o                         
  -3   2   9          0.94          0.53         3.29 o                         
  -2   2   9          1.90          2.79         3.99 o                         
  -1   2   9          8.57          1.21         4.76 o                         
  -7   3   9          0.74          7.11         4.11 o                         
  -6   3   9         16.27         13.61         3.66 o                         
  -5   3   9          5.04          7.03         3.40 o                         
  -4   3   9          7.11         11.66         3.58 o                         
  -3   3   9         40.56         40.76         3.79 o                         
  -2   3   9          8.86         11.82         4.01 o                         
  -1   3   9          0.33          6.19         4.49 o                         
  -7   4   9         21.21         17.74         3.58 o                         
  -6   4   9         34.70         38.92         4.21 o                         
  -5   4   9         48.88         69.25         6.61 o                         
  -4   4   9         27.28         31.08         3.71 o                         
  -3   4   9         34.36         36.44         3.90 o                         
  -2   4   9         13.49         17.81         4.04 o                         
  -1   4   9         50.81         45.70         5.05 o                         
  -7   5   9          1.84          1.42         3.94 o                         
  -6   5   9          2.49          4.30         3.41 o                         
  -5   5   9        277.28        305.95        13.63 o                         
  -4   5   9         15.83         30.77         3.92 o                         
  -3   5   9          0.13          6.84         3.59 o                         
  -2   5   9          0.18          2.71         3.74 o                         
  -1   5   9          5.50          8.46         4.42 o                         
  -7   6   9          3.16          0.78         5.31 o                         
  -6   6   9         70.27         59.47         5.69 o                         
  -5   6   9         19.21         35.67         4.85 o                         
  -4   6   9         54.53         51.77         5.20 o                         
  -3   6   9         19.50         20.06         3.73 o                         
  -2   6   9         48.20         45.36         4.46 o                         
  -1   6   9          4.28          6.99         4.61 o                         
  -7   7   9         15.87         14.46         6.21 o                         
  -6   7   9          2.78          7.48         4.73 o                         
  -5   7   9         14.74         21.30         4.63 o                         
  -4   7   9         27.48         32.51         5.02 o                         
  -3   7   9          0.23         -2.93         3.01 o                         
  -2   7   9         25.24         29.42         4.15 o                         
  -1   7   9         68.67         58.50         5.26 o                         
  -7   8   9         16.01          9.70        10.27 o                         
  -6   8   9          6.71          6.04         4.89 o                         
  -5   8   9          7.06          6.87         4.42 o                         
  -4   8   9         10.61         12.67         4.83 o                         
  -3   8   9          0.05         -1.48         4.62 o                         
  -2   8   9         22.29         23.61         3.69 o                         
  -1   8   9          0.16          4.76         4.20 o                         
  -6   9   9          0.52          2.60         4.90 o                         
  -5   9   9         56.61         56.12         5.42 o                         
  -4   9   9         24.64         17.54         5.15 o                         
  -3   9   9          0.04          3.66         4.76 o                         
  -2   9   9          5.25          2.22         4.68 o                         
  -1   9   9          4.15          3.05         4.56 o                         
  -6  10   9          2.67         -1.53         4.83 o                         
  -5  10   9         14.15         24.71         5.07 o                         
  -4  10   9          8.16          5.63         4.97 o                         
  -3  10   9          8.80          6.09         4.87 o                         
  -2  10   9          0.00         -2.35         4.66 o                         
  -1  10   9         16.92         24.49         6.58 o                         
  -6  11   9         54.46         49.91         5.81 o                         
  -5  11   9         83.30         74.49         6.38 o                         
  -4  11   9         10.43         12.76         5.05 o                         
  -3  11   9          9.41         17.35         5.04 o                         
  -2  11   9          4.94          5.51         4.86 o                         
  -6  12   9         17.55         11.98         5.50 o                         
  -5  12   9        121.08        121.80         8.39 o                         
  -4  12   9         80.14         75.22         7.77 o                         
  -3  12   9        125.66        128.57        11.61 o                         
  -2  12   9         18.65         17.73         5.02 o                         
  -6  13   9          4.80          2.45         5.36 o                         
  -5  13   9         26.25         26.12         5.44 o                         
  -4  13   9         13.98         22.53         5.12 o                         
  -3  13   9         39.23         48.11         5.69 o                         
  -2  13   9          6.62          8.69         5.13 o                         
  -6  14   9         10.71         11.32         5.81 o                         
  -5  14   9         42.44         52.45         8.68 o                         
  -4  14   9         16.08         14.15         5.06 o                         
  -3  14   9         63.85         55.31         5.64 o                         
  -2  14   9          0.08         -1.14         5.06 o                         
  -5  15   9          1.63          2.25         5.32 o                         
  -4  15   9         50.13         44.63         5.76 o                         
  -3  15   9         13.58         12.05         4.97 o                         
  -2  15   9          3.90          2.56         5.25 o                         
  -5  16   9          5.05          1.87         5.53 o                         
  -4  16   9         20.75         17.38         5.27 o                         
  -3  16   9          6.45         11.22         5.19 o                         
  -5  17   9          7.19          4.20         5.76 o                         
  -4  17   9          1.01          5.11         5.44 o                         
  -3  17   9          0.13          2.69         5.32 o                         
  -4  18   9         35.19         33.55         5.74 o                         
  -3  18   9          5.94          6.85         6.31 o                         
                                                                                
